# Supplementary material for: Genome-Wide Association Analyses Track Genomic Regions for Resistance to Ascochyta rabiei in Australian Chickpea Breeding Germplasm
Source: Front Plant Sci. 2022 May 18;13:877266. doi: 10.3389/fpls.2022.877266 (PMC9159299; doi:10.3389/fpls.2022.877266)
Supplement: Supplementary file 4 [file Table_1.xlsx]

## Sheet: Sheet1
Supplementary Table 2. DArTseq and KASP SNP data of 251 chickpea genotypes
DArTseq marker	chromosome	position	D10079>17F3CEABCU004	D10079>17F3CEABCU001	PBAMONARCH	K11125>14F3TMWR2AB021	D10007>12F3TMWR2AB013	D10035>11F2TMWR2SS020	AMBAR	D11101>13F3TMWR2004	D12020>14F3TMWR2AB012	D10144>17F3CEABCU002	CICA1813	D10007>12F3TMWR2AB009	D11094>12F2TMWR2SS005	PBAMAIDEN	D11096>17F3CEABCU002	D12112>F101>14F3TMWR2AB007	CICA1732	D11094>17F3CEABCU006	CICA1652	CICA1731	D11087>13F3TMWR2001	GENESIS079	ICC03996	CICA1844	D10006>12F3TMWR2AB002	D11002>14F3TMWR2AB046	GENESIS836	CICA1801	GENESIS090	D10029>13F3TMWR2032	10H035K>13F3TMWR2010	CICA1902	D11040>13F3TMWR2016	CICA1944	10H105K>13F3TMWR2024	CICA1726	D11070>13F3TMWR2014	CICA1728	08H163K>F4TMWR2AB010	CICA1828	CICA1841	CICA1551	ALMAZ	D11069>13F3TMWR2001	D11065>13F3TMWR2028	CICA1735	D11065>13F3TMWR2039
10268704|F|0-59:T>C	Ca1	254190	0	0	1	1	0	0	1	0	1	0	0	0	1	2	2	2	0	1	1	0	1	1	0	2	2	0	2	1	1	0	1	0	2	0	1	0	0	0	1	0	1	1	1	1	1	0	1
10266447|F|0-49:G>A	Ca1	259582	1	1	0	0	1	1	0	1	0	1	1	1	0	2	2	2	1	0	0	1	0	0	1	2	2	1	2	2	0	1	0	1	2	1	0	1	1	1	0	1	0	0	0	0	0	1	0
10270000|F|0-29:C>G	Ca1	303325	0	0	1	1	0	0	1	0	1	0	0	0	1	2	2	0	0	1	1	0	1	1	0	2	0	0	2	1	1	0	1	0	2	0	1	0	0	0	1	0	1	1	2	1	1	0	1
10267032|F|0-27:G>A	Ca1	312097	1	1	0	0	1	1	0	1	0	1	1	1	0	2	2	2	1	0	0	1	0	0	1	2	1	1	2	0	0	1	0	1	2	1	0	1	1	1	0	1	0	0	2	0	0	1	0
13147359|F|0-43:C>G	Ca1	328092	0	0	0	0	0	0	0	0	0	0	0	0	0	0	0	0	0	0	0	0	0	0	0	0	0	0	0	0	0	0	0	0	0	0	0	0	0	0	0	2	0	0	0	0	0	0	0
29631792|F|0-29:T>C	Ca1	333171	1	1	0	0	1	1	0	1	0	1	1	1	0	2	2	2	1	0	0	1	0	0	1	2	2	1	2	0	0	1	0	1	2	1	0	1	1	1	0	1	0	0	2	0	0	1	0
5825853|F|0-29:T>C	Ca1	333607	0	0	1	1	0	0	1	0	1	0	0	0	1	2	2	2	0	1	1	0	1	1	0	2	0	0	2	1	1	0	1	0	2	0	1	0	0	0	1	0	1	1	2	1	1	0	1
5825234|F|0-27:G>T	Ca1	333671	1	1	0	0	1	1	0	1	0	1	1	1	0	2	2	2	1	0	0	1	0	0	1	2	2	1	2	0	0	1	0	1	2	1	0	1	1	1	0	1	0	0	2	0	0	1	0
10264243|F|0-30:C>A	Ca1	338160	1	1	0	0	1	1	0	1	0	1	1	1	0	2	2	1	1	0	0	1	0	0	1	2	1	1	2	0	0	1	0	1	2	1	0	1	1	1	0	1	0	0	2	0	0	1	0
10267073|F|0-41:G>T	Ca1	343248	1	1	0	0	1	1	0	1	0	1	1	1	0	2	2	2	1	0	0	1	0	0	1	2	2	1	2	0	0	1	0	1	2	1	0	1	1	1	0	1	0	0	2	0	0	1	0
10265354|F|0-10:C>G	Ca1	364834	1	1	0	0	1	1	0	1	0	1	1	1	0	2	2	2	1	0	0	1	0	0	1	2	2	1	2	0	0	1	0	1	2	1	0	1	1	1	0	1	0	0	2	0	0	1	0
29967451|F|0-12:G>A	Ca1	382940	0	0	1	1	0	0	1	0	1	0	-	0	1	2	0	0	0	1	1	0	1	1	0	2	0	0	2	1	1	0	1	0	0	0	1	0	0	0	1	0	1	1	1	1	1	0	1
10263817|F|0-11:C>T	Ca1	431661	0	0	1	1	0	0	1	0	1	0	0	0	1	2	2	2	0	1	1	0	1	1	0	2	2	0	2	1	1	0	1	0	2	0	1	0	0	0	1	2	1	1	2	1	1	0	1
5825542|F|0-41:T>C	Ca1	551992	2	1	1	1	1	1	1	0	1	1	2	1	1	2	2	2	0	1	1	0	1	1	0	1	1	0	1	1	1	2	1	2	2	1	1	2	0	0	1	1	1	1	1	1	1	0	1
5825867|F|0-59:C>T	Ca1	577918	1	2	1	1	1	1	2	1	1	1	1	1	1	1	1	1	1	1	1	1	1	1	1	1	1	1	1	1	1	1	1	1	1	1	1	1	1	1	1	1	2	1	1	1	1	1	1
10269751|F|0-57:G>T	Ca1	722064	0	0	1	1	0	0	2	0	1	0	0	0	1	0	0	2	0	0	1	0	1	1	0	2	2	0	2	0	1	0	1	0	1	0	1	0	0	0	1	0	1	1	2	0	1	0	1
10263753|F|0-16:A>G	Ca1	753982	2	0	0	0	0	0	2	1	0	0	2	0	0	2	1	2	1	1	0	1	0	0	1	0	0	1	0	0	0	2	0	2	0	0	0	2	1	1	0	0	0	0	0	1	0	1	0
15990253|F|0-37:G>A	Ca1	764396	2	1	1	1	1	1	2	0	1	1	2	1	1	2	0	2	0	0	1	0	1	1	0	1	1	0	1	1	1	2	1	2	1	1	1	2	0	0	1	1	1	1	1	0	1	0	1
10264166|F|0-49:T>C	Ca1	885236	2	1	1	1	1	1	2	0	1	1	2	1	1	2	0	2	0	0	1	0	1	1	0	1	2	0	1	1	1	2	1	2	1	1	1	2	0	0	1	2	1	1	1	1	1	0	1
15990210|F|0-55:T>A	Ca1	886573	2	0	0	0	0	0	2	1	0	0	2	0	0	2	1	2	1	1	0	1	0	0	1	0	0	1	0	0	0	1	0	2	0	0	0	2	1	1	0	2	0	0	0	0	0	1	0
10263851|F|0-65:C>T	Ca1	900904	2	0	0	0	0	0	2	1	0	0	2	0	0	0	1	2	1	1	0	1	0	0	1	0	0	1	0	0	0	1	0	2	0	0	0	2	1	1	0	2	0	0	0	0	0	1	0
15990270|F|0-53:A>G	Ca1	908551	2	0	0	0	0	0	2	1	0	0	2	0	0	2	1	2	1	1	0	1	0	0	1	0	0	1	0	0	0	2	0	2	0	0	0	2	1	1	0	2	0	0	0	0	0	1	0
10268610|F|0-44:A>G	Ca1	924691	2	0	0	0	0	0	2	1	0	0	2	0	0	0	1	2	1	1	0	1	0	0	1	0	0	2	0	0	0	2	0	2	0	0	0	2	1	1	0	2	0	0	0	0	0	1	0
10264851|F|0-12:G>C	Ca1	941355	2	1	1	1	1	1	2	0	1	1	2	1	1	2	0	2	0	0	1	0	1	1	0	1	1	0	1	1	1	2	1	2	1	1	1	2	0	0	1	2	1	1	1	1	1	0	1
10266086|F|0-36:T>A	Ca1	943553	2	0	0	0	0	0	2	1	0	0	2	0	0	2	1	2	1	1	0	1	0	0	1	0	0	1	0	0	0	2	0	2	0	0	0	2	1	1	0	2	0	0	0	0	0	1	0
23870821|F|0-31:A>T	Ca1	963127	2	0	0	0	0	0	2	1	-	0	0	0	0	2	1	1	1	1	0	1	0	0	1	0	0	1	0	0	0	2	0	1	0	0	0	2	1	1	0	2	0	0	0	0	0	1	0
29631667|F|0-9:G>A	Ca1	969689	2	-	0	0	0	0	1	1	0	0	2	0	0	0	1	2	1	1	0	1	0	0	1	0	0	1	0	0	-	2	0	1	0	0	0	2	1	1	0	2	0	0	0	0	0	1	-
10263639|F|0-27:C>G	Ca1	973310	2	0	0	0	0	0	2	1	0	0	2	0	0	2	1	2	1	1	0	1	0	0	1	0	0	1	0	0	0	2	0	2	0	0	0	2	1	1	0	2	0	0	0	0	0	1	0
10268412|F|0-6:G>A	Ca1	992178	2	1	1	1	1	1	2	0	1	1	2	1	1	2	0	2	0	0	1	0	1	1	0	1	1	0	1	1	1	2	1	2	1	1	1	2	0	0	1	2	1	1	1	1	1	0	1
15990186|F|0-51:G>C	Ca1	992289	2	0	0	0	0	0	2	1	0	0	2	0	0	2	1	2	1	1	0	1	0	0	1	0	0	1	0	0	0	2	0	2	0	0	0	2	1	1	0	2	0	0	0	0	0	1	0
23870754|F|0-8:G>T	Ca1	1005771	2	1	1	1	1	1	2	0	1	1	1	1	-	2	0	2	0	0	1	0	1	1	0	1	1	0	1	1	1	2	1	0	1	1	1	2	0	0	1	2	-	1	1	1	-	0	1
5825528|F|0-21:A>C	Ca1	1057345	2	0	1	1	0	0	1	1	1	0	2	0	1	2	1	2	1	1	1	1	1	2	1	2	0	1	2	1	1	2	1	2	0	0	1	2	1	1	1	2	1	1	2	0	1	1	1
29631753|F|0-6:G>A	Ca1	1057744	2	0	-	-	0	0	1	1	-	0	2	0	-	2	1	1	1	1	-	1	-	0	1	0	0	1	0	-	-	2	-	2	0	0	-	2	1	1	-	2	-	-	-	0	-	1	-
8822586|F|0-11:G>C	Ca1	1061050	2	1	-	-	1	1	0	0	-	1	2	1	-	2	0	2	0	0	-	0	-	1	0	1	1	0	1	-	-	2	-	2	1	1	-	2	0	0	-	2	-	-	1	1	-	0	-
10267161|F|0-22:C>T	Ca1	1095055	2	1	1	1	1	1	2	0	1	1	2	1	1	2	0	2	0	0	1	0	1	1	0	1	1	0	1	1	1	2	1	2	1	1	1	2	0	0	1	2	1	1	1	1	1	0	1
5825513|F|0-27:G>A	Ca1	1099875	2	1	-	-	1	1	0	0	-	1	2	1	-	2	0	2	0	0	-	0	-	1	0	1	1	0	1	-	-	0	-	2	1	1	-	2	0	0	-	2	-	-	1	1	-	0	-
10268547|F|0-33:G>A	Ca1	1108058	2	1	1	1	1	1	2	0	1	1	2	1	1	2	0	2	0	0	1	0	1	1	0	1	1	0	1	1	1	2	1	2	1	1	1	2	0	0	1	1	1	1	1	1	1	0	1
10265668|F|0-61:C>G	Ca1	1108145	2	1	1	1	1	1	2	0	1	1	1	1	1	2	0	2	0	0	1	0	1	1	0	1	1	0	1	1	1	2	1	2	1	1	1	2	0	0	1	2	1	1	1	1	1	0	1
8776104|F|0-56:G>A	Ca1	1237705	1	1	1	1	1	1	1	1	1	1	1	1	1	2	1	1	1	1	1	1	1	1	1	1	1	1	1	1	1	1	1	1	0	1	1	1	1	1	1	1	1	1	1	1	1	1	1
8775996|F|0-36:A>T	Ca1	1237751	0	0	0	0	0	0	0	0	0	0	0	0	0	1	0	0	0	0	-	0	0	0	0	0	0	0	0	0	0	0	0	0	1	0	0	0	0	0	0	0	0	0	0	0	0	0	0
10266362|F|0-21:A>T	Ca1	1274168	1	1	0	0	1	1	2	1	0	1	1	1	0	2	1	2	1	1	0	1	0	0	1	2	2	1	2	0	0	1	0	1	0	1	0	2	1	1	0	1	0	0	2	1	0	1	0
10264027|F|0-26:C>G	Ca1	1276750	1	1	0	0	1	1	2	1	0	1	1	1	0	2	1	2	1	1	0	1	0	0	1	2	2	1	2	0	0	1	0	1	0	1	0	2	1	1	0	1	0	0	0	1	0	1	0
10268713|F|0-14:C>T	Ca1	1403836	1	1	0	0	1	1	0	1	0	1	1	1	0	2	1	1	1	1	0	1	0	0	1	2	1	1	2	0	0	1	0	1	0	1	0	2	1	1	0	1	0	0	2	1	0	1	0
10265552|F|0-7:G>C	Ca1	1403895	1	1	0	0	1	1	2	1	0	1	1	1	0	2	1	2	1	1	0	1	0	0	1	2	2	1	2	0	0	1	0	1	0	1	0	2	1	1	0	1	0	0	2	1	0	1	0
11064101|F|0-15:A>G	Ca1	1411394	1	1	0	0	1	1	2	1	0	1	1	1	0	2	1	2	1	1	0	1	0	0	1	2	2	1	2	0	0	1	0	1	0	1	0	2	1	1	0	1	0	0	2	1	0	1	0
5825611|F|0-68:G>A	Ca1	1709484	2	1	0	0	1	1	2	0	0	1	2	1	1	0	0	2	0	0	-	0	1	0	0	1	2	0	2	0	1	2	1	2	0	1	0	2	0	0	0	2	0	0	2	1	1	0	1
5825150|F|0-67:A>G	Ca1	1709549	2	1	0	0	1	1	2	0	0	1	2	1	1	0	0	2	0	0	0	0	1	0	0	1	2	0	2	0	2	2	1	2	0	1	0	2	0	0	2	2	0	0	2	1	1	0	1
10270127|F|0-58:A>T	Ca1	1781336	2	0	1	1	1	0	1	1	1	0	2	1	2	1	1	1	1	1	1	1	1	1	1	1	1	1	1	1	1	1	0	1	1	1	1	1	1	1	1	2	1	1	1	1	1	1	1
5825351|F|0-49:C>A	Ca1	1781393	2	1	0	0	0	1	0	0	0	1	2	0	0	0	0	0	0	0	0	0	0	0	0	0	0	0	0	0	0	0	1	2	0	0	0	0	0	0	2	2	0	0	2	0	0	0	0
8776174|F|0-13:T>C	Ca1	1820681	2	0	1	1	1	0	1	1	1	0	2	1	2	2	1	1	1	1	1	1	1	1	1	1	1	1	1	1	1	1	0	2	0	1	1	1	1	1	2	2	1	1	2	1	1	1	1
8776132|F|0-18:G>A	Ca1	1828891	0	0	0	0	0	0	0	0	0	0	0	0	0	2	0	0	0	0	0	0	0	0	0	0	0	0	0	0	0	0	0	0	1	0	0	0	0	0	0	0	0	0	0	0	0	0	0
5826146|F|0-16:A>G	Ca1	1886221	2	1	0	0	0	1	0	0	0	1	2	0	2	2	0	0	0	0	0	0	0	0	0	0	0	0	0	0	0	0	1	2	1	0	0	2	0	0	2	1	0	0	2	0	0	0	0
5825490|F|0-61:A>T	Ca1	1954280	2	1	0	0	0	1	0	0	0	1	2	0	2	2	0	0	0	0	0	0	0	0	0	0	0	0	0	0	0	0	1	2	1	0	0	2	0	0	2	2	0	0	2	0	0	0	0
8776077|F|0-27:G>A	Ca1	1954312	2	1	0	0	0	1	0	-	0	1	2	0	2	2	0	0	0	0	0	0	0	0	0	0	0	0	0	0	0	0	1	2	1	0	0	2	0	0	2	2	0	0	0	0	0	0	0
5825728|F|0-33:C>T	Ca1	1956331	2	0	1	1	1	0	1	1	1	0	2	1	2	2	1	1	1	1	1	1	1	1	1	1	1	1	1	1	1	1	0	1	0	1	1	2	1	1	2	2	1	1	2	1	1	1	1
5825483|F|0-12:A>G	Ca1	1976301	2	1	0	0	0	1	0	0	0	1	2	0	2	2	0	0	0	0	0	0	0	0	0	0	0	0	0	0	0	0	1	2	1	0	0	2	0	0	2	2	0	0	2	0	0	0	0
KASP117	Ca1	2001253	1	0	1	1	1	0	1	1	1	0	1	1	1	1	1	1	1	1	1	1	1	1	1	1	1	1	1	1	1	1	0	1	0	1	1	1	1	1	1	1	1	1	1	1	1	1	1
10266146|F|0-29:G>C	Ca1	2123949	0	0	1	1	0	0	2	0	1	0	0	0	1	2	0	2	0	0	1	0	1	1	0	0	2	0	1	0	1	0	1	0	1	0	1	0	0	0	1	0	1	1	2	0	1	0	1
10268252|F|0-58:C>A	Ca1	2126529	0	0	1	1	0	0	2	0	1	0	0	0	1	2	0	2	0	0	1	0	1	1	0	2	2	0	1	0	1	0	1	0	1	0	1	0	0	0	1	0	1	1	2	0	1	0	1
10267614|F|0-39:T>G	Ca1	2163464	0	0	1	1	0	0	2	0	1	0	0	0	1	2	0	2	0	0	1	0	1	1	0	2	2	0	1	0	1	0	1	0	1	0	1	0	0	0	1	0	1	1	2	0	1	0	1
10266294|F|0-42:T>C	Ca1	2170923	1	1	0	0	1	1	2	1	0	1	1	1	0	2	1	1	1	1	0	1	0	0	1	2	2	1	0	1	0	-	0	1	0	1	0	1	1	1	0	1	0	0	2	1	0	1	0
10266451|F|0-21:T>C	Ca1	2170968	0	0	1	1	0	0	2	0	1	0	0	0	1	1	0	2	0	0	1	0	1	1	0	2	2	0	1	0	1	0	1	0	1	0	1	0	0	0	1	0	1	1	1	0	1	0	1
5825205|F|0-16:T>C	Ca1	2178286	1	1	1	1	1	1	1	1	1	1	1	1	1	2	1	1	1	1	1	1	1	1	1	1	1	1	1	1	1	1	1	1	0	1	1	1	1	1	1	1	1	1	1	1	1	1	1
5825215|F|0-64:T>C	Ca1	2196062	0	0	1	1	0	0	2	0	1	0	0	0	1	0	0	2	0	0	1	0	1	1	0	2	2	0	1	0	1	0	1	0	0	0	1	0	0	0	1	0	1	1	2	0	1	0	1
5825488|F|0-13:G>C	Ca1	2206069	-	-	1	1	-	-	1	-	1	-	-	-	1	0	-	1	-	-	1	-	1	1	-	1	1	-	1	-	1	-	1	-	0	-	1	-	-	-	1	1	1	1	1	-	1	-	1
5825309|F|0-8:C>G	Ca1	2215634	0	0	1	1	0	0	2	0	1	0	0	0	1	0	0	2	0	0	1	0	1	1	0	2	2	0	1	0	1	0	1	0	0	0	1	0	0	0	1	0	1	1	2	0	1	0	1
10269059|F|0-12:A>G	Ca1	2242614	1	1	1	1	1	1	1	1	1	1	1	1	1	1	1	1	1	1	1	1	1	1	1	1	1	1	1	1	1	1	1	1	1	1	1	1	1	1	1	1	1	1	1	1	1	1	1
5825524|F|0-22:A>G	Ca1	2243951	1	1	1	1	2	1	1	1	1	1	1	1	1	2	1	1	1	1	1	1	1	1	1	1	1	1	1	1	1	1	1	1	0	1	1	1	1	1	1	1	1	1	1	1	1	1	1
5825165|F|0-12:A>T	Ca1	2247502	0	0	0	0	0	0	0	0	0	0	0	0	0	2	0	0	0	0	0	0	0	0	0	0	0	0	0	0	0	0	0	0	1	0	0	0	0	0	0	0	0	0	0	0	0	0	0
5826258|F|0-16:G>T	Ca1	2255772	0	0	1	1	0	0	2	0	1	0	0	0	1	0	0	2	0	0	1	0	1	1	0	2	2	0	1	0	1	0	1	0	0	0	1	0	0	0	1	0	1	1	2	0	2	0	1
5825217|F|0-51:C>G	Ca1	2259075	-	-	1	1	-	-	1	-	1	-	-	-	1	0	-	1	-	-	1	-	1	1	-	-	-	-	1	-	1	-	1	-	0	-	1	-	-	-	1	-	1	1	1	-	1	-	1
5825989|F|0-37:A>T	Ca1	2268929	1	1	1	1	1	1	1	1	1	1	1	1	1	2	1	1	1	1	1	1	1	1	1	1	1	1	1	1	1	1	1	1	0	1	1	1	1	1	1	1	1	1	1	1	1	1	1
5825262|F|0-11:C>T	Ca1	2297411	0	0	1	1	0	0	2	0	1	0	0	0	1	0	0	2	0	0	1	0	1	1	0	2	2	0	1	0	1	0	1	0	0	0	1	0	0	0	1	0	1	1	2	0	1	0	1
5826138|F|0-33:G>C	Ca1	2300680	1	1	0	0	1	1	2	1	0	1	1	1	0	1	1	2	1	1	0	1	0	0	1	2	2	1	0	1	0	1	0	1	1	1	0	1	1	1	0	1	0	0	2	1	0	1	0
10268534|F|0-6:A>G	Ca1	2304172	1	1	0	0	1	1	2	1	0	1	1	1	0	1	1	2	1	1	0	1	0	0	1	2	2	1	0	1	0	1	0	1	-	1	0	1	1	1	0	1	0	0	2	1	0	1	0
8776064|F|0-37:G>A	Ca1	2346588	1	1	0	0	1	1	2	1	0	1	1	1	0	1	1	2	1	1	0	1	0	0	1	1	1	1	0	1	0	1	0	1	1	1	0	1	1	1	0	1	0	0	0	1	0	1	0
10268639|F|0-12:A>T	Ca1	2545252	1	1	0	0	1	1	2	1	0	1	1	1	0	2	1	2	1	1	0	1	0	0	1	2	2	1	0	1	0	1	0	1	0	1	0	1	1	1	0	1	0	0	2	1	0	1	0
8776117|F|0-9:C>A	Ca1	2545315	1	1	0	0	1	1	2	1	0	1	1	1	0	1	1	1	1	1	0	1	0	0	1	2	2	1	0	1	0	1	0	1	1	1	0	1	1	1	0	1	0	0	2	1	0	1	0
8776171|F|0-18:A>C	Ca1	2583669	0	0	1	1	0	0	2	0	1	0	0	0	1	0	0	0	0	0	1	0	1	1	0	2	2	0	1	0	1	0	1	0	0	0	1	0	0	0	1	0	1	1	2	0	1	0	1
10266544|F|0-53:C>T	Ca1	2588495	0	0	1	1	0	0	2	0	1	0	0	2	1	2	0	2	0	0	1	0	1	1	0	2	2	0	1	0	1	0	1	0	1	0	1	0	0	0	1	0	1	1	1	0	1	0	1
10268707|F|0-18:A>T	Ca1	2632744	1	1	-	-	1	1	2	1	-	1	1	1	0	1	1	1	1	1	-	1	0	-	1	2	1	1	0	1	-	1	-	1	-	1	-	1	1	1	0	1	-	-	1	1	0	1	0
10270109|F|0-68:C>A	Ca1	2686019	1	1	1	1	1	1	1	1	1	1	1	1	0	1	1	1	1	1	1	1	0	1	1	1	1	1	0	1	1	-	-	1	1	1	-	1	1	1	2	1	1	1	1	1	0	1	0
5825852|F|0-60:T>C	Ca1	2775169	0	0	0	0	0	0	2	0	0	0	0	0	1	0	0	0	0	0	0	0	1	0	0	2	0	0	1	0	0	0	0	0	0	0	0	0	0	0	2	0	0	0	0	0	1	0	1
11063498|F|0-12:G>A	Ca1	2776838	0	0	1	1	0	0	2	0	1	0	0	0	1	2	0	0	0	0	1	0	1	1	0	2	0	0	1	0	1	0	1	0	1	0	1	0	0	0	1	0	1	1	2	0	1	0	1
5825929|F|0-33:G>C	Ca1	2818026	0	-	2	2	0	0	-	0	2	0	0	0	0	2	0	0	0	0	2	0	0	2	0	0	0	0	0	0	2	0	2	0	2	0	2	0	0	0	2	0	2	2	2	0	0	0	0
8776130|F|0-68:G>T	Ca1	2942363	1	1	0	0	1	1	1	1	0	1	1	1	1	1	1	1	1	1	-	1	1	0	1	-	1	1	1	1	0	1	0	1	1	1	0	1	1	1	2	-	0	-	2	1	1	1	1
5825328|F|0-24:T>A	Ca1	2976421	1	1	0	0	1	1	1	1	0	1	1	1	2	1	1	2	1	1	0	1	1	0	1	1	2	1	1	1	0	1	0	1	1	1	0	1	1	1	2	1	0	0	2	1	1	1	1
8822767|F|0-16:A>G	Ca1	3068786	1	1	-	-	1	1	2	1	-	1	1	1	0	1	1	1	1	1	-	1	0	-	1	2	1	1	0	1	-	1	-	1	1	1	-	1	1	1	0	1	-	-	1	1	0	1	0
5825655|F|0-34:G>A	Ca1	3093613	0	0	1	1	0	0	0	0	1	0	0	0	2	0	0	2	0	0	1	0	0	1	0	0	2	0	0	0	1	0	1	0	0	0	1	0	0	0	2	0	1	1	2	0	0	0	0
8776163|F|0-65:G>A	Ca1	3093691	1	1	0	0	1	1	1	1	0	1	1	1	2	1	1	2	1	1	0	1	1	0	1	1	2	1	1	1	0	1	0	1	1	1	0	1	1	1	2	1	0	0	2	1	1	1	1
15979795|F|0-21:A>G	Ca1	3745569	1	1	1	1	1	-	1	-	1	1	1	1	1	1	1	1	1	1	1	1	1	1	-	1	-	1	1	1	1	1	1	1	1	1	1	-	1	1	1	1	1	1	1	-	1	1	1
10264691|F|0-33:G>A	Ca1	3848155	1	1	1	1	1	1	2	1	1	1	1	1	1	1	2	1	1	0	1	1	1	1	0	1	1	1	1	1	1	1	1	1	1	1	1	1	1	1	1	1	1	1	1	1	1	1	1
10266333|F|0-68:C>T	Ca1	3864879	1	1	1	1	1	1	2	1	1	1	1	1	1	1	2	1	1	0	1	1	1	1	0	1	1	1	1	1	1	1	1	1	1	1	1	1	1	1	1	1	1	1	1	1	1	1	1
10263730|F|0-30:G>T	Ca1	3984084	0	0	0	0	0	0	2	0	0	0	0	0	0	0	2	0	0	1	0	0	0	0	1	0	0	0	0	0	0	0	0	0	0	0	0	0	0	0	0	0	0	0	0	0	0	0	0
10264133|F|0-9:G>C	Ca1	4038958	1	1	1	1	1	1	2	1	1	1	1	1	1	1	2	1	1	0	1	1	1	1	0	1	1	1	1	1	1	1	1	1	1	1	1	1	1	1	1	1	1	1	1	1	1	1	1
10264951|F|0-42:C>A	Ca1	4039057	1	1	1	1	1	1	2	1	1	1	1	1	1	1	2	1	1	0	1	1	1	1	0	1	1	1	1	1	1	1	1	1	1	1	1	1	1	1	1	1	1	1	1	1	1	1	1
10269344|F|0-15:A>T	Ca1	4083309	1	1	1	1	1	1	2	1	1	1	1	1	1	1	2	1	1	0	1	1	1	1	0	1	1	1	1	1	1	1	1	1	1	1	1	1	1	1	1	1	1	1	1	1	1	1	1
10264051|F|0-68:A>T	Ca1	4144455	0	0	0	0	0	0	2	0	0	0	0	0	0	0	2	0	0	1	0	0	0	0	1	0	0	0	0	0	0	0	0	0	0	0	0	0	0	0	0	0	0	0	0	0	0	0	0
10267114|F|0-29:C>T	Ca1	4219809	1	1	1	1	1	1	2	1	1	1	1	1	1	1	2	1	1	0	1	1	1	1	0	1	1	1	1	1	1	1	1	1	1	1	1	1	1	1	1	1	1	1	1	1	1	1	1
10269095|F|0-15:T>C	Ca1	4283327	1	1	1	1	1	1	2	1	1	1	1	1	1	1	2	1	1	0	1	1	1	1	0	1	1	1	1	1	1	1	1	1	1	1	1	1	1	1	1	1	1	1	1	1	1	1	1
10267257|F|0-30:C>T	Ca1	4428868	0	0	0	0	0	0	2	2	0	0	0	0	0	0	2	0	0	1	0	0	0	0	1	0	0	0	0	0	0	0	0	0	0	0	0	0	0	0	0	0	0	0	0	0	0	0	0
10263706|F|0-52:A>G	Ca1	4496518	1	1	1	1	1	1	2	2	1	1	1	1	1	1	2	1	1	0	1	1	1	1	0	1	1	1	1	1	1	1	1	1	1	1	1	1	1	1	1	1	1	1	1	1	1	1	1
10264081|F|0-21:T>C	Ca1	4539193	0	0	0	0	0	0	2	2	0	0	0	0	0	0	2	0	0	1	0	0	0	0	1	0	0	0	0	0	0	0	0	0	0	0	0	0	0	0	0	0	0	0	0	0	0	0	0
10265184|F|0-48:T>C	Ca1	4549614	0	0	0	0	0	0	2	2	0	0	0	0	0	0	2	0	0	1	0	0	0	0	1	0	0	0	0	0	0	0	0	0	0	0	0	0	0	0	0	0	0	0	0	0	0	0	0
10270134|F|0-33:A>G	Ca1	4550213	0	0	0	0	0	0	2	2	0	0	0	0	0	0	2	0	0	1	0	0	0	0	1	0	0	0	0	0	0	0	0	0	0	0	0	0	0	0	0	0	0	0	0	0	0	0	0
10268269|F|0-14:G>A	Ca1	4554765	1	1	1	1	1	1	2	2	1	1	1	1	1	1	2	1	1	0	1	1	1	1	0	1	1	1	1	1	1	1	1	1	1	1	1	1	1	1	1	1	1	1	1	1	1	1	1
10263530|F|0-37:G>C	Ca1	4554854	1	1	1	1	1	1	2	2	1	1	1	1	1	1	2	1	1	0	1	1	1	1	0	1	1	1	1	1	1	1	1	1	1	1	1	1	1	1	1	1	1	1	1	1	1	1	1
10269307|F|0-40:C>T	Ca1	4564023	0	0	0	0	0	0	2	2	0	0	0	0	0	0	2	0	0	1	0	0	0	0	1	0	0	0	0	0	0	0	0	0	0	0	0	0	0	0	0	0	0	0	0	0	0	0	0
10269619|F|0-14:G>C	Ca1	4568256	1	1	1	1	1	1	2	2	1	1	1	1	1	1	2	1	1	0	1	1	1	1	0	1	1	1	1	1	1	1	1	1	1	1	1	1	1	1	1	1	1	1	1	1	1	1	1
10266182|F|0-6:A>G	Ca1	4594520	0	0	0	0	0	0	2	2	0	0	0	0	0	0	2	0	0	1	0	0	0	0	1	0	0	0	0	0	0	0	0	0	0	0	0	0	0	0	0	0	0	0	0	0	0	0	0
10269035|F|0-7:A>G	Ca1	4694332	1	1	1	1	1	1	2	2	1	1	1	1	1	1	2	1	1	0	1	1	1	1	0	1	1	1	2	1	1	1	1	1	1	1	1	1	1	1	1	1	1	1	1	1	1	1	1
10266496|F|0-51:G>A	Ca1	4701224	1	1	1	1	1	1	2	1	1	1	1	1	1	1	2	1	1	0	1	1	1	1	0	1	1	1	2	1	1	1	1	1	1	1	1	1	1	1	1	1	1	1	1	1	1	1	1
10265856|F|0-38:C>T	Ca1	4741935	1	1	1	1	1	1	2	2	1	1	1	1	1	1	2	1	1	0	1	1	1	1	0	1	1	1	2	1	1	1	1	1	1	1	1	1	1	1	1	1	1	1	1	1	1	1	1
10264979|F|0-13:G>A	Ca1	4741976	1	1	1	1	1	1	2	2	1	1	1	1	1	1	2	1	1	0	1	1	1	1	0	1	1	1	2	1	1	1	1	1	1	1	1	1	1	1	1	1	1	1	1	1	1	1	1
10270063|F|0-6:G>A	Ca1	4792880	1	1	1	-	1	-	0	2	1	1	1	1	1	1	2	1	1	0	1	1	1	1	0	1	1	1	1	1	1	1	1	1	1	1	1	1	1	-	1	1	1	1	1	1	1	1	1
10263589|F|0-66:G>T	Ca1	4795980	0	0	0	0	0	0	1	2	0	0	0	0	0	0	2	0	0	1	0	0	0	0	1	0	0	0	2	0	0	0	0	0	0	0	0	0	0	0	0	0	0	0	0	0	0	0	0
10264488|F|0-36:T>C	Ca1	4796012	1	1	1	1	1	1	2	2	1	1	1	1	1	1	2	1	1	0	1	1	1	1	0	1	1	1	2	1	1	1	1	1	1	1	1	1	1	1	1	1	1	1	1	1	1	1	1
10269435|F|0-52:T>C	Ca1	4889030	1	1	1	1	1	1	2	2	1	1	1	1	1	1	2	1	1	0	1	1	1	1	0	1	1	1	2	1	1	1	1	1	1	1	1	1	1	1	1	1	1	1	1	1	1	1	1
10264859|F|0-18:G>T	Ca1	4911927	0	0	0	0	0	0	2	2	0	0	0	0	0	0	2	0	0	1	0	0	0	0	1	0	0	0	2	0	0	0	0	0	0	0	0	0	0	0	0	0	0	0	0	0	0	0	0
10265776|F|0-40:T>C	Ca1	4912015	1	1	1	1	1	1	2	2	1	1	1	1	1	1	2	1	1	0	1	1	1	1	0	1	1	1	2	1	1	1	1	1	1	1	1	1	1	1	1	1	1	1	1	1	1	1	1
10268595|F|0-33:C>G	Ca1	4931703	0	-	0	0	-	-	1	1	0	-	-	-	-	0	1	0	-	1	0	-	0	0	1	0	0	-	2	-	0	-	0	-	0	-	0	-	-	-	0	-	0	0	0	-	-	-	-
5824843|F|0-19:C>T	Ca1	4931760	1	1	1	-	1	1	2	2	1	1	1	1	1	1	2	1	1	0	1	1	1	1	0	1	1	1	2	-	-	1	-	1	1	1	1	1	1	1	1	1	1	1	1	1	1	1	1
10268868|F|0-6:T>G	Ca1	4971871	1	1	1	1	1	1	1	2	1	1	1	1	1	1	2	1	1	0	1	1	1	1	0	1	1	1	1	1	1	1	1	1	1	1	1	1	1	1	1	1	1	1	1	1	1	1	1
10270027|F|0-36:G>A	Ca1	5015503	1	1	1	1	1	-	2	2	1	1	1	1	1	1	2	1	1	0	1	1	1	1	0	1	1	1	2	1	1	1	1	1	1	1	1	1	1	1	1	1	1	1	1	1	1	1	1
10269282|F|0-52:C>T	Ca1	5017808	0	0	0	0	0	0	2	2	0	0	0	0	0	0	2	0	0	1	0	0	0	0	1	0	0	0	2	0	0	0	0	0	0	0	0	0	0	0	0	0	0	0	0	0	0	0	0
10270088|F|0-51:C>T	Ca1	5111555	0	0	0	0	0	0	2	2	0	0	0	0	0	0	2	0	0	1	0	0	0	0	1	0	0	0	2	0	0	0	0	0	0	0	0	0	0	0	0	0	0	0	0	0	0	0	0
10266012|F|0-20:T>C	Ca1	5125327	1	1	1	1	1	1	2	2	1	1	1	1	1	1	2	1	1	0	1	1	1	1	0	1	1	1	2	1	1	1	1	1	1	1	1	1	1	1	1	1	1	1	1	1	1	1	1
10268505|F|0-24:A>G	Ca1	5276038	1	1	1	1	1	1	2	0	1	1	1	1	1	1	2	1	1	0	1	1	1	1	0	1	1	1	2	1	1	1	1	1	1	1	1	1	1	1	1	1	1	1	1	1	1	1	1
10268199|F|0-56:G>A	Ca1	5384816	1	-	1	1	1	1	1	1	1	1	1	1	1	1	1	1	1	-	1	1	1	1	-	1	1	1	1	1	1	1	1	1	1	1	1	1	1	1	1	1	1	1	1	1	1	1	1
10266449|F|0-52:A>G	Ca1	5470116	1	1	1	1	1	1	2	2	1	1	1	1	1	1	2	1	1	0	1	1	1	1	0	1	1	1	2	1	1	1	1	1	1	1	1	1	1	1	1	1	1	1	1	1	1	1	1
8776036|F|0-16:C>T	Ca1	5492803	2	2	1	1	0	0	1	0	1	1	0	0	2	1	0	0	0	-	1	0	0	1	-	1	2	0	1	1	1	0	1	0	1	0	1	2	0	0	1	0	1	1	2	0	0	0	0
8776069|F|0-36:T>C	Ca1	5528215	1	1	-	-	1	1	0	2	-	-	1	1	1	-	2	1	1	0	-	1	1	-	0	-	1	1	0	-	-	1	-	1	-	1	-	1	0	1	-	1	-	-	1	1	1	1	1
8776091|F|0-20:C>T	Ca1	5530299	2	2	0	0	1	1	0	2	0	0	1	1	2	0	2	1	1	0	0	1	1	0	0	0	2	1	0	0	0	1	0	1	0	1	0	2	0	1	0	1	0	0	2	1	1	1	1
10265457|F|0-17:G>T	Ca1	5530362	0	0	0	0	0	0	2	2	0	0	0	0	0	0	2	0	0	1	0	0	0	0	1	0	0	0	2	0	0	0	0	0	0	0	0	0	1	0	0	0	0	0	0	0	0	0	0
8776088|F|0-22:T>C	Ca1	5537679	2	2	0	0	1	1	0	2	0	0	1	1	2	0	2	1	1	0	0	1	1	0	0	0	2	1	0	0	0	1	0	1	0	1	0	2	0	1	0	1	0	0	2	1	1	1	1
8776046|F|0-55:A>T	Ca1	5544396	2	2	1	1	0	0	1	-	1	1	0	0	2	1	0	0	0	-	1	0	0	1	-	1	2	0	1	1	1	0	1	0	1	0	1	2	-	0	1	0	1	1	2	0	0	0	0
10269249|F|0-53:T>C	Ca1	5547308	0	0	0	0	0	0	2	2	0	0	0	0	0	0	2	0	0	1	0	0	0	0	1	0	0	0	2	0	0	0	0	0	0	0	0	0	1	0	0	0	0	0	0	0	0	0	0
10265110|F|0-33:C>T	Ca1	5613804	0	0	0	0	0	0	2	2	0	0	0	0	0	0	2	0	0	1	0	0	0	0	1	0	0	0	2	0	0	0	0	0	0	0	0	0	1	0	0	0	0	0	-	0	0	0	0
8776169|F|0-28:C>T	Ca1	5625545	2	2	1	1	0	0	1	2	1	1	0	0	2	1	2	0	0	1	1	0	0	1	1	1	2	0	1	1	1	0	1	0	1	0	1	2	1	0	1	0	1	1	2	0	0	0	0
8776004|F|0-23:C>T	Ca1	5707980	2	2	1	1	0	0	2	0	1	1	0	0	2	1	0	0	0	0	1	0	0	1	0	1	2	0	2	1	1	0	1	0	1	0	1	2	0	0	1	0	1	1	2	0	0	0	0
8776049|F|0-66:A>C	Ca1	5708089	2	2	0	0	1	1	0	2	0	0	1	1	2	0	2	1	1	0	0	1	1	0	0	0	2	1	0	0	0	1	0	1	0	1	0	2	0	1	0	1	0	0	2	1	1	1	1
10268403|F|0-30:T>C	Ca1	5712785	1	1	1	1	1	1	2	2	1	1	1	1	1	1	2	1	1	0	1	1	1	1	0	1	1	1	1	1	1	1	1	1	1	1	1	1	0	1	1	1	1	1	1	1	1	1	1
10267014|F|0-22:C>G	Ca1	5911940	0	0	0	0	0	0	2	2	0	0	0	0	0	0	2	0	0	1	0	0	0	0	1	0	0	0	2	0	0	0	0	0	0	0	0	0	1	0	0	0	0	0	0	0	0	0	0
15990233|F|0-40:T>C	Ca1	5931798	1	1	1	1	1	1	2	2	1	1	1	1	1	1	2	1	1	0	1	1	1	1	0	1	1	1	2	1	1	1	1	1	1	1	1	1	0	1	1	2	1	1	1	1	1	1	1
5825206|F|0-21:C>T	Ca1	6037907	2	2	0	0	1	1	0	1	0	0	1	1	1	0	1	1	1	1	0	1	1	0	1	0	2	1	2	0	0	1	0	1	0	1	0	2	1	1	0	1	0	0	2	1	1	1	1
5826008|F|0-35:C>T	Ca1	6037987	2	2	0	0	1	1	2	1	0	0	1	1	2	0	1	1	1	1	0	1	1	0	1	0	2	1	2	0	0	1	0	1	0	1	0	2	1	1	0	1	0	0	2	1	1	1	1
10269115|F|0-37:G>T	Ca1	6130071	1	1	1	1	1	1	2	2	1	1	1	1	1	1	2	1	1	0	1	1	1	1	0	1	1	1	2	1	1	1	1	1	1	1	1	1	0	1	1	1	1	1	1	1	1	1	1
10264586|F|0-17:T>G	Ca1	6164163	2	1	1	1	2	2	1	1	1	1	2	2	2	1	1	2	2	1	1	2	2	1	1	1	2	2	1	1	1	2	1	2	1	2	1	2	1	2	1	2	1	1	1	2	2	2	2
5826228|F|0-34:C>T	Ca1	6170592	1	1	1	1	-	-	2	0	1	1	-	-	1	1	0	-	-	0	1	-	-	1	0	1	1	-	2	1	1	-	1	-	1	-	1	1	0	-	1	-	1	1	1	-	-	-	-
8822674|F|0-11:C>A	Ca1	6193802	1	1	1	1	-	-	1	1	1	1	-	-	1	1	1	-	-	1	1	-	-	1	1	1	1	-	1	1	1	-	1	-	1	-	1	1	1	-	1	-	1	1	1	-	-	-	-
15980032|F|0-21:A>G	Ca1	6193878	1	1	1	1	1	1	1	1	1	1	1	1	1	1	1	1	1	1	1	1	1	1	1	1	1	1	1	1	1	1	1	1	1	1	1	1	1	1	1	1	1	1	1	1	1	1	1
15990196|F|0-51:G>A	Ca1	6194833	1	1	1	1	1	1	1	1	1	1	1	1	1	1	1	1	1	1	1	1	1	1	1	1	1	1	1	1	1	1	1	1	1	1	1	1	1	1	1	1	1	1	1	1	1	1	1
8776166|F|0-24:G>A	Ca1	6213130	2	2	0	0	1	1	0	2	0	0	1	1	2	0	2	1	1	0	0	1	1	0	0	0	2	1	0	0	0	1	0	1	0	1	0	2	0	1	0	1	0	0	2	1	1	1	1
29631690|F|0-44:A>C	Ca1	6245768	0	0	-	-	0	0	-	1	-	-	0	0	0	-	1	0	0	1	-	0	0	-	1	-	0	0	-	-	-	-	-	0	-	0	-	0	1	0	-	0	-	-	-	0	0	0	0
8776042|F|0-27:G>A	Ca1	6247951	2	0	1	1	0	-	1	0	1	1	0	0	2	1	0	0	0	0	1	0	0	1	0	1	2	0	1	1	1	0	1	0	1	0	1	2	0	0	1	0	1	1	2	0	0	0	0
8776023|F|0-27:A>T	Ca1	6279245	1	1	1	1	-	-	2	0	1	1	-	-	1	1	0	-	-	0	1	-	-	1	0	1	1	-	2	1	1	-	1	-	1	-	1	1	-	-	1	-	1	1	-	-	-	-	-
8776102|F|0-37:A>T	Ca1	6298280	2	2	1	1	0	0	1	2	1	1	0	0	2	1	2	0	0	1	1	0	0	1	1	1	2	0	1	1	1	0	1	0	1	0	1	1	0	0	1	0	1	1	2	0	0	0	0
10269792|F|0-26:C>T	Ca1	6306513	1	1	1	1	1	1	2	2	1	1	1	1	1	1	2	1	1	0	1	1	1	1	0	1	1	1	2	1	1	1	1	1	1	1	1	1	1	1	1	1	1	1	1	1	1	1	1
23870937|F|0-67:G>A	Ca1	6306591	1	1	1	1	1	1	-	1	1	1	1	1	1	1	1	1	1	-	1	1	1	1	-	1	1	1	1	1	1	1	1	1	1	1	1	1	1	1	1	1	1	1	1	1	1	1	1
10269753|F|0-41:C>G	Ca1	6344903	0	0	0	0	1	0	2	1	0	0	0	1	0	0	0	0	0	0	0	0	1	0	1	0	2	0	2	0	0	0	0	0	0	1	0	0	0	0	0	0	0	0	0	0	0	0	0
8776030|F|0-66:G>A	Ca1	6347552	1	1	1	1	0	-	2	0	1	1	-	0	1	1	1	-	-	1	1	-	0	1	0	1	2	-	2	1	1	-	1	-	1	0	1	1	-	-	1	-	1	1	1	-	-	-	-
10263900|F|0-19:C>T	Ca1	6355806	1	1	1	1	0	1	2	2	1	1	1	0	1	1	1	1	1	1	1	1	0	1	0	1	2	1	2	1	1	1	1	1	1	0	1	1	1	1	1	1	1	1	1	1	1	1	1
10268181|F|0-39:G>T	Ca1	6403704	0	0	0	0	1	0	2	1	0	0	0	1	0	0	0	0	0	0	0	0	1	0	1	0	2	0	2	0	0	0	0	0	0	1	0	0	0	0	0	0	0	0	0	0	0	0	0
10264522|F|0-54:G>A	Ca1	6413950	1	1	1	1	0	1	2	0	1	1	1	0	1	1	1	1	1	1	1	1	0	1	0	1	1	1	2	1	1	1	1	1	1	0	1	1	1	1	1	1	1	1	1	1	1	1	1
15990191|F|0-13:G>T	Ca1	6413975	0	0	0	0	1	0	2	1	0	0	0	1	0	0	0	0	0	0	0	0	1	0	1	0	2	0	2	0	0	0	0	0	0	1	0	0	0	0	0	0	0	0	0	0	0	0	0
10265897|F|0-13:G>A	Ca1	6557780	0	0	0	0	1	0	2	1	0	0	0	1	0	0	0	0	0	0	0	0	1	0	1	0	1	0	2	0	0	0	0	0	0	1	0	0	1	0	0	0	0	0	0	0	0	0	0
10263577|F|0-5:G>A	Ca1	6620190	0	0	0	0	1	0	2	1	0	0	0	1	0	0	0	0	0	0	0	0	1	0	1	0	2	0	2	0	0	0	0	0	0	1	0	0	2	0	0	0	0	0	0	0	0	0	0
10268676|F|0-61:C>T	Ca1	6697064	1	1	1	1	0	1	2	0	1	1	1	0	1	1	1	1	1	1	1	1	0	1	0	1	2	1	2	1	1	1	1	1	1	0	1	1	2	1	1	1	1	1	2	1	1	1	1
10268280|F|0-31:G>A	Ca1	6707338	0	0	0	0	1	0	2	1	0	0	0	1	0	0	0	0	0	0	0	0	1	0	1	0	2	0	2	0	0	0	0	0	0	1	0	0	2	0	0	0	0	0	2	0	0	0	0
10263665|F|0-12:A>G	Ca1	6758248	1	1	1	1	0	1	2	0	1	1	1	0	1	1	1	1	1	1	1	1	0	1	0	1	2	1	2	1	1	1	1	1	1	0	1	1	2	1	1	1	1	1	2	1	1	1	1
10264900|F|0-33:A>G	Ca1	6759922	0	0	0	0	1	0	2	1	0	0	0	1	0	0	0	0	0	0	0	0	1	0	1	0	2	0	2	0	0	0	0	0	0	1	0	0	2	0	0	0	0	0	2	0	0	0	0
10265461|F|0-15:C>G	Ca1	6759970	1	1	1	1	0	1	2	0	1	1	1	0	1	1	1	1	1	1	1	1	0	1	0	1	2	1	2	1	1	1	1	1	1	0	1	1	2	1	1	1	1	1	2	1	1	1	1
10269489|F|0-48:A>G	Ca1	6770449	0	0	0	0	1	0	2	1	0	0	0	1	0	0	0	0	0	0	0	0	1	0	1	0	2	0	2	0	0	0	0	0	0	1	0	0	2	0	0	0	0	0	2	0	0	0	0
10268521|F|0-46:C>T	Ca1	6807460	0	0	0	0	1	0	2	1	0	0	0	1	0	0	0	0	0	0	0	0	1	0	1	0	2	0	2	0	0	0	0	0	0	1	0	0	2	0	0	0	0	0	0	0	0	0	0
10268240|F|0-67:T>A	Ca1	6975331	0	0	0	0	1	0	2	1	0	0	0	1	0	0	0	0	0	0	0	0	1	0	1	0	2	0	2	0	0	0	0	0	0	1	0	0	2	0	0	0	0	0	2	0	0	0	0
29967414|F|0-9:T>G	Ca1	7007144	1	1	1	1	0	1	2	0	1	1	1	0	1	1	1	1	1	1	1	1	0	1	0	1	2	1	2	1	1	1	1	1	1	0	1	1	0	1	1	1	1	1	1	1	1	-	1
10265744|F|0-22:C>A	Ca1	7160774	1	1	1	1	0	1	2	0	1	1	1	0	1	1	1	1	1	1	1	1	0	1	0	1	2	1	2	1	1	1	1	1	1	2	1	1	2	1	1	1	1	1	2	1	1	1	1
10270116|F|0-65:T>C	Ca1	7167009	1	1	1	1	0	1	2	0	1	1	1	0	1	1	1	1	1	1	1	1	0	1	0	1	0	1	0	1	1	-	1	1	1	2	1	1	0	1	1	1	1	1	-	1	1	1	1
10267561|F|0-20:A>G	Ca1	7168618	1	1	1	1	0	1	2	0	1	1	1	0	1	1	1	1	1	1	1	1	0	1	0	1	2	1	2	1	1	1	1	1	1	2	1	1	2	1	1	1	1	1	2	1	1	1	1
10263699|F|0-7:T>C	Ca1	7169815	0	0	0	0	1	0	2	1	0	0	0	1	0	0	0	0	0	0	0	0	1	0	1	0	2	0	2	0	0	0	0	0	0	0	0	0	1	0	0	0	0	0	0	-	0	0	0
8776083|F|0-47:C>A	Ca1	7251695	1	1	1	1	1	1	1	1	1	1	1	1	1	1	1	2	1	1	1	1	1	1	1	1	1	1	1	1	1	1	1	1	1	1	1	1	1	1	1	1	1	1	1	0	1	1	1
10270051|F|0-40:T>C	Ca1	7275740	0	0	0	0	1	0	2	1	0	0	0	1	0	0	0	0	0	-	0	0	1	0	1	0	1	0	2	0	0	0	0	0	0	0	0	0	2	0	0	0	0	0	2	0	0	0	0
10265685|F|0-59:G>A	Ca1	7285403	0	0	0	0	1	0	2	1	0	0	0	1	0	0	0	0	0	0	0	0	1	0	1	0	2	0	2	0	0	0	0	0	0	2	0	0	2	0	0	0	0	0	2	0	0	0	0
10263656|F|0-64:C>T	Ca1	7306441	2	0	0	0	1	0	2	1	0	0	0	1	0	0	0	0	0	0	0	0	1	0	1	0	2	0	2	0	0	0	0	0	0	2	0	2	2	0	0	0	0	0	2	0	0	0	0
10265001|F|0-19:A>G	Ca1	7353511	1	1	1	1	0	1	2	0	1	1	1	0	1	1	1	1	1	1	1	1	0	1	0	1	2	1	2	1	1	1	1	1	1	1	1	1	0	1	1	1	1	1	2	1	1	1	1
10268478|F|0-37:C>T	Ca1	7383803	0	0	0	0	1	0	2	1	0	0	0	1	0	0	0	0	0	0	0	0	1	0	1	0	2	0	2	0	0	0	0	0	0	2	0	0	2	0	0	0	0	0	2	0	0	0	0
29967616|F|0-38:G>A	Ca1	7385935	1	1	1	1	-	1	1	-	1	1	1	-	1	1	1	1	1	1	1	1	-	1	-	1	1	1	1	1	1	1	1	1	1	1	1	1	1	1	1	1	1	1	1	1	1	1	1
5824850|F|0-16:G>A	Ca1	7456870	1	1	-	1	0	1	2	0	1	1	1	0	1	1	1	1	1	1	1	1	0	-	0	1	1	1	2	1	1	1	1	1	1	2	1	1	0	1	1	1	1	1	2	-	1	1	1
8776008|F|0-17:G>C	Ca1	7456937	1	1	1	1	0	1	2	0	1	1	1	0	1	1	1	2	1	1	1	1	0	0	0	1	2	1	1	1	1	1	1	1	1	2	1	1	0	1	1	1	1	1	1	0	1	1	1
5825779|F|0-48:A>T	Ca1	7475250	1	1	2	1	0	1	2	0	1	1	1	0	1	1	1	2	1	1	1	1	0	0	0	1	2	1	2	1	1	1	1	1	1	2	1	1	0	1	1	1	1	1	2	0	1	1	1
5825171|F|0-7:A>G	Ca1	7475263	1	1	2	1	-	1	1	-	1	1	1	1	1	1	1	2	1	1	1	1	-	0	-	1	1	1	1	1	1	1	1	1	1	1	1	1	0	1	1	1	1	1	1	0	1	1	1
10266405|F|0-27:G>A	Ca1	7518567	0	0	0	0	1	0	2	1	0	0	0	1	0	0	0	0	0	0	0	0	1	0	1	0	2	0	2	0	0	0	0	0	0	2	0	0	2	0	0	0	0	0	2	0	0	0	0
5825591|F|0-39:C>T	Ca1	7536664	0	0	2	0	0	0	0	0	0	0	0	0	0	0	0	2	0	0	0	0	0	1	0	0	0	0	0	0	0	0	0	0	0	0	0	0	0	0	0	0	0	0	0	1	0	0	0
5826248|F|0-18:T>C	Ca1	7580264	1	1	2	1	1	1	2	1	1	1	1	1	1	1	1	2	1	1	1	1	1	0	1	2	1	1	2	1	1	1	1	1	1	1	1	1	2	1	1	1	1	1	1	0	1	1	1
5825750|F|0-6:G>A	Ca1	7699702	2	2	2	1	1	0	2	1	0	1	0	1	2	1	2	0	0	1	1	0	1	0	1	0	2	1	2	0	1	0	1	0	1	1	1	0	1	2	2	0	1	1	2	0	1	0	1
5826129|F|0-33:G>A	Ca1	7782756	2	2	2	0	0	1	2	0	1	0	1	0	2	0	2	2	1	0	0	1	0	1	0	1	2	0	2	1	0	1	0	1	0	0	0	1	0	1	2	1	0	0	2	0	0	1	0
5826134|F|0-21:G>T	Ca1	7928250	2	2	2	1	1	0	2	1	0	1	0	1	2	1	2	0	0	1	1	0	1	0	1	0	2	1	2	0	1	0	1	2	1	1	1	0	0	0	2	0	1	1	2	0	1	0	1
5825438|F|0-20:C>T	Ca1	7928311	2	0	0	0	0	1	2	0	1	0	1	0	2	0	2	1	1	0	0	1	0	1	0	1	2	0	2	1	0	1	0	2	0	0	0	1	1	1	2	1	0	0	2	1	0	1	0
5826053|F|0-39:C>T	Ca1	7931114	2	2	2	1	2	0	2	1	0	1	0	1	2	1	2	0	0	1	-	0	1	0	1	0	2	1	2	0	1	0	1	2	1	1	1	0	0	0	2	0	1	1	1	0	1	0	1
5825332|F|0-26:A>C	Ca1	7931611	2	2	2	1	1	0	2	1	0	1	0	1	2	1	2	0	0	1	1	0	1	0	1	0	2	1	2	0	1	0	1	0	1	1	1	0	0	0	2	0	1	1	1	0	1	0	1
5825177|F|0-45:C>T	Ca1	7931696	2	2	2	1	1	0	2	1	0	1	0	1	2	1	2	0	0	1	1	0	1	0	1	0	2	1	1	0	1	0	1	0	1	1	1	0	0	0	1	0	1	1	2	0	1	0	1
8776161|F|0-18:C>T	Ca1	7934839	2	2	2	0	0	1	2	0	1	0	1	0	2	0	2	1	1	0	0	1	0	1	0	1	2	0	2	1	0	1	0	2	0	0	0	1	1	1	2	1	0	0	2	1	0	1	0
10265575|F|0-6:G>T	Ca1	8465948	1	1	1	1	1	1	1	1	1	1	1	1	1	1	1	1	1	1	1	1	1	1	1	1	1	0	1	1	1	1	1	1	1	1	1	1	1	1	1	1	1	1	1	1	1	1	1
10269330|F|0-21:T>C	Ca1	8488625	1	1	1	1	1	1	1	1	1	1	1	1	1	1	1	1	1	1	1	1	1	1	1	1	1	0	1	1	1	1	1	1	1	1	1	1	1	1	1	2	1	1	1	1	1	1	1
13144438|F|0-12:G>T	Ca1	8625955	1	1	1	1	0	1	1	0	2	1	1	0	0	1	2	2	1	1	1	1	1	1	1	1	1	0	1	1	1	1	1	2	1	1	1	1	0	1	1	1	1	1	2	1	1	1	1
10264345|F|0-45:G>A	Ca1	8630549	1	1	1	1	0	1	1	0	2	1	1	0	0	1	2	2	1	1	1	1	1	1	1	1	1	0	1	1	1	1	1	2	1	1	1	1	0	1	1	1	1	1	2	1	1	1	1
13144404|F|0-16:T>G	Ca1	8632981	0	0	0	0	1	0	0	1	2	0	0	1	1	0	2	1	0	0	0	0	0	0	0	0	0	1	0	0	0	0	-	2	0	0	-	0	1	0	0	0	0	0	2	0	0	0	0
13144416|F|0-60:A>T	Ca1	8633091	0	0	0	0	1	0	0	-	-	0	0	1	1	0	2	2	0	0	0	0	0	0	0	0	0	1	0	0	0	0	0	0	-	0	0	0	1	0	0	0	0	-	2	0	0	0	0
10264116|F|0-16:A>T	Ca1	8650401	1	1	1	1	0	1	1	0	1	1	1	0	0	1	2	2	1	1	1	1	1	1	1	1	1	0	1	1	1	1	1	2	1	1	1	1	0	1	1	1	1	1	2	1	1	1	1
13144432|F|0-18:G>T	Ca1	8653055	1	1	1	1	0	1	1	0	2	1	1	0	0	1	2	2	1	1	1	1	1	1	1	1	1	0	1	1	1	1	1	2	1	1	1	1	0	1	1	1	1	1	2	1	1	1	1
10265063|F|0-24:A>T	Ca1	8665915	0	0	0	0	1	0	0	1	2	0	0	1	1	0	2	2	0	0	0	0	0	0	0	0	0	1	0	0	0	0	0	2	0	0	0	0	1	0	0	0	0	0	2	0	0	0	0
10268340|F|0-5:G>C	Ca1	8693348	0	0	0	0	1	0	0	1	2	0	0	1	1	0	2	2	0	0	0	0	0	0	0	0	0	1	0	0	0	0	0	2	0	0	0	0	1	0	0	0	0	0	2	0	0	0	0
13144440|F|0-51:G>C	Ca1	8713510	1	1	1	1	0	1	1	0	2	1	1	0	0	1	2	2	1	1	1	1	1	1	1	1	1	0	1	1	1	1	1	2	1	1	1	1	0	1	1	1	1	1	2	1	1	1	1
8776175|F|0-7:A>T	Ca1	8730900	1	1	1	1	0	1	1	0	2	1	1	0	0	1	2	2	1	1	1	1	1	1	1	1	1	0	1	1	1	1	1	2	1	1	1	1	0	1	1	1	1	1	2	1	1	0	1
8776172|F|0-12:C>T	Ca1	8746820	1	1	1	1	0	1	1	0	2	1	1	0	0	1	2	2	1	1	1	1	1	1	1	1	1	0	1	1	1	1	1	2	1	1	1	1	0	1	1	1	1	1	2	1	1	0	1
5825724|F|0-40:G>A	Ca1	9345415	1	1	1	1	1	1	1	1	1	1	1	1	0	1	2	2	1	1	1	1	1	1	1	1	1	1	2	1	1	1	1	1	1	1	1	1	1	1	1	1	1	1	1	0	1	0	1
10263683|F|0-30:G>T	Ca1	9902903	0	0	0	0	0	0	0	0	0	0	0	0	0	0	0	0	0	0	0	0	0	0	0	0	0	0	2	0	0	0	0	0	0	0	0	0	0	0	0	0	0	0	0	0	0	0	0
5825811|F|0-11:G>A	Ca1	10032007	1	1	2	1	1	1	1	1	1	1	1	1	1	1	1	1	1	1	1	1	1	1	1	1	1	1	1	1	1	1	1	1	1	1	1	1	1	1	1	1	1	1	1	1	1	1	1
5826227|F|0-33:A>G	Ca1	10836272	1	1	1	2	1	1	1	1	1	1	1	1	1	1	1	1	1	1	1	1	1	1	1	1	1	1	1	1	1	1	1	1	1	1	1	1	1	1	1	1	1	1	1	1	1	1	1
10268493|F|0-9:A>G	Ca1	10883745	1	1	1	1	1	1	1	1	1	1	1	2	0	1	1	2	1	1	1	1	1	1	1	1	1	1	2	1	1	1	1	1	1	1	1	1	1	1	1	2	1	1	1	1	1	0	1
5824564|F|0-28:A>C	Ca1	10914686	1	1	1	1	1	1	1	1	1	1	1	1	2	1	1	2	1	1	1	1	1	1	1	1	1	1	2	1	1	1	1	1	1	1	1	1	1	1	1	2	1	1	1	1	1	0	1
10268397|F|0-68:A>G	Ca1	10955629	1	1	1	1	1	1	1	1	1	1	1	1	2	1	1	2	1	1	1	1	1	1	1	1	1	1	2	1	1	1	1	1	1	1	1	1	1	1	1	2	1	1	1	1	1	0	1
10264097|F|0-7:C>A	Ca1	11000838	1	1	1	1	1	1	1	1	1	1	1	1	0	1	1	2	1	1	1	1	1	1	1	1	1	1	2	1	1	1	1	1	1	1	1	1	1	1	1	2	1	1	1	1	1	0	1
15979436|F|0-42:A>T	Ca1	11043365	1	1	1	1	1	1	1	1	1	1	1	1	0	1	1	2	1	1	1	1	1	1	1	1	1	-	2	1	1	1	1	1	1	1	1	1	1	1	1	2	1	1	1	1	1	0	1
5825259|F|0-48:A>G	Ca1	11056455	1	1	1	1	1	1	1	1	1	1	1	1	0	1	1	2	1	1	1	1	1	1	1	1	1	1	2	1	1	-	1	1	1	1	1	1	1	1	1	2	1	1	1	1	1	0	1
23870927|F|0-60:G>C	Ca1	11182818	0	0	0	0	0	0	0	0	0	0	0	0	1	0	0	2	0	0	-	0	0	0	0	0	0	0	0	0	0	0	0	0	-	0	0	0	0	0	0	0	0	0	0	0	0	1	0
5825568|F|0-48:A>G	Ca1	11339571	0	1	0	0	0	1	1	0	0	0	0	0	0	1	1	2	0	0	0	0	0	0	1	0	0	0	0	1	0	1	0	2	0	0	0	2	0	0	0	2	0	0	0	0	0	0	0
5825272|F|0-31:A>G	Ca1	11381658	1	0	1	1	1	0	0	1	1	1	1	1	1	0	0	2	1	1	1	2	1	1	0	1	1	1	1	0	1	0	1	2	1	1	1	2	1	0	1	2	1	1	1	1	1	1	1
5825363|F|0-16:C>T	Ca1	12099179	2	0	1	1	1	0	1	1	1	1	1	1	1	0	0	2	1	1	1	1	1	1	0	1	1	1	1	0	1	0	1	1	1	1	1	0	1	0	1	2	1	1	1	1	1	1	1
8776115|F|0-17:T>C	Ca1	12483201	0	0	0	0	0	-	0	0	0	0	0	0	1	0	0	0	0	0	0	0	0	0	0	0	0	0	0	0	0	0	0	0	0	0	0	0	0	0	0	0	0	0	0	0	0	0	0
8776018|F|0-63:T>C	Ca1	12485617	0	0	0	0	0	0	0	0	0	0	0	0	1	0	0	0	0	0	0	0	0	0	0	0	0	0	0	0	0	0	0	0	0	0	0	0	0	0	0	0	0	0	0	0	0	0	0
8776113|F|0-40:T>G	Ca1	12530836	0	0	0	0	0	0	0	0	0	0	0	0	1	0	0	0	0	0	0	0	0	0	0	0	0	0	0	0	0	0	0	0	0	0	0	0	0	0	0	0	0	0	0	0	0	0	0
8822770|F|0-21:T>C	Ca1	12612522	1	1	1	1	1	1	1	1	1	1	1	1	0	1	1	1	1	1	1	1	1	1	1	1	1	1	1	1	1	1	1	1	1	1	1	1	1	1	1	1	1	1	1	1	1	1	1
13146870|F|0-20:T>G	Ca1	12654904	1	1	1	1	1	1	1	1	1	1	1	1	1	1	1	1	1	1	1	1	1	1	1	1	1	1	1	1	1	1	1	1	1	1	1	1	1	1	1	1	1	1	1	1	1	1	1
8776150|F|0-29:C>A	Ca1	12707332	1	1	1	1	1	1	1	1	1	1	1	1	0	1	1	1	1	1	1	1	1	1	1	1	1	1	1	1	1	1	1	1	1	1	1	1	1	1	1	1	1	1	1	1	1	1	1
8776081|F|0-24:G>A	Ca1	12728224	1	1	1	1	1	1	1	1	1	1	1	1	0	1	1	1	1	1	1	1	1	1	1	1	1	1	1	1	1	1	1	1	1	1	1	1	1	1	1	1	1	1	1	1	1	1	1
8822786|F|0-8:G>A	Ca1	12730225	1	1	1	1	1	1	1	1	1	1	1	1	0	1	1	1	1	1	1	1	1	1	1	1	1	1	1	1	1	1	1	1	1	1	1	1	1	1	1	1	1	1	1	1	1	1	1
8776050|F|0-55:A>G	Ca1	12742876	0	0	0	0	0	0	0	0	0	0	0	0	1	0	0	0	0	0	0	0	0	0	0	0	0	0	0	0	0	0	0	0	0	0	0	0	0	0	0	0	0	0	0	0	0	0	0
8776153|F|0-33:T>C	Ca1	12779364	0	0	0	0	0	0	0	0	0	0	0	0	1	0	0	0	0	0	0	0	0	0	0	0	0	0	0	0	0	0	0	0	0	0	0	0	0	0	0	0	0	0	0	0	0	0	0
8776017|F|0-37:C>A	Ca1	12813609	0	0	0	0	0	0	0	0	0	0	0	0	1	0	0	0	0	0	0	0	0	0	0	0	0	0	0	0	0	0	0	0	0	0	0	0	0	0	0	0	0	0	0	0	0	0	0
8776048|F|0-12:A>T	Ca1	12838792	1	1	1	1	1	1	1	1	1	1	1	1	0	1	1	1	1	1	1	1	1	1	1	1	1	1	1	1	1	1	1	1	1	1	1	1	1	1	1	1	1	1	1	1	1	1	1
10269233|F|0-31:G>C	Ca1	13281629	2	1	1	1	1	1	1	2	1	1	1	1	1	1	1	1	1	1	1	1	1	1	2	1	1	2	1	2	1	2	1	1	1	1	1	2	1	2	1	1	1	1	1	1	1	2	1
10265691|F|0-63:T>C	Ca1	13416122	2	1	0	0	0	1	0	0	0	0	0	0	0	0	1	2	0	0	0	0	0	0	1	0	0	0	0	1	0	1	0	0	0	0	0	1	0	2	0	2	0	0	0	0	0	0	0
5825223|F|0-5:C>A	Ca1	15330640	1	0	0	0	0	0	0	0	0	1	0	0	0	0	0	0	0	0	0	0	0	0	0	0	0	0	0	0	0	0	0	0	0	0	0	0	0	0	0	0	1	0	0	0	0	0	0
5825296|F|0-6:A>C	Ca1	16017754	1	1	1	1	1	1	1	1	1	1	1	1	1	1	1	1	1	1	1	1	1	1	1	1	1	1	1	1	1	1	1	1	1	1	1	1	1	1	1	1	1	1	1	1	1	1	1
8776142|F|0-16:G>T	Ca1	16018299	0	0	0	0	0	0	0	0	0	0	0	0	0	0	0	0	0	0	0	0	0	0	0	0	0	0	0	0	0	0	0	0	0	0	0	0	0	0	0	0	0	0	0	0	0	0	0
10268320|F|0-15:A>C	Ca1	16058720	1	1	1	1	1	1	1	1	1	1	1	1	1	1	2	1	1	2	1	1	1	1	1	1	1	1	2	1	1	1	1	1	1	1	1	1	1	1	1	1	1	1	1	1	1	1	1
10264407|F|0-6:G>T	Ca1	16539485	0	0	0	0	0	0	0	0	0	0	0	0	0	0	0	0	0	0	0	0	0	0	0	0	0	0	0	0	0	0	0	0	0	0	0	0	0	0	0	2	0	0	0	0	0	0	0
5825118|F|0-46:G>A	Ca1	17569932	2	2	1	1	1	0	1	2	0	1	0	1	2	1	0	0	0	0	1	0	1	1	1	1	1	1	1	0	1	0	1	2	1	1	1	0	0	0	1	0	1	1	2	0	1	0	1
10265142|F|0-51:C>T	Ca1	18790435	1	1	1	1	1	1	1	1	1	1	1	1	1	1	1	1	1	1	1	1	1	1	1	1	1	1	1	1	1	1	1	1	1	1	1	1	1	1	1	1	1	1	1	1	1	1	1
10269464|F|0-16:T>C	Ca1	18906659	1	1	1	1	1	1	1	1	1	1	1	1	2	1	1	1	1	1	1	1	1	1	1	1	1	1	1	1	1	1	1	1	1	1	1	1	1	1	1	1	1	1	2	1	1	1	1
11063335|F|0-31:C>T	Ca1	18969422	0	0	0	0	0	0	0	0	0	0	0	0	0	0	0	0	0	0	0	0	0	0	0	0	0	0	0	0	0	0	0	0	0	0	0	0	0	0	0	0	0	0	0	0	0	0	0
5825888|F|0-24:T>C	Ca1	18970593	1	1	1	1	0	1	0	2	1	1	1	0	1	1	1	1	1	1	1	1	0	1	0	1	1	1	2	1	1	1	1	1	1	2	1	1	1	1	1	1	1	1	1	1	1	1	1
11063817|F|0-28:G>T	Ca1	18984613	1	1	1	1	0	1	0	1	1	1	1	0	1	1	1	1	1	1	1	1	0	1	0	1	1	1	1	1	1	1	1	1	1	2	1	1	1	1	1	1	1	1	1	1	1	1	1
5825994|F|0-17:T>C	Ca1	19013942	1	1	1	1	0	1	0	2	1	1	1	0	1	1	1	1	1	1	1	1	0	1	0	1	1	1	2	1	1	1	1	1	1	2	1	1	1	1	1	1	1	1	1	1	1	1	1
5826091|F|0-11:A>G	Ca1	19038319	1	1	1	1	0	1	0	2	1	1	1	0	1	1	1	1	1	1	1	1	0	1	0	1	1	1	2	1	1	1	1	1	1	2	1	1	1	1	1	1	1	1	1	1	1	1	1
5825517|F|0-38:A>T	Ca1	19177059	0	0	0	0	1	0	1	2	0	0	0	1	0	0	0	0	0	0	0	0	2	0	1	0	0	0	2	0	0	0	0	0	0	2	0	0	0	0	0	0	0	0	0	0	0	0	0
10264413|F|0-48:A>C	Ca1	19247487	1	1	1	1	1	1	1	1	1	1	1	1	1	1	1	1	1	1	1	1	1	1	1	1	1	1	1	1	1	1	1	1	1	1	1	1	1	1	1	1	1	1	1	1	1	1	1
11063260|F|0-10:G>A	Ca1	19248457	1	1	1	1	1	1	1	1	1	1	1	1	1	1	1	1	1	1	1	1	1	1	1	1	1	1	1	1	1	1	1	1	1	1	1	1	1	1	1	1	1	1	1	1	1	1	1
10267823|F|0-16:A>G	Ca1	19269856	0	0	0	0	0	0	0	0	0	0	0	0	0	0	0	0	0	0	0	0	0	0	0	0	0	0	0	0	0	0	0	0	0	0	0	0	0	0	0	0	0	0	0	0	0	0	0
30069386|F|0-54:A>G	Ca1	19349587	0	0	0	0	0	0	0	-	0	0	-	0	-	0	0	0	0	0	0	0	0	0	-	0	0	-	0	0	0	0	0	0	0	0	0	0	0	-	0	0	0	0	0	-	-	0	0
11063338|F|0-34:C>A	Ca1	19387293	0	0	0	0	0	0	0	0	0	0	0	0	0	0	0	0	0	0	0	0	0	0	0	0	0	0	0	0	0	0	0	0	0	0	0	0	0	0	0	0	0	0	0	0	0	0	0
11063262|F|0-19:G>T	Ca1	19720192	1	1	1	1	1	1	1	1	1	1	1	1	1	1	1	1	1	1	1	1	1	1	1	1	1	1	1	1	1	1	1	1	1	1	1	1	1	1	1	1	1	1	1	1	1	1	1
11063470|F|0-63:C>G	Ca1	19842385	1	1	1	1	1	1	1	1	1	1	1	1	1	1	1	1	1	1	1	1	1	1	1	1	1	1	1	1	1	1	1	1	1	1	1	1	1	1	1	1	1	1	1	1	1	1	1
11064092|F|0-33:C>A	Ca1	19904916	1	1	1	1	1	1	1	1	1	1	1	1	1	1	1	1	1	1	1	1	1	1	1	1	1	1	1	1	1	1	1	1	1	1	1	1	1	1	1	1	1	1	1	1	1	1	1
10266364|F|0-39:G>A	Ca1	20097678	1	1	1	1	1	1	1	1	1	1	1	1	1	1	1	1	1	1	1	1	1	1	1	1	1	1	1	1	1	1	1	1	1	1	1	1	1	1	1	1	1	1	1	1	1	1	1
11063308|F|0-6:G>A	Ca1	20225216	0	0	0	0	0	0	0	0	0	0	0	0	0	0	0	0	0	0	0	0	0	0	0	0	0	0	0	0	0	0	0	0	0	0	0	0	0	0	0	0	0	0	0	0	0	0	0
10265119|F|0-48:G>C	Ca1	20225324	1	1	1	1	1	1	1	1	1	1	1	1	1	1	1	1	1	1	1	1	1	1	1	1	1	1	1	1	1	1	1	1	1	1	1	1	1	1	1	1	1	1	1	1	1	1	1
11063763|F|0-11:T>A	Ca1	20509429	0	0	0	0	0	0	0	0	0	0	0	0	0	0	0	0	0	0	0	0	0	0	0	0	0	0	0	0	0	0	0	0	0	0	0	0	0	0	0	0	0	0	0	0	0	0	0
10269412|F|0-30:T>A	Ca1	20509581	1	1	1	1	1	1	1	1	1	1	1	1	1	1	1	1	1	1	1	1	1	1	1	1	1	1	1	1	1	1	1	1	1	1	1	1	1	1	1	1	1	1	1	1	1	1	1
11064848|F|0-25:T>C	Ca1	20552956	1	1	1	1	1	1	1	1	1	1	1	1	1	1	1	1	1	1	1	1	1	1	1	1	1	1	1	1	1	1	1	1	1	1	1	1	1	1	1	1	1	1	1	1	1	1	1
11063813|F|0-59:A>G	Ca1	20602160	0	0	0	0	0	0	0	0	0	0	0	0	0	0	0	0	0	0	0	0	0	0	0	0	0	0	0	0	0	0	0	0	0	0	0	0	0	0	0	0	0	0	0	0	0	0	0
11064584|F|0-37:C>A	Ca1	20928568	1	1	1	1	1	1	1	1	1	1	1	1	1	1	1	1	1	1	1	1	1	1	1	1	1	1	1	1	1	1	1	1	1	1	1	1	1	1	1	1	1	1	1	1	1	1	1
11063895|F|0-15:G>A	Ca1	20930952	1	1	1	1	1	1	1	1	1	1	1	1	1	1	1	1	1	1	1	1	1	1	1	1	1	1	1	1	1	1	1	1	1	1	1	1	1	1	1	1	1	1	1	1	1	1	1
11063316|F|0-31:G>T	Ca1	21140691	0	0	0	0	0	0	0	0	0	0	0	0	0	0	0	0	0	0	0	0	0	0	0	0	0	0	0	0	0	0	0	0	0	0	0	0	0	0	0	0	0	0	0	0	0	0	0
10258424|F|0-7:A>G	Ca1	21575682	1	1	1	1	1	1	1	1	1	1	1	1	1	1	1	1	1	1	1	1	1	1	1	1	1	1	1	1	1	1	1	1	1	1	1	1	1	1	1	1	1	1	1	1	1	1	1
10258686|F|0-6:C>T	Ca1	22465496	1	1	1	1	1	1	1	1	1	1	1	1	1	1	1	1	1	1	1	1	1	1	1	1	1	1	1	1	1	1	1	1	1	1	1	1	1	1	1	1	1	1	1	1	1	1	1
11064078|F|0-10:G>C	Ca1	22487796	1	1	1	1	1	1	1	1	1	1	1	1	1	1	1	1	1	1	1	1	1	1	1	1	1	1	1	1	1	1	1	1	1	1	1	1	1	1	1	1	1	1	1	1	1	1	1
39411779|F|0-13:C>A	Ca1	22527899	1	1	1	1	1	1	1	1	1	1	1	1	1	1	1	1	1	1	1	1	1	1	1	1	1	1	1	1	1	1	1	1	1	1	1	1	1	1	1	1	1	1	1	1	1	1	1
11063549|F|0-53:T>C	Ca1	22822195	0	0	0	0	0	0	0	0	0	0	0	0	0	0	0	0	0	0	0	0	0	0	0	0	0	0	0	0	0	0	0	0	0	0	0	0	0	0	0	0	0	0	0	0	0	0	0
11063410|F|0-52:A>C	Ca1	22838747	0	0	0	0	0	0	0	0	0	0	0	0	0	0	0	0	0	0	0	0	0	0	0	0	0	0	0	0	0	0	0	0	0	0	0	0	0	0	0	0	0	0	0	0	0	0	0
10265225|F|0-63:T>C	Ca1	23318821	0	0	0	0	1	0	1	0	0	0	0	1	0	0	0	0	0	0	0	0	1	0	1	0	0	0	2	0	0	0	0	0	0	2	0	0	0	0	0	0	0	0	0	0	0	0	0
11064098|F|0-46:A>G	Ca1	23938492	1	1	1	1	1	1	1	1	1	2	1	1	1	1	1	1	1	1	2	1	1	1	1	1	1	1	1	1	1	1	1	1	1	1	1	1	1	1	1	1	2	1	1	1	1	1	1
23871415|F|0-36:G>A	Ca1	24146414	1	1	1	1	1	1	1	1	1	1	1	1	1	1	1	1	1	1	1	1	1	1	1	1	1	1	1	1	1	1	1	1	1	1	1	1	1	1	1	1	1	1	1	1	1	1	1
11063551|F|0-21:C>G	Ca1	25740864	1	1	1	1	1	1	1	1	1	1	1	1	1	1	1	1	1	1	1	1	1	1	1	1	1	1	1	1	1	1	1	1	1	1	1	1	1	1	1	1	1	1	1	1	1	1	1
11064029|F|0-56:T>C	Ca1	26129989	0	0	-	-	0	0	0	0	0	-	0	0	0	-	0	0	-	0	-	0	0	-	0	0	-	-	-	0	0	0	-	0	-	0	-	0	0	0	-	0	-	-	0	0	-	0	-
11064482|F|0-37:A>T	Ca1	26132274	0	0	0	0	0	0	0	0	0	0	0	0	0	0	0	0	0	0	0	0	0	0	0	0	0	0	0	0	0	0	0	0	0	0	0	0	0	0	0	0	0	0	0	0	0	0	0
11063976|F|0-41:T>A	Ca1	26143738	0	0	0	0	0	0	0	0	0	0	0	0	0	0	0	0	0	0	0	0	0	0	0	0	0	0	0	0	0	0	0	0	0	0	0	0	0	0	0	0	0	0	0	0	0	0	0
11063733|F|0-27:C>A	Ca1	26167776	1	1	1	1	1	1	1	1	1	1	1	1	1	1	1	1	1	1	1	1	1	1	1	1	1	1	1	1	1	1	1	1	1	1	1	1	1	1	1	1	1	1	1	1	1	1	1
11063973|F|0-66:G>T	Ca1	27194232	1	1	1	1	1	1	1	1	1	1	1	1	1	1	1	1	1	1	1	1	1	1	1	1	1	1	1	1	1	1	1	1	1	1	1	1	1	1	1	1	1	1	1	1	1	1	1
5826097|F|0-13:T>C	Ca1	29901023	2	2	1	1	0	0	0	0	0	1	0	0	2	1	0	0	0	0	1	0	0	1	0	2	1	1	0	0	1	0	1	2	1	2	1	0	0	0	1	0	1	1	2	0	1	0	1
11063673|F|0-32:A>C	Ca1	31082230	0	0	0	0	0	0	0	-	0	0	0	0	0	0	0	0	0	0	0	0	0	0	0	0	0	0	0	0	0	0	0	0	0	0	0	0	0	0	0	0	0	0	0	0	0	0	0
11064407|F|0-56:C>T	Ca1	31194976	1	1	1	1	1	1	1	1	1	1	1	1	1	1	1	1	1	1	1	1	1	1	1	1	1	1	1	1	1	1	1	1	1	1	1	1	1	1	1	1	1	1	1	1	1	1	1
11064547|F|0-48:C>T	Ca1	31317105	1	1	1	1	1	1	1	1	1	1	1	1	1	1	1	1	1	1	1	1	1	1	1	1	1	1	1	1	1	1	1	1	1	1	1	1	1	1	1	1	1	1	1	1	1	1	1
5825554|F|0-37:A>T	Ca1	31813945	2	0	0	0	1	1	1	1	1	-	-	1	0	0	1	1	1	1	0	1	1	0	1	2	0	0	1	-	0	1	0	2	0	2	0	1	1	1	0	-	0	0	2	1	0	-	0
10265478|F|0-44:T>A	Ca1	33939071	1	1	1	1	1	1	1	1	1	1	1	1	1	1	1	1	1	1	1	1	1	1	1	1	1	1	1	1	1	1	1	1	1	1	1	1	1	1	1	1	1	1	1	1	1	1	1
5825622|F|0-11:T>C	Ca1	34000921	0	1	1	1	-	0	0	0	0	1	0	0	2	1	0	0	0	0	1	0	0	1	0	0	1	1	0	0	1	-	-	0	-	2	1	0	0	0	1	0	1	1	2	0	1	0	1
5825268|F|0-11:A>C	Ca1	34785010	2	2	1	1	0	0	0	0	0	1	0	0	2	1	0	0	0	0	1	0	0	1	0	2	1	1	0	0	1	0	1	2	1	2	1	0	0	0	1	0	1	1	2	0	1	0	1
8776031|F|0-22:T>C	Ca1	34788029	2	2	0	-	1	1	1	1	1	-	1	1	2	0	1	1	1	1	0	1	1	0	1	2	0	0	1	1	0	1	0	1	0	1	0	1	1	1	0	1	0	0	1	1	0	1	-
10264044|F|0-9:C>G	Ca1	34909756	1	1	1	1	1	1	1	1	1	1	1	1	1	1	1	1	1	1	1	1	1	1	1	1	1	1	1	1	1	1	1	1	1	1	1	1	1	1	1	1	1	1	1	1	1	1	1
5824547|F|0-26:G>A	Ca1	35008754	1	1	1	1	-	-	-	-	-	1	-	-	1	1	-	-	-	-	1	-	-	1	-	1	1	1	-	-	1	-	1	1	1	1	1	-	-	-	1	-	1	1	1	-	1	-	1
5825037|F|0-21:T>A	Ca1	35022009	1	1	1	1	-	-	-	-	-	1	-	-	1	1	-	-	-	-	1	-	-	1	-	1	1	1	-	-	1	-	1	1	1	1	1	-	-	-	1	-	1	1	1	-	1	-	1
5824626|F|0-60:A>G	Ca1	35022074	1	1	1	1	-	-	-	-	-	1	-	-	1	1	-	-	-	-	1	-	-	1	-	1	1	1	-	-	1	-	1	1	1	1	1	-	-	-	1	-	1	-	1	-	1	-	1
11064099|F|0-10:G>A	Ca1	35132772	1	1	1	1	1	1	1	1	1	1	1	1	1	1	1	1	1	1	1	1	1	1	1	1	1	1	1	1	1	1	1	1	1	1	1	1	1	1	1	1	1	1	1	1	1	1	1
11064409|F|0-63:C>T	Ca1	35445461	1	1	1	1	1	1	1	1	1	1	1	1	1	1	1	1	1	1	1	1	1	1	1	1	1	1	1	1	1	1	1	1	1	1	1	1	1	1	1	1	1	1	1	1	1	1	1
11064576|F|0-23:G>A	Ca1	35656077	1	1	1	1	1	1	1	1	1	1	1	1	1	1	1	1	1	1	1	1	1	1	1	1	1	1	1	1	1	1	1	1	1	1	1	1	1	1	1	1	1	1	1	1	1	1	1
11064503|F|0-8:G>T	Ca1	35711296	1	1	1	1	1	1	1	1	1	1	1	1	1	1	1	1	1	1	1	1	1	1	1	1	1	1	1	1	1	1	1	1	1	1	1	1	1	1	1	1	1	1	1	1	1	1	1
8776076|F|0-32:A>G	Ca1	36006111	2	-	0	0	1	-	1	1	1	0	1	1	2	0	1	1	1	1	0	1	1	0	1	2	-	0	1	1	0	1	0	2	0	1	0	1	1	1	0	1	0	0	-	1	0	1	0
5825971|F|0-20:A>G	Ca1	36288559	2	2	1	1	0	0	0	0	0	1	0	0	2	1	0	0	0	0	1	0	0	1	0	2	1	1	0	0	1	0	1	2	1	2	1	0	0	0	1	0	1	1	2	0	1	0	1
5825697|F|0-33:G>A	Ca1	36291327	2	2	1	1	0	0	0	0	0	1	0	0	2	1	0	0	0	0	1	0	0	1	0	2	1	1	0	0	1	0	1	2	1	2	1	0	0	0	1	0	1	1	2	0	1	0	1
8776116|F|0-65:G>A	Ca1	36291394	2	1	1	1	0	0	0	0	0	1	0	0	2	1	0	0	0	0	1	0	0	1	0	2	1	1	0	0	1	0	1	2	1	2	1	0	0	0	1	0	1	1	2	0	1	0	1
5825991|F|0-17:T>G	Ca1	36296931	0	2	1	1	0	0	0	0	0	1	0	0	2	1	0	0	0	0	1	0	0	1	0	2	1	1	0	0	1	0	1	2	1	1	1	0	0	0	1	0	1	1	2	0	1	0	1
11064691|F|0-27:G>A	Ca1	36296999	0	0	0	0	0	0	0	0	0	0	0	0	0	0	0	0	0	0	0	0	0	0	0	0	0	0	0	0	2	0	0	0	0	0	0	0	0	0	0	0	0	0	0	0	0	0	0
5826070|F|0-17:A>C	Ca1	36301853	2	2	1	1	0	0	0	0	0	1	0	0	2	1	0	0	0	0	1	0	0	1	0	2	1	1	0	0	1	0	1	2	1	2	1	0	0	0	1	0	1	1	2	0	1	0	1
5825882|F|0-23:A>T	Ca1	36305886	2	2	1	1	0	0	0	0	0	1	0	0	2	1	0	0	0	0	1	0	0	1	0	2	1	1	0	0	1	0	1	2	1	2	1	0	0	0	1	0	1	1	2	0	1	0	1
11064404|F|0-10:T>C	Ca1	36431093	1	1	1	1	1	1	1	1	1	1	1	1	1	1	1	1	1	1	1	1	1	1	1	1	1	1	1	1	1	1	1	1	1	1	1	1	1	1	1	1	1	1	1	1	1	1	1
11064570|F|0-29:T>A	Ca1	36507252	1	1	1	1	1	1	1	1	1	1	1	1	1	1	1	1	1	1	1	1	1	1	1	1	1	1	1	1	1	1	1	1	1	1	1	1	1	1	1	1	1	1	1	1	1	1	1
11063500|F|0-30:C>A	Ca1	36525997	0	0	0	0	0	0	0	0	0	0	0	0	0	0	0	0	0	0	0	0	0	0	0	0	0	0	0	0	0	0	0	0	0	0	0	0	0	0	0	0	0	0	0	0	0	0	0
10266047|F|0-16:G>A	Ca1	36589334	1	1	1	1	0	1	2	1	1	1	1	0	1	1	1	1	1	1	1	1	0	1	0	1	1	1	1	1	1	1	1	1	1	2	1	1	1	1	1	1	1	1	1	1	1	1	1
11064888|F|0-53:C>A	Ca1	36939935	0	0	0	0	0	0	0	0	0	0	0	0	0	0	0	0	0	0	0	0	0	0	0	0	0	0	0	0	0	0	0	0	0	0	0	0	0	0	0	0	0	0	0	0	0	0	0
10269096|F|0-14:C>T	Ca1	36988276	1	1	1	1	1	1	1	1	1	1	1	1	1	1	1	1	1	1	1	1	1	1	1	1	1	1	1	1	1	1	1	1	1	1	1	1	1	1	1	1	1	1	1	1	1	1	1
11063374|F|0-31:C>T	Ca1	37081638	1	1	1	1	1	1	1	1	1	1	1	1	1	1	1	1	1	1	1	1	1	1	1	1	1	1	1	1	1	1	1	1	1	1	1	1	1	1	1	1	1	1	1	1	1	1	1
10269309|F|0-18:C>G	Ca1	37114882	1	1	1	1	1	1	1	1	1	1	1	1	1	1	1	1	1	1	1	1	1	1	1	1	1	1	1	1	1	1	1	1	1	1	1	1	1	1	1	1	1	1	1	1	1	1	1
11064523|F|0-19:G>T	Ca1	37232773	1	1	1	1	1	1	1	1	1	1	1	1	1	1	1	1	1	1	1	1	1	1	1	1	1	1	1	1	1	1	1	1	1	1	1	1	1	1	1	1	1	1	1	1	1	1	1
10266784|F|0-26:T>C	Ca1	37235581	1	1	1	1	1	1	1	1	1	1	1	1	1	1	1	1	1	1	1	1	1	1	1	1	1	1	1	1	1	1	1	1	1	1	1	1	1	1	1	1	1	1	1	1	1	1	1
10266418|F|0-48:G>A	Ca1	37423011	0	0	0	0	0	0	0	0	0	0	0	0	0	0	0	0	0	0	0	0	0	0	0	0	0	0	0	0	0	0	0	0	0	0	0	0	0	0	0	0	0	0	0	0	0	0	0
11064803|F|0-11:A>G	Ca1	37449603	1	1	1	1	1	1	1	1	1	1	1	1	1	1	1	1	1	1	1	1	1	1	1	1	1	1	1	1	1	1	1	1	1	1	1	1	1	1	1	1	1	1	1	1	1	1	1
11064390|F|0-9:T>G	Ca1	38020958	1	1	1	1	1	1	1	1	1	1	1	1	1	1	1	1	1	1	1	1	1	1	1	1	1	1	1	1	1	1	1	1	1	1	1	1	1	1	1	1	1	1	1	1	1	1	1
11063510|F|0-65:A>T	Ca1	38106308	1	2	1	1	1	1	1	1	1	1	1	1	1	1	1	1	1	1	1	1	1	1	1	1	1	1	1	1	1	1	1	1	1	1	1	1	1	1	1	1	1	1	1	1	1	1	1
5825416|F|0-50:T>C	Ca1	38421675	2	2	1	1	0	0	0	0	0	1	0	0	2	1	0	0	0	0	1	0	0	1	0	2	1	1	0	0	1	0	1	2	1	2	1	0	0	0	1	0	1	1	1	0	1	0	1
11063716|F|0-49:G>A	Ca1	38421740	1	2	0	0	1	1	1	1	-	0	1	1	0	0	1	1	1	1	0	1	1	0	1	2	0	0	1	1	0	1	0	2	0	2	0	1	-	1	0	1	0	0	1	-	0	1	0
11064800|F|0-5:C>T	Ca1	38517036	1	1	1	1	1	1	1	1	1	1	1	1	1	1	1	1	1	1	1	1	1	1	1	1	1	1	1	1	1	1	1	1	1	1	1	1	1	1	1	1	1	1	1	1	1	1	1
11063430|F|0-63:C>A	Ca1	38587071	1	1	1	1	1	1	1	1	1	1	1	1	1	1	1	1	1	1	1	1	1	1	1	1	1	1	1	1	1	1	1	1	1	1	1	1	1	1	1	1	1	1	1	1	1	1	1
11064465|F|0-24:C>T	Ca1	38653729	1	1	1	1	1	1	1	1	1	1	1	1	1	1	1	1	1	1	1	1	1	1	1	1	1	1	1	1	1	1	1	1	1	1	1	1	1	1	1	1	1	1	1	1	1	1	1
11063105|F|0-10:A>G	Ca1	39100646	1	1	1	1	1	1	1	1	1	1	1	1	1	1	1	1	1	1	1	1	1	1	1	1	1	1	1	1	1	1	1	1	1	1	1	1	1	1	1	1	1	1	1	1	1	1	1
11063527|F|0-36:A>G	Ca1	39218970	1	1	1	1	1	1	1	1	1	1	1	1	1	1	1	1	1	1	1	1	1	1	1	1	1	1	1	1	1	1	1	1	1	1	1	1	1	1	1	1	1	1	1	1	1	1	1
11063816|F|0-6:T>C	Ca1	39240045	1	1	1	1	1	1	1	1	1	1	1	1	1	1	1	1	1	1	1	1	1	1	1	1	1	1	1	1	1	1	1	1	1	1	1	1	1	1	1	1	1	1	1	1	1	1	1
11064893|F|0-20:G>T	Ca1	39277232	0	0	0	0	0	0	0	0	0	0	0	0	0	0	0	0	0	0	0	0	0	0	0	0	0	0	0	0	0	0	0	0	0	0	0	0	0	0	0	0	0	0	0	0	0	0	0
11063275|F|0-27:A>T	Ca1	39598920	1	1	1	1	1	1	1	1	1	1	1	1	1	1	1	1	1	1	1	1	1	1	1	1	1	1	1	1	1	1	1	1	1	1	1	1	1	1	1	1	1	1	1	1	1	1	1
10258144|F|0-16:G>T	Ca1	39617716	1	1	1	1	1	1	1	1	1	1	1	1	1	1	1	1	1	1	1	1	1	1	1	1	1	1	1	1	1	1	1	1	1	1	1	1	1	1	1	1	1	1	1	1	1	1	1
11063861|F|0-41:C>T	Ca1	39692590	1	1	1	-	1	1	1	1	1	1	1	1	1	1	1	1	1	1	1	1	1	1	1	1	1	1	1	1	1	1	1	1	1	1	1	1	1	1	1	1	1	1	1	1	1	1	1
11064641|F|0-12:C>T	Ca1	39717508	1	1	1	1	1	1	1	1	1	1	1	1	1	1	1	1	1	1	1	1	1	1	1	1	1	1	1	1	1	1	1	1	1	1	1	1	1	1	1	1	1	1	1	1	1	1	1
10263995|F|0-39:A>G	Ca1	39761688	1	1	1	1	1	1	1	1	1	1	1	1	1	1	1	1	1	1	1	1	1	1	1	1	1	1	1	1	1	1	1	1	1	1	1	1	1	1	1	1	1	1	1	1	1	1	1
11064513|F|0-45:T>C	Ca1	40364094	0	0	0	0	0	0	0	0	0	0	0	0	0	0	0	0	0	0	0	0	0	0	0	0	0	0	0	0	0	0	0	0	0	0	0	0	0	0	0	0	0	0	0	0	0	0	0
11063426|F|0-12:T>G	Ca1	40485605	1	1	1	1	1	1	1	1	1	1	1	1	1	1	1	1	1	1	1	1	1	1	1	1	1	1	1	1	1	1	1	1	1	1	1	1	1	1	1	1	1	1	1	1	1	1	1
10265358|F|0-7:G>A	Ca1	40491911	1	1	1	1	1	1	1	1	1	1	1	1	1	1	1	1	1	1	1	1	1	1	1	1	1	1	1	1	1	1	1	1	1	1	1	1	1	1	1	1	1	1	1	1	1	1	1
10263856|F|0-36:T>C	Ca1	40547304	0	0	0	0	0	0	0	0	0	0	0	0	0	0	0	0	0	0	0	0	0	0	0	0	0	0	0	0	0	0	0	0	0	0	0	0	0	0	0	0	0	0	0	0	0	0	0
10263504|F|0-66:T>G	Ca1	40664027	1	1	1	1	1	1	1	1	1	1	1	1	1	1	1	1	1	1	1	1	1	1	1	1	1	1	1	1	1	1	1	1	1	1	1	1	1	1	1	1	1	1	1	1	1	1	1
10264284|F|0-38:A>G	Ca1	40722065	1	1	1	1	1	1	1	1	1	1	1	1	1	1	1	1	1	1	1	1	1	1	1	1	1	1	1	1	1	1	1	1	1	1	1	1	1	1	1	1	1	1	1	1	1	1	1
10265208|F|0-28:C>G	Ca1	40722121	0	0	0	0	0	0	0	0	0	0	0	0	0	0	0	0	0	0	0	0	0	0	0	0	0	0	0	0	0	0	0	0	0	0	0	0	0	0	0	0	0	0	0	0	0	0	0
11063538|F|0-14:C>T	Ca1	40755696	1	1	1	1	1	1	1	1	1	1	1	1	1	1	1	1	1	1	1	1	1	1	1	1	1	1	1	1	1	1	1	1	1	1	1	1	1	1	1	1	1	1	1	1	1	1	1
11063486|F|0-65:G>A	Ca1	40869897	1	1	1	1	1	1	1	1	1	1	1	1	1	1	1	1	1	1	1	1	1	1	1	1	1	1	1	1	1	1	1	1	1	1	1	1	1	1	1	2	1	1	1	1	1	1	1
11063738|F|0-18:G>A	Ca1	40960313	1	1	1	1	1	1	1	1	1	1	1	1	1	1	1	1	1	1	1	1	1	1	1	1	1	1	1	1	1	1	1	1	1	1	1	1	1	1	1	1	1	1	1	1	1	1	1
8775999|F|0-66:G>A	Ca1	40993982	1	1	1	1	1	1	1	1	1	1	1	1	1	1	1	1	1	1	1	1	1	1	1	1	1	1	1	1	1	1	1	1	1	1	1	1	1	1	1	1	-	1	1	1	1	1	1
11064683|F|0-42:G>A	Ca1	41012942	0	0	0	0	0	0	0	0	0	0	0	0	0	0	0	0	0	0	2	0	0	0	0	0	0	0	0	0	0	0	0	0	0	0	0	0	0	0	0	0	0	0	0	0	0	0	0
11063504|F|0-23:C>T	Ca1	41123138	1	1	1	1	1	1	1	1	1	1	1	1	1	1	1	1	1	1	1	1	1	1	1	1	1	1	1	1	1	1	1	1	1	1	1	1	1	1	1	1	2	1	1	1	1	1	1
10270237|F|0-14:A>G	Ca1	41286006	2	1	1	1	2	2	1	2	2	1	2	2	1	2	1	2	2	1	2	2	2	1	2	1	2	2	2	2	1	2	1	2	2	2	1	2	1	2	1	2	1	2	2	1	1	2	1
5825847|F|0-22:G>A	Ca1	41495209	1	1	1	1	1	1	1	1	-	1	1	1	1	1	-	1	1	-	1	1	1	1	1	1	1	1	1	1	1	1	1	1	1	-	1	1	-	1	1	1	1	1	1	-	1	1	1
10267235|F|0-9:A>C	Ca1	42277596	1	1	1	1	1	1	1	1	1	1	1	1	1	1	1	1	1	1	1	1	1	1	1	1	1	1	1	1	1	1	1	1	1	1	1	1	1	1	1	1	1	1	1	1	1	1	1
11064246|F|0-16:G>A	Ca1	42298285	1	1	1	1	1	1	1	1	1	1	1	1	1	1	1	1	1	1	1	1	1	1	1	1	1	1	1	1	1	1	1	1	1	1	1	1	1	1	1	1	1	1	1	1	1	1	1
11064780|F|0-8:C>T	Ca1	42945041	1	1	1	1	1	1	1	1	1	1	1	1	1	1	1	1	1	1	1	1	1	1	1	1	1	1	1	1	1	1	1	1	1	1	1	1	1	1	1	1	1	1	1	1	1	1	1
11064782|F|0-30:G>A	Ca1	42945129	0	0	0	0	0	0	0	0	0	0	0	0	0	0	0	0	0	0	0	0	0	0	0	0	0	0	0	0	0	0	0	0	0	0	0	0	0	0	0	0	0	0	0	0	0	0	0
11064761|F|0-34:G>A	Ca1	43743461	1	1	1	1	1	1	1	1	1	1	1	1	1	1	1	1	1	1	1	1	1	1	1	1	1	1	1	1	1	1	1	1	1	1	1	1	1	1	1	1	1	1	1	1	1	1	1
13144397|F|0-44:G>A	Ca1	44303254	0	0	0	0	0	0	2	0	1	0	0	0	0	0	2	0	0	1	0	0	0	0	0	2	0	0	2	0	0	0	0	0	0	0	0	0	1	0	0	0	0	0	0	1	0	0	0
11063954|F|0-40:A>G	Ca1	44304135	1	1	1	1	1	1	1	1	1	1	1	1	1	1	1	1	1	1	1	1	1	1	1	1	1	1	1	1	1	1	1	1	1	1	1	1	1	1	1	1	1	1	1	1	1	1	1
11063388|F|0-17:C>A	Ca1	46282700	0	0	0	0	0	0	0	0	0	0	0	0	0	0	0	0	0	0	0	0	0	0	0	0	0	0	0	0	0	0	0	0	0	0	0	0	0	0	0	0	0	0	0	0	0	0	0
11063534|F|0-62:T>A	Ca1	47067362	1	1	1	1	1	1	1	1	1	1	1	1	1	1	1	1	1	1	1	1	1	1	1	1	1	1	1	1	1	1	1	1	1	1	1	1	1	1	1	1	1	1	1	1	1	1	1
11064364|F|0-64:C>T	Ca1	47091308	0	0	0	0	0	0	0	0	0	0	0	0	0	0	0	0	0	0	0	0	0	0	0	0	0	0	0	0	0	0	0	0	0	0	0	0	0	0	0	0	0	0	0	0	0	0	0
5825680|F|0-26:T>C	Ca1	47239892	2	2	1	1	1	0	1	0	1	1	0	1	2	1	2	2	0	1	1	0	1	1	1	1	1	1	2	0	1	0	1	2	1	1	1	0	1	0	1	0	1	1	2	1	1	0	1
5826232|F|0-16:A>C	Ca1	47318554	1	1	1	1	1	1	1	1	1	1	1	1	1	1	1	1	1	1	1	1	1	1	1	1	1	1	1	1	1	1	1	1	1	1	1	1	1	1	1	1	1	1	1	1	1	1	1
10264749|F|0-8:A>C	Ca1	47378863	1	1	1	1	1	1	1	1	1	1	1	1	1	1	1	1	1	1	1	1	1	1	1	1	1	0	1	1	1	1	1	1	1	1	1	1	1	1	1	1	1	1	1	1	1	1	1
15979738|F|0-15:T>C	Ca1	47392214	2	1	2	2	2	-	2	2	2	1	1	2	2	2	1	1	2	2	2	2	2	2	2	2	0	2	2	2	2	2	2	2	1	1	2	1	2	2	2	2	1	2	2	2	1	1	1
11063438|F|0-17:G>A	Ca1	47518246	0	0	2	0	0	0	0	0	0	0	0	0	0	0	0	0	0	0	0	0	0	0	0	0	0	0	0	0	0	0	0	0	0	0	0	0	0	0	0	0	0	0	0	0	0	0	0
11063993|F|0-60:G>A	Ca1	47518355	1	1	1	1	1	1	1	1	1	1	1	1	1	1	1	1	1	1	1	1	1	1	1	1	1	1	1	1	1	1	1	1	1	1	1	1	1	1	1	1	1	1	1	1	1	1	1
10258869|F|0-10:G>A	Ca1	47526109	1	1	1	1	1	1	1	1	1	1	1	1	1	1	1	1	1	1	1	1	1	1	1	1	1	1	1	1	1	1	1	1	1	1	1	1	1	1	1	1	1	1	1	1	1	1	1
10269636|F|0-34:C>T	Ca1	47582351	1	1	1	1	1	1	1	1	1	1	1	1	1	1	1	1	1	1	1	1	1	1	1	1	1	1	1	1	1	1	1	1	1	1	1	1	1	1	1	1	1	1	1	1	1	1	1
11063854|F|0-32:C>T	Ca1	47723956	1	1	1	1	1	1	1	1	1	1	1	1	1	1	1	1	1	1	1	1	1	1	1	1	1	1	1	1	1	1	1	1	1	1	1	1	1	1	1	1	1	1	1	1	1	1	1
29631684|F|0-14:T>C	Ca1	47724004	1	1	1	1	1	1	1	1	1	1	1	1	1	1	1	1	1	1	1	1	1	1	1	1	1	1	1	1	1	1	1	1	1	1	1	1	1	1	1	1	1	1	1	1	1	1	1
11064852|F|0-63:G>C	Ca1	47869763	1	1	1	1	1	1	1	1	1	1	1	1	1	1	1	1	1	1	1	1	1	1	1	1	1	1	1	1	1	1	1	1	1	1	1	1	1	1	1	1	1	1	1	1	1	1	1
10266106|F|0-10:T>C	Ca1	47959441	1	0	1	1	1	0	1	0	1	1	0	1	0	1	1	2	2	1	1	2	1	1	1	1	1	1	2	0	1	0	1	2	-	1	1	0	1	0	1	0	1	1	2	1	1	0	1
10263793|F|0-18:C>T	Ca1	47976847	1	1	1	1	1	1	1	1	1	1	1	1	1	1	1	1	1	1	1	1	1	1	1	1	1	1	1	1	1	1	1	1	1	1	1	1	1	1	1	1	1	1	1	1	1	1	1
10266575|F|0-26:T>A	Ca1	48213284	1	1	1	1	1	1	1	1	1	1	1	1	1	1	1	1	1	1	1	1	1	1	1	1	1	1	1	1	1	1	1	1	1	1	1	1	1	1	1	1	1	1	1	1	1	1	1
11063583|F|0-20:A>G	Ca1	48304629	0	0	0	0	0	0	0	0	-	0	0	0	0	0	0	0	0	0	0	0	0	0	0	0	0	0	0	0	0	0	0	0	0	0	0	0	0	0	0	0	0	0	0	0	0	0	0
10263757|F|0-34:T>C	Ca1	48304709	1	1	1	1	1	1	1	1	1	1	1	1	1	1	1	1	1	1	1	1	1	1	1	1	1	1	1	1	1	1	1	1	1	1	1	1	1	1	1	1	1	1	1	1	1	1	1
10269280|F|0-40:A>G	Ca1	48385546	1	1	1	1	1	1	1	1	1	1	1	1	1	1	1	1	1	1	1	1	1	1	1	1	1	1	1	1	1	1	1	1	1	1	1	1	1	1	1	1	1	1	1	1	1	1	1
10263594|F|0-15:A>G	Ca1	48388211	0	0	0	0	0	0	0	0	0	0	0	0	0	0	0	0	0	0	0	0	0	0	0	0	0	0	0	0	0	0	0	0	0	0	0	0	0	0	0	0	0	0	0	0	0	0	0
11064695|F|0-35:G>A	Ca1	48399498	1	1	1	1	1	1	1	1	1	1	1	1	1	1	1	1	1	1	1	1	1	1	1	1	1	1	1	1	1	1	1	1	1	1	1	1	1	1	1	1	1	1	1	1	1	1	1
10266514|F|0-16:G>A	Ca1	48631087	1	1	1	1	1	1	1	1	1	1	1	1	1	1	1	1	1	1	1	1	1	1	1	1	1	1	1	1	1	1	1	1	1	1	1	1	1	1	1	1	1	1	1	1	1	1	1
11063921|F|0-33:C>T	Ca1	48650874	0	0	0	0	0	0	0	0	0	0	0	0	0	0	0	0	0	0	0	0	0	0	0	0	0	0	0	0	0	0	0	0	0	0	0	0	0	0	0	0	0	0	0	0	0	0	0
11063979|F|0-66:C>T	Ca1	48652493	0	0	0	0	0	0	0	0	0	0	0	0	0	0	0	0	0	0	0	0	0	0	0	0	0	0	0	0	0	0	0	0	0	0	0	0	0	0	0	0	0	0	0	0	0	0	0
10266223|F|0-16:A>G	Ca1	48652509	1	1	1	1	1	1	1	1	1	1	1	1	1	1	1	1	1	1	1	1	1	1	1	1	1	1	1	1	1	1	1	1	1	1	1	1	1	1	1	1	1	1	1	1	1	1	1
10266166|F|0-22:G>C	Ca1	48687805	0	-	0	0	0	-	0	-	0	0	-	0	0	0	0	0	-	0	0	-	0	0	0	0	0	-	0	-	0	-	0	-	-	0	0	-	0	-	0	-	0	0	0	0	0	-	0
11064785|F|0-63:T>C	Ca1	48687939	0	0	0	0	0	0	0	0	0	0	0	0	0	0	0	0	0	0	0	0	0	0	0	0	0	0	0	0	0	0	0	0	0	0	0	0	0	0	0	0	0	0	0	0	0	0	0
10264908|F|0-53:C>A	Ca1	48690982	1	1	1	1	1	1	1	1	1	1	1	1	1	1	1	1	1	1	1	1	1	1	1	1	1	1	1	1	1	1	1	1	1	1	1	1	1	1	1	1	1	1	1	1	1	1	1
11064425|F|0-56:A>T	Ca1	48765137	1	1	1	1	1	1	1	1	1	1	1	1	1	1	1	1	1	1	1	1	1	1	1	1	1	1	1	1	1	1	1	1	1	1	1	1	1	1	1	1	1	1	1	1	1	1	1
11063566|F|0-24:C>G	Ca1	48800128	1	1	1	-	1	1	1	1	1	1	1	1	1	1	1	1	1	1	-	1	1	1	1	1	1	1	1	1	1	1	1	1	1	1	1	1	1	1	1	1	1	1	1	-	1	1	1
10265705|F|0-23:T>C	Ca1	48868066	1	1	1	1	1	1	1	1	1	1	1	1	1	1	1	1	1	1	1	1	1	1	1	1	1	1	1	1	1	1	1	1	1	1	1	1	1	1	1	1	1	1	1	1	1	1	1
10257791|F|0-11:C>T	Ca1	48869413	1	1	1	1	1	1	1	1	1	1	1	1	1	1	1	1	1	1	1	1	1	1	1	1	1	1	1	1	1	1	1	1	1	1	1	1	1	1	1	1	1	1	1	1	1	1	1
23886833|F|0-11:T>C	Ca2	84882	1	1	2	1	1	1	1	1	1	1	1	1	1	1	1	1	1	1	1	1	1	1	1	1	1	1	1	1	1	1	1	2	1	1	1	1	1	1	1	1	1	1	1	1	1	1	1
5825922|F|0-11:A>C	Ca2	88019	1	2	0	0	0	0	1	0	0	1	0	0	0	0	0	0	1	0	0	1	0	0	0	0	0	0	2	0	0	0	0	0	0	0	0	0	0	0	0	0	1	0	0	0	0	0	0
100002753|F|0-38:C>T	Ca2	166158	0	0	0	0	0	0	0	0	0	0	0	0	0	0	0	0	0	0	0	0	0	0	0	0	0	0	0	0	0	0	0	0	0	0	0	0	0	0	0	0	0	0	0	0	0	0	0
5825423|F|0-46:A>G	Ca2	330797	1	1	1	1	1	1	1	1	1	1	0	1	1	1	1	1	1	1	1	1	1	1	1	1	1	2	1	2	1	1	1	2	0	1	0	1	1	0	2	2	1	0	2	1	1	1	1
5826045|F|0-26:T>C	Ca2	1308964	1	1	1	1	1	1	1	1	1	1	1	1	1	1	1	1	1	1	1	1	1	1	1	1	1	1	1	1	1	1	1	1	1	1	1	1	1	1	1	1	1	1	1	1	1	1	1
10270025|F|0-44:G>A	Ca2	2054308	0	0	0	0	0	0	-	0	0	0	0	0	0	0	0	0	0	0	0	0	0	1	0	0	0	0	0	0	0	0	0	0	0	0	0	0	0	0	0	0	0	0	2	0	0	0	0
5825946|F|0-13:G>A	Ca2	3324228	1	1	1	1	1	1	1	1	1	1	1	1	1	1	1	1	1	1	1	1	1	1	1	1	1	1	1	1	1	1	1	1	1	1	1	1	1	1	1	1	1	1	1	1	1	1	1
15979685|F|0-19:G>A	Ca2	12166292	0	2	2	2	2	0	0	2	2	0	0	2	2	2	2	2	0	2	2	0	2	1	2	2	2	1	2	2	2	2	2	2	2	2	2	2	2	0	2	2	0	2	2	2	2	2	2
10269391|F|0-48:C>A	Ca2	12186308	1	1	1	1	1	1	1	1	1	1	1	1	1	1	1	1	1	1	1	1	1	0	1	1	1	-	1	1	1	1	1	1	1	1	1	1	1	1	1	1	1	1	1	1	1	1	1
10270038|F|0-57:G>A	Ca2	12263395	1	2	1	1	0	0	1	1	0	1	1	0	2	1	0	2	1	1	1	1	0	1	1	1	0	1	1	1	1	1	1	1	-	0	1	1	0	1	1	1	1	1	1	1	1	1	1
5825562|F|0-25:A>G	Ca2	14697209	0	0	0	0	0	0	0	0	0	0	1	0	2	0	0	2	1	1	0	1	0	0	0	0	0	0	0	0	0	0	0	2	0	0	0	0	0	0	0	0	0	0	0	0	0	0	0
10269234|F|0-48:A>C	Ca2	15034548	2	1	1	1	1	1	1	0	1	1	1	1	1	1	1	1	1	1	1	1	1	1	0	1	1	2	1	2	1	0	1	1	1	1	1	2	1	2	1	1	1	1	1	1	1	0	1
15990194|F|0-41:T>C	Ca2	15409906	0	-	0	0	0	0	0	0	0	0	0	0	0	0	0	0	0	0	0	0	0	0	0	0	0	0	0	0	1	0	0	0	0	0	0	0	0	0	2	0	0	-	2	0	2	0	0
29967459|F|0-7:T>C	Ca2	15625060	1	1	1	1	1	1	1	1	1	1	1	1	1	1	1	1	1	1	1	1	1	1	1	1	1	1	1	1	1	1	1	1	1	1	1	1	1	1	1	1	1	1	1	1	1	1	1
13147471|F|0-19:G>T	Ca2	16100596	1	2	1	1	0	2	1	1	0	1	1	0	2	1	1	2	1	1	1	1	1	1	1	2	2	1	1	1	1	1	1	2	1	0	1	2	0	1	1	1	1	1	1	0	2	1	0
5825308|F|0-10:G>C	Ca2	16624703	2	0	0	1	0	2	0	1	0	0	1	0	0	1	1	2	1	0	1	1	0	1	1	0	0	1	0	1	1	1	0	2	1	0	0	2	0	1	2	1	0	1	2	0	2	1	0
8776009|F|0-24:G>A	Ca2	16624783	0	0	0	1	0	2	0	1	0	0	1	0	0	1	1	2	1	0	1	1	0	1	1	0	0	1	0	1	1	1	0	2	1	0	0	2	0	1	1	1	0	1	1	0	1	1	0
5825975|F|0-9:G>A	Ca2	16632541	2	0	0	1	0	2	0	1	0	0	1	0	0	1	1	2	1	0	1	1	0	1	1	0	0	1	0	1	1	1	0	2	1	0	0	2	0	1	2	1	0	1	2	0	1	1	0
5825858|F|0-30:C>T	Ca2	16754665	2	0	0	2	0	2	0	2	0	0	2	0	0	2	2	2	2	0	2	2	0	2	2	0	0	2	0	2	2	2	0	2	2	0	0	2	0	2	2	2	0	2	2	0	2	2	0
8776106|F|0-64:C>T	Ca2	16837665	2	1	1	0	1	2	1	0	1	1	2	1	1	0	0	2	0	1	0	0	1	0	0	1	1	0	1	0	0	0	1	2	0	1	1	2	1	0	2	0	1	0	2	1	2	0	1
8776005|F|0-63:C>T	Ca2	16837730	2	0	0	1	0	2	0	1	0	0	1	0	0	1	1	2	1	0	1	1	0	1	1	0	0	1	0	1	1	1	0	1	1	0	0	2	0	1	2	1	0	1	2	0	2	1	0
8776098|F|0-43:G>T	Ca2	17004136	2	1	1	0	1	2	1	0	1	1	0	1	1	0	0	2	0	1	0	0	1	0	0	1	1	0	1	0	0	-	1	2	0	1	1	0	1	0	2	0	1	0	2	1	1	0	1
5826065|F|0-14:G>A	Ca2	17064166	2	1	1	0	1	2	1	0	1	1	0	1	1	0	0	2	0	1	0	0	1	0	0	1	1	0	1	0	0	2	1	2	0	1	1	2	1	0	2	0	1	0	2	1	2	0	1
8776131|F|0-34:G>A	Ca2	17075256	2	0	0	1	0	1	0	1	0	0	1	0	0	1	1	2	1	0	1	1	0	1	1	0	0	-	0	1	1	2	0	1	1	-	0	2	-	-	2	1	0	1	1	0	1	1	0
5825193|F|0-6:A>C	Ca2	17103952	1	2	0	1	0	2	1	1	0	1	1	0	2	1	1	2	1	1	1	1	1	1	1	0	0	1	1	1	1	2	1	2	1	0	0	2	0	1	2	1	1	1	2	0	2	1	0
5825135|F|0-15:A>G	Ca2	17107937	1	2	0	1	0	2	1	1	0	1	1	0	2	1	1	1	1	1	1	1	1	1	1	0	0	1	1	1	1	2	1	2	1	0	0	2	0	1	2	1	1	1	2	0	2	1	0
5826103|F|0-16:C>A	Ca2	17133471	0	2	1	0	1	2	0	0	1	0	0	1	2	0	0	2	0	0	0	0	0	0	0	1	1	0	0	0	0	2	0	2	0	1	1	2	1	0	2	0	0	0	2	1	2	0	1
5825280|F|0-54:T>C	Ca2	17214916	2	1	1	1	1	2	1	0	1	1	0	1	2	0	0	2	1	0	1	1	0	1	0	1	1	0	1	0	1	2	1	2	0	1	1	2	1	0	1	0	1	1	2	1	1	0	1
5825336|F|0-63:A>G	Ca2	17224325	2	1	1	1	1	2	1	0	1	1	0	2	2	0	0	2	1	0	1	1	0	1	0	1	1	0	1	0	1	2	1	2	0	1	1	2	1	0	1	0	1	1	2	1	1	0	1
5826172|F|0-44:G>T	Ca2	17252672	2	1	1	1	1	2	1	0	1	1	0	1	2	0	0	2	1	0	1	1	0	1	0	1	1	0	1	0	1	2	1	2	0	1	1	2	1	0	1	0	1	1	2	1	1	0	1
10264131|F|0-60:C>G	Ca2	17266847	0	0	0	0	0	0	0	0	0	0	0	0	0	0	0	0	0	0	0	0	0	0	0	0	0	0	0	0	0	0	0	0	0	0	0	0	0	0	0	0	0	0	0	0	0	0	0
5825410|F|0-11:A>G	Ca2	17283466	2	1	1	1	1	2	1	0	1	1	0	1	2	0	0	2	1	0	1	1	0	1	0	1	1	0	1	0	1	2	1	2	0	1	1	2	1	0	1	0	1	1	2	1	1	0	1
10264405|F|0-59:C>T	Ca2	17442697	2	1	1	1	1	2	1	0	1	1	0	1	1	1	0	1	1	1	1	1	1	1	1	1	1	0	1	2	1	2	1	2	1	1	1	2	1	0	1	0	1	1	1	1	1	0	1
5825666|F|0-32:G>A	Ca2	17527337	0	0	0	1	0	0	0	-	0	0	-	0	0	-	-	0	0	-	1	0	-	0	-	0	0	-	0	-	0	0	1	0	-	0	0	0	0	-	0	-	0	1	0	0	0	-	0
5824566|F|0-35:A>T	Ca2	17533537	1	-	-	0	-	1	-	1	-	-	1	-	1	1	1	1	-	1	0	-	1	-	1	-	-	1	-	1	-	1	0	1	1	-	-	1	-	1	-	1	-	0	1	-	-	1	-
5826151|F|0-6:G>A	Ca2	17559277	2	1	1	1	1	2	1	0	1	1	0	1	1	-	0	1	1	-	1	1	-	1	-	1	1	0	1	0	1	2	1	2	-	1	1	2	1	0	1	0	1	1	1	1	1	0	1
KASP110	Ca2	17574427	1	1	1	0	1	1	1	1	1	1	1	1	-	0	1	2	1	0	0	1	0	1	0	1	1	2	-	-	1	1	1	1	0	1	1	1	1	1	1	1	1	0	1	1	1	1	1
10268788|F|0-25:G>T	Ca2	17780754	2	1	1	-	1	2	1	0	1	1	0	1	1	1	0	1	1	1	-	1	1	1	1	1	1	2	1	2	1	2	1	2	1	1	1	2	1	0	1	0	1	-	1	1	1	0	1
10263841|F|0-68:C>T	Ca2	17977092	2	1	0	1	1	0	1	0	1	1	0	1	2	-	-	2	1	0	1	1	0	1	0	1	1	0	1	0	1	2	1	2	0	1	0	2	1	0	2	0	1	1	2	1	1	0	1
5825181|F|0-21:T>C	Ca2	17978554	2	1	2	1	1	2	1	0	1	1	0	1	2	0	0	2	1	0	1	1	0	1	0	1	1	0	1	0	1	2	1	2	0	1	0	2	1	0	2	0	1	1	2	1	1	0	1
11063647|F|0-13:G>T	Ca2	17983881	0	0	2	0	0	0	0	0	0	0	0	0	1	1	0	0	0	1	0	0	1	-	1	0	0	0	0	2	-	0	0	0	1	0	1	0	0	0	0	0	0	0	1	0	0	-	0
5825673|F|0-30:A>G	Ca2	17992915	1	1	2	-	1	1	1	1	1	1	1	1	2	0	1	2	1	0	-	1	0	1	0	1	1	2	1	2	1	1	-	1	0	1	0	1	1	1	2	1	1	-	2	1	1	1	1
13144395|F|0-39:A>T	Ca2	18026700	1	1	1	2	1	1	2	1	1	1	1	1	1	1	1	1	1	1	2	1	1	1	1	1	1	1	2	1	1	1	2	1	1	1	1	1	1	1	1	1	1	2	1	1	1	1	1
5825660|F|0-18:C>T	Ca2	18048612	1	1	1	0	1	1	0	1	1	1	1	1	1	1	1	1	1	1	0	1	1	1	1	1	1	1	2	1	1	1	0	1	1	1	1	1	1	1	1	1	1	0	1	1	1	1	1
5825846|F|0-5:C>T	Ca2	18048645	0	0	0	1	0	0	1	0	0	0	0	0	0	0	0	0	0	0	1	0	0	0	0	0	0	0	2	0	0	0	1	0	0	0	0	0	0	0	0	0	0	1	0	0	0	0	0
5825515|F|0-12:A>G	Ca2	18060842	0	0	2	1	0	0	1	0	0	0	0	0	2	1	0	2	0	1	1	0	1	0	1	0	0	2	2	2	0	0	1	0	1	0	1	0	0	0	2	0	0	1	2	0	0	0	0
5826000|F|0-39:G>A	Ca2	18060935	0	0	0	1	0	0	1	0	0	0	0	0	0	0	0	0	0	0	1	0	0	0	0	0	0	0	2	0	0	0	1	0	0	0	0	0	0	0	0	0	0	1	0	0	0	0	0
Ca2v2.6p18233152_G/A-	Ca2	18233152	0	2	2	1	1	1	1	1	1	0	1	1	0	0	1	0	0	0	0	0	0	1	1	1	1	0	1	2	0	1	0	1	0	1	1	1	1	1	0	1	0	1	2	1	0	1	1
Ca2v2T_Ap18250143_A/T-	Ca2	18250143	-	2	2	1	1	1	1	1	1	0	1	1	-	0	1	-	0	0	0	0	0	1	0	1	1	2	1	2	0	1	0	1	0	1	1	1	1	1	-	1	0	1	2	1	-	1	1
5825149|F|0-20:G>A	Ca2	18251188	0	0	1	1	0	0	1	0	0	-	0	0	0	-	0	0	-	-	-	-	-	1	1	0	0	0	1	0	-	0	-	0	-	0	1	0	0	0	1	0	-	1	1	0	0	0	0
5825324|F|0-48:A>T	Ca2	18322555	1	1	2	0	1	1	0	1	1	1	1	1	1	1	1	1	1	1	1	1	1	0	1	1	1	1	2	1	1	1	1	1	1	1	0	1	1	1	2	1	1	0	2	1	1	1	1
5825382|F|0-64:A>G	Ca2	18378839	2	2	2	0	0	0	0	0	0	1	0	0	0	1	0	2	1	0	1	1	0	0	1	2	2	2	2	2	1	0	1	0	1	0	0	2	0	0	1	0	1	0	1	0	2	0	0
10265879|F|0-26:T>C	Ca2	18429957	0	0	0	-	-	-	-	-	-	0	-	-	-	0	-	0	0	-	0	0	-	-	1	0	0	0	0	0	0	-	0	-	0	-	-	0	-	-	0	-	0	-	0	-	0	-	-
5826246|F|0-10:T>A	Ca2	18430467	0	0	1	1	0	0	1	0	0	-	0	0	0	-	0	0	-	0	-	-	0	1	-	0	0	0	1	0	-	0	-	0	-	0	1	0	0	0	1	0	-	1	1	0	0	0	0
5825331|F|0-60:G>A	Ca2	18479144	2	2	1	1	0	0	1	0	0	1	0	0	0	1	0	2	1	0	1	1	0	1	1	2	2	2	1	2	1	0	1	0	1	0	1	2	0	0	1	0	1	1	1	0	2	0	0
5825314|F|0-38:G>T	Ca2	18485579	2	2	2	0	0	0	0	0	0	1	0	0	0	0	0	2	1	0	0	1	0	0	1	0	0	0	0	0	1	0	0	0	0	0	0	0	0	0	1	0	1	0	2	0	2	0	0
15979403|F|0-63:T>C	Ca2	18550585	1	1	0	-	1	1	1	1	1	-	1	1	1	-	1	1	-	1	-	-	1	-	-	1	-	1	1	1	-	1	-	1	-	1	0	1	1	1	-	1	-	-	0	1	1	1	1
10268183|F|0-64:G>A	Ca2	18706949	1	1	1	0	1	1	1	1	1	1	1	1	1	1	1	1	1	1	0	1	1	1	1	1	1	1	1	1	1	1	0	1	1	1	1	1	1	1	1	1	1	0	1	1	1	1	1
10268623|F|0-58:T>C	Ca2	18828254	0	0	0	0	0	0	0	0	0	0	0	0	0	0	0	0	0	0	0	0	0	0	0	0	0	0	0	0	0	0	0	0	0	0	0	0	0	0	0	0	0	0	0	0	0	0	0
23887364|F|0-16:G>C	Ca2	18830434	1	1	1	1	1	1	1	1	1	1	1	1	1	1	1	1	1	1	1	1	1	1	1	1	1	1	1	1	1	1	1	1	1	1	1	1	1	1	1	1	1	1	1	1	1	1	1
15990540|F|0-15:G>A	Ca2	19086382	0	0	0	0	0	0	0	0	0	0	0	0	2	0	0	0	0	2	0	0	2	0	0	0	0	0	0	0	0	0	0	0	0	0	0	0	0	0	0	0	0	0	0	0	0	0	0
36361955|F|0-45:T>C	Ca2	19185674	0	0	0	0	0	0	0	0	0	0	0	0	2	0	0	0	0	1	0	0	1	0	0	0	0	0	0	0	0	0	0	0	0	0	0	0	0	0	0	0	0	0	0	0	0	0	0
10269441|F|0-18:T>G	Ca2	19232941	1	1	1	1	1	1	1	1	1	1	1	1	2	1	1	1	1	0	1	1	0	1	1	1	1	1	1	1	1	1	1	1	1	1	1	1	1	1	1	1	1	1	1	1	1	1	1
23886704|F|0-65:T>G	Ca2	19263549	1	1	1	1	1	1	1	1	1	1	1	1	2	1	1	1	1	0	1	1	0	1	1	1	1	1	1	1	1	1	1	1	1	1	1	1	1	1	1	1	1	1	1	1	1	1	1
36361959|F|0-24:C>T	Ca2	19263574	0	0	0	0	0	0	0	0	0	0	0	0	1	0	0	0	0	1	0	0	1	0	0	0	0	0	0	0	0	0	0	0	0	0	0	0	0	0	0	0	0	0	0	0	0	0	0
36361603|F|0-27:T>A	Ca2	19276680	1	1	1	1	1	1	1	1	1	1	1	1	0	1	1	1	1	0	1	1	0	1	1	1	1	1	1	1	1	1	1	1	1	1	1	1	1	1	1	1	1	1	1	1	1	1	1
36360987|F|0-30:T>A	Ca2	19313980	1	1	1	1	1	1	1	1	1	1	1	1	2	1	1	1	1	2	1	1	2	1	1	1	1	1	1	1	1	1	1	1	1	1	1	1	1	1	1	1	1	1	1	1	1	1	1
10258693|F|0-46:T>C	Ca2	19353503	1	1	1	1	1	1	1	1	1	1	1	1	2	1	1	1	1	0	1	1	0	1	1	1	1	1	1	1	1	1	1	1	1	1	1	2	1	1	1	1	1	1	1	1	1	1	1
10268386|F|0-26:A>G	Ca2	19372532	-	-	0	-	-	0	0	0	-	-	0	0	1	-	0	0	0	1	0	0	1	-	-	0	-	0	-	0	-	0	0	0	-	-	0	0	-	0	0	0	-	0	0	-	0	0	0
29967307|F|0-35:C>T	Ca2	19403648	1	1	1	1	1	1	1	1	1	1	1	1	2	1	1	1	1	0	1	1	0	1	1	1	1	1	1	1	1	1	1	1	1	1	1	1	1	1	1	1	1	1	1	1	1	1	1
23889027|F|0-66:G>A	Ca2	19413598	1	1	1	1	1	1	1	1	1	1	1	1	2	1	1	1	1	0	1	1	0	1	1	1	1	1	1	1	1	1	1	1	1	1	1	1	1	1	1	1	1	1	1	1	1	1	1
10269891|F|0-47:A>G	Ca2	19461118	1	2	0	1	2	2	2	2	2	1	2	2	2	2	2	2	2	1	2	2	1	1	2	2	0	2	2	2	1	2	2	2	0	2	2	2	2	2	2	2	1	2	2	2	2	2	2
10265344|F|0-37:A>T	Ca2	19540253	1	1	1	1	1	1	1	1	1	1	1	1	2	1	1	1	1	0	1	1	0	1	1	1	1	1	1	1	1	1	1	1	1	1	1	1	1	1	1	1	1	1	1	1	1	1	1
10268819|F|0-43:G>A	Ca2	19540325	1	1	1	1	1	1	1	1	1	1	1	1	2	1	1	1	1	0	1	1	0	1	1	1	1	1	1	1	1	1	1	1	1	1	1	1	1	1	1	1	1	1	1	1	1	1	1
5825998|F|0-10:G>T	Ca2	19553474	1	1	0	1	1	1	1	1	1	1	1	1	1	1	1	1	1	1	2	1	1	1	1	2	0	2	2	2	1	1	1	1	0	1	2	2	1	1	2	1	1	1	2	1	1	1	1
23885689|F|0-56:G>T	Ca2	19714070	1	1	1	1	1	1	1	1	1	1	1	1	2	1	1	1	1	0	1	1	0	1	1	1	1	1	1	1	1	1	1	1	1	1	1	1	1	1	1	1	1	1	1	1	1	1	1
5826181|F|0-30:A>T	Ca2	19714110	1	1	0	1	1	1	1	1	1	1	1	1	2	0	1	1	1	0	2	1	0	1	1	2	0	2	2	2	1	1	1	1	0	1	2	2	1	1	2	1	1	1	2	1	1	1	1
5825228|F|0-11:C>T	Ca2	19724710	1	1	-	1	1	1	1	1	1	1	1	1	2	-	1	1	1	0	1	1	0	1	1	1	-	1	1	1	1	1	1	1	-	1	1	1	1	1	1	1	1	1	-	1	1	1	1
10263749|F|0-23:C>G	Ca2	19827686	1	1	1	1	1	1	1	1	1	1	1	1	2	1	1	1	1	0	1	1	0	1	1	1	1	1	1	1	1	1	1	1	1	1	1	1	1	1	1	1	1	1	1	1	1	1	1
100002905|F|0-63:G>A	Ca2	20322411	1	1	1	1	1	1	1	1	1	1	1	1	-	1	1	1	1	1	1	1	1	1	1	1	1	1	1	1	-	1	1	1	1	1	1	1	1	1	1	1	1	1	1	1	1	1	1
10270003|F|0-43:C>T	Ca2	20352292	1	1	1	1	1	1	1	1	1	1	1	1	1	1	1	1	1	1	1	1	1	1	0	1	1	1	1	1	1	1	1	1	1	1	1	1	1	1	1	2	1	1	1	1	1	1	1
10268634|F|0-42:C>T	Ca2	20356515	1	1	1	1	1	1	1	1	1	1	1	1	1	1	1	1	1	1	1	1	1	1	1	1	1	1	1	1	1	1	1	1	1	1	1	1	1	1	1	1	1	1	1	1	1	1	1
5825594|F|0-18:G>A	Ca2	20375386	0	2	0	0	1	1	0	1	1	0	1	1	1	1	1	2	1	1	0	1	1	0	1	2	0	1	0	1	0	1	0	1	1	1	0	2	1	1	0	1	0	0	2	1	0	1	1
10264250|F|0-57:A>C	Ca2	20401081	0	0	0	0	0	0	0	0	0	0	0	0	0	0	0	0	0	0	0	0	0	0	0	0	0	0	0	0	0	0	0	0	0	0	0	0	0	0	0	0	0	0	0	0	0	0	0
5826075|F|0-38:T>C	Ca2	20616772	0	0	1	0	0	0	1	0	0	0	0	0	0	0	0	2	0	0	2	0	0	1	0	2	0	0	0	0	1	0	0	0	0	0	1	0	0	0	1	0	0	0	2	0	1	0	0
10265644|F|0-8:C>T	Ca2	20617458	1	1	1	1	1	1	1	1	1	1	1	1	1	1	1	1	1	1	1	1	1	1	1	1	1	1	1	1	1	1	1	1	1	1	2	1	1	1	1	1	1	1	1	1	1	1	1
5825869|F|0-8:C>A	Ca2	20620202	1	1	0	1	1	1	0	1	1	1	1	1	1	1	1	2	1	1	2	1	1	0	1	1	1	1	1	1	0	1	1	1	1	1	0	1	1	1	0	1	1	1	2	1	0	1	1
5825346|F|0-42:C>T	Ca2	20695170	1	1	-	1	1	1	-	1	1	1	1	1	1	1	1	1	1	1	1	1	1	-	1	1	1	1	1	1	0	1	1	1	1	1	-	1	1	1	-	1	1	1	1	1	-	1	1
30069887|F|0-52:T>C	Ca2	20712507	1	1	1	1	1	1	1	1	1	1	1	1	1	1	1	1	1	1	1	1	1	1	1	1	1	1	1	1	1	1	1	1	1	1	1	1	2	1	1	1	1	1	1	1	1	1	1
10264121|F|0-8:G>A	Ca2	20712671	1	1	1	1	1	1	1	1	1	1	1	1	1	1	1	1	1	1	1	1	1	1	1	1	1	1	1	1	1	1	1	1	1	1	1	1	1	1	1	1	1	1	1	1	1	1	1
5825453|F|0-25:G>A	Ca2	20824297	1	2	1	1	0	0	1	0	0	1	0	0	2	0	0	2	1	1	1	1	1	1	1	1	-	0	1	2	1	0	-	2	1	0	1	1	0	0	1	2	1	1	1	0	1	0	1
5825829|F|0-52:T>G	Ca2	20836843	1	1	1	1	1	1	1	1	1	1	1	1	1	1	1	1	1	1	1	1	1	1	1	2	0	1	2	1	1	1	0	1	1	1	1	1	1	1	1	1	1	1	1	1	1	1	1
10266295|F|0-59:T>C	Ca2	20860589	0	0	-	0	-	-	0	0	-	-	0	0	-	0	-	0	-	-	0	0	0	-	0	1	-	-	2	0	0	-	1	-	0	0	-	0	-	0	0	0	0	0	0	0	-	0	0
15979405|F|0-51:T>A	Ca2	20860647	1	1	1	1	1	1	1	1	1	1	1	1	1	1	1	1	1	1	1	1	1	1	1	2	0	1	2	1	1	1	0	1	1	1	1	1	1	1	1	1	1	1	1	1	1	1	1
5825620|F|0-57:A>G	Ca2	20951063	1	1	1	1	1	1	1	1	1	1	1	1	1	1	1	1	1	1	1	1	1	1	1	2	0	1	2	1	1	1	0	1	1	1	1	1	1	1	1	1	1	1	1	1	1	1	1
10264219|F|0-24:T>G	Ca2	20969562	0	0	0	0	0	0	0	0	0	0	0	0	0	0	0	0	0	0	0	0	0	0	0	2	1	0	2	0	0	0	1	0	0	0	0	0	0	0	0	0	0	0	0	0	0	0	0
10265233|F|0-66:C>G	Ca2	21006408	1	1	1	1	1	1	1	1	1	1	1	1	1	1	1	1	1	1	1	1	1	1	1	1	1	1	1	1	1	1	1	1	1	1	1	1	1	1	1	1	1	1	1	1	1	1	1
10264389|F|0-47:C>T	Ca2	21056498	0	0	0	0	0	0	0	0	0	0	0	0	0	0	0	0	0	0	0	0	0	0	1	0	0	0	0	0	0	0	0	0	0	0	0	0	1	0	0	2	0	0	0	0	0	1	0
10269379|F|0-25:C>A	Ca2	21060934	1	1	1	1	1	1	1	1	1	1	1	1	1	1	1	1	1	1	1	1	1	1	0	1	1	1	1	1	1	1	1	1	1	1	1	1	0	1	1	2	1	1	1	1	1	0	1
23871041|F|0-17:C>A	Ca2	21061480	1	1	1	1	1	1	1	1	1	1	1	1	1	1	1	1	1	1	1	1	1	1	0	1	1	1	1	1	1	1	1	1	1	1	1	1	0	1	1	2	1	1	1	1	1	0	1
10266469|F|0-55:G>A	Ca2	21093199	0	0	0	0	0	0	0	0	0	0	0	0	0	0	0	0	0	0	0	0	0	0	1	0	0	0	0	0	0	0	0	0	0	0	0	0	1	0	0	2	0	0	0	0	0	1	0
10263798|F|0-39:A>G	Ca2	21115441	0	0	0	0	0	0	0	0	0	0	0	0	0	0	0	0	0	0	0	0	0	0	1	0	0	0	0	0	0	0	0	0	0	0	0	0	1	0	0	2	0	0	0	0	0	1	0
11063680|F|0-37:G>A	Ca2	21148457	0	0	0	0	0	0	1	0	0	0	0	0	0	0	0	0	0	0	0	0	0	0	0	1	1	0	2	0	0	0	1	0	0	0	0	0	0	0	0	0	0	0	0	0	0	0	0
11062838|F|0-20:C>A	Ca2	21357367	1	1	1	1	1	1	-	1	1	1	1	1	1	1	1	1	1	1	1	1	1	1	1	1	-	1	1	1	1	1	-	1	1	1	1	1	1	1	1	1	1	1	1	1	1	1	1
10267019|F|0-16:G>A	Ca2	21375693	1	1	1	1	1	1	1	1	1	1	1	1	2	1	1	1	1	1	1	1	1	1	1	2	0	1	2	1	1	1	0	1	1	1	1	1	1	1	2	1	1	1	1	1	1	1	1
5826149|F|0-14:A>C	Ca2	21404167	1	1	1	1	1	1	1	1	1	1	1	1	1	1	1	1	1	1	1	1	1	1	1	1	-	1	1	1	1	1	-	1	1	1	1	1	1	1	1	1	1	1	1	1	1	1	1
5825396|F|0-19:T>C	Ca2	21404327	1	1	1	1	1	1	1	1	1	1	1	1	2	1	1	1	1	1	1	1	1	1	1	2	0	1	2	1	1	1	0	1	1	1	1	1	1	1	2	1	1	1	1	1	1	1	1
37047844|F|0-66:G>A	Ca2	21407085	1	1	1	1	1	1	1	1	1	1	1	1	1	1	1	1	1	1	1	1	1	1	1	1	1	1	1	1	1	1	1	1	1	1	1	1	1	1	1	1	1	1	1	1	1	1	1
5825339|F|0-6:C>A	Ca2	21414301	1	1	1	1	1	1	1	1	1	1	1	1	2	1	1	1	1	1	1	1	1	1	1	2	0	1	2	1	1	1	0	1	1	1	1	1	1	1	2	1	1	1	1	1	1	1	1
5825219|F|0-10:G>A	Ca2	21432614	0	0	0	0	0	0	0	0	0	0	0	0	2	0	0	0	0	0	0	0	0	0	0	2	1	0	2	0	0	0	1	0	0	0	0	0	0	0	2	0	0	0	0	0	0	0	0
13147045|F|0-57:G>A	Ca2	21439463	1	1	1	1	1	1	1	1	1	1	1	1	1	1	1	1	1	1	1	1	1	1	1	1	1	1	1	1	1	1	1	1	1	1	1	1	1	1	1	1	1	1	1	1	1	1	1
15979432|F|0-35:C>T	Ca2	21442738	1	1	1	1	1	1	1	1	1	1	1	1	2	1	1	1	1	1	1	1	1	1	1	2	0	1	0	1	1	1	0	1	1	-	1	1	1	1	2	1	1	1	1	1	1	1	1
5826051|F|0-45:A>C	Ca2	21443602	1	1	1	1	1	1	1	1	1	1	1	1	2	1	1	1	1	1	1	1	1	1	1	2	0	1	2	1	1	1	0	1	1	1	1	1	1	1	1	1	1	1	1	1	1	1	1
11064233|F|0-49:T>C	Ca2	21454225	1	1	1	1	1	1	0	1	1	-	1	1	-	1	1	1	1	1	1	-	1	1	1	1	1	1	1	1	1	1	1	1	1	1	1	1	1	1	1	1	1	1	1	1	1	1	1
15979666|F|0-42:G>C	Ca2	21495394	0	0	1	1	0	0	0	0	0	-	-	0	2	0	0	-	0	1	2	0	1	1	0	0	0	0	0	0	1	0	0	0	0	0	1	2	0	0	2	0	1	0	0	0	1	0	1
10264073|F|0-45:A>G	Ca2	21608564	1	1	1	1	1	1	1	1	1	1	1	1	1	1	1	1	1	1	1	1	1	1	1	1	1	1	1	1	1	1	1	1	1	1	1	1	1	1	1	1	1	1	1	1	1	1	1
15979263|F|0-20:C>G	Ca2	21639984	1	1	1	1	1	1	1	1	1	1	1	1	1	1	1	1	1	1	1	1	1	1	1	1	1	1	1	1	1	1	1	1	1	1	1	1	1	1	1	1	1	1	1	1	1	1	1
5825185|F|0-46:A>G	Ca2	21640043	1	1	0	0	1	1	1	1	1	1	1	1	2	1	1	2	1	0	2	1	0	0	1	1	1	1	1	1	0	1	1	1	1	1	0	2	1	1	2	1	0	1	2	1	0	1	0
5825617|F|0-44:T>A	Ca2	21695052	0	0	1	1	0	0	0	0	0	0	0	0	2	0	0	2	0	1	2	0	1	1	0	0	0	0	0	0	1	0	0	0	0	0	1	2	0	0	2	0	1	0	2	0	1	0	1
5825799|F|0-8:A>T	Ca2	21695082	1	1	0	0	1	1	1	1	1	1	1	1	2	1	1	2	1	0	2	1	0	0	1	1	1	1	1	1	0	1	1	1	1	1	0	1	1	1	0	1	0	1	2	1	0	1	0
5826080|F|0-21:A>C	Ca2	21716601	1	1	1	1	0	0	0	0	2	1	0	0	2	0	0	2	0	1	1	0	1	1	0	2	0	0	2	0	1	0	0	2	0	0	1	0	0	0	2	0	1	1	2	0	1	0	1
40898292|F|0-38:C>A	Ca2	21766942	1	1	1	1	1	1	1	1	1	1	1	1	1	1	1	1	1	1	1	1	1	1	1	1	1	1	1	1	1	1	1	1	1	1	1	1	1	1	1	1	1	1	1	1	1	1	1
8822568|F|0-7:G>A	Ca2	21766975	-	-	-	-	1	1	1	1	1	-	1	1	1	-	1	1	1	-	-	1	-	-	1	1	-	1	-	1	-	1	-	1	-	1	-	1	1	1	-	1	-	-	-	-	-	1	-
15990226|F|0-11:C>A	Ca2	21781402	1	1	1	1	1	1	1	1	1	1	1	1	1	0	1	1	1	1	1	1	1	1	1	1	1	1	1	1	1	1	1	1	0	1	1	2	1	1	1	1	1	1	2	1	1	1	1
5825966|F|0-25:G>C	Ca2	21790335	1	1	1	-	-	1	-	-	1	1	1	-	-	-	1	-	1	-	1	1	-	-	-	1	-	1	1	1	-	1	-	1	-	-	1	1	-	1	-	1	-	1	1	-	-	-	-
5825384|F|0-47:T>C	Ca2	21847582	1	1	1	1	0	0	0	0	2	1	0	0	2	0	0	0	0	1	1	0	1	0	0	2	1	0	1	0	0	0	1	0	0	0	0	2	0	0	2	0	0	1	0	1	0	0	0
36361533|F|0-24:C>G	Ca2	21852573	1	1	1	1	1	1	1	1	1	1	1	1	1	1	1	1	1	1	1	1	1	1	1	1	1	1	1	1	1	1	1	1	1	1	1	1	1	1	1	1	1	1	1	1	1	1	1
23886444|F|0-20:C>T	Ca2	21946481	1	1	1	1	1	1	1	1	1	1	1	1	1	1	1	1	1	1	1	1	1	1	1	1	1	1	1	1	1	1	1	1	1	1	1	1	1	1	1	1	1	1	1	1	1	1	1
36362176|F|0-15:C>G	Ca2	21952053	1	1	1	1	1	1	1	1	1	1	1	1	1	1	1	1	1	1	1	1	1	1	1	1	1	1	1	1	1	1	1	1	1	1	1	1	1	1	1	1	1	1	1	1	1	1	1
13144398|F|0-65:G>C	Ca2	21978024	1	1	0	0	0	0	1	0	2	1	0	0	0	1	0	0	0	0	1	0	0	0	0	0	0	0	2	0	0	0	0	2	1	0	0	2	0	0	0	0	0	1	2	0	0	0	0
10270082|F|0-68:T>G	Ca2	21982108	1	1	0	0	0	0	1	0	-	1	0	0	0	1	0	0	0	0	1	0	0	0	0	0	0	0	1	0	0	0	0	2	1	0	0	2	0	0	0	0	0	1	0	0	0	0	0
5825558|F|0-32:T>C	Ca2	21999239	0	0	1	1	1	1	0	1	1	0	1	1	1	0	1	1	1	1	2	1	1	1	1	1	1	1	2	1	1	1	1	2	0	1	1	2	1	1	1	1	1	0	2	1	1	1	1
5825447|F|0-11:A>C	Ca2	22140207	0	0	1	1	1	0	1	1	2	0	0	1	0	1	0	1	0	0	1	0	0	1	1	2	1	0	0	0	1	2	0	0	1	1	1	2	1	1	1	1	1	1	1	0	1	1	1
37050104|F|0-59:C>T	Ca2	22162284	1	1	1	1	1	1	1	1	1	1	1	1	1	1	1	1	1	1	1	1	1	1	1	1	1	1	1	1	1	1	1	1	1	1	1	1	1	1	1	1	1	1	1	1	1	1	1
100003072|F|0-66:A>G	Ca2	22329614	1	1	1	1	1	1	1	1	1	1	1	1	1	1	1	1	1	1	1	1	1	1	1	1	1	1	1	1	1	1	1	1	1	-	1	1	1	1	1	1	1	1	1	-	1	1	1
39411598|F|0-59:T>A	Ca2	22870210	1	1	1	1	1	1	1	1	1	1	1	1	1	1	1	1	1	1	1	1	1	1	1	1	1	1	1	1	1	1	1	1	1	1	1	1	1	1	1	1	1	1	1	1	1	1	1
5825124|F|0-19:A>G	Ca2	23343524	1	-	1	1	-	-	1	-	-	-	1	-	1	1	1	1	1	1	1	1	1	-	1	1	-	1	1	1	1	-	1	1	1	1	1	-	1	1	1	-	-	1	1	-	1	1	1
15990505|F|0-14:T>C	Ca2	25725641	-	1	0	-	1	1	0	0	1	0	0	1	2	0	1	1	0	0	-	0	1	-	0	0	1	0	0	0	0	0	-	2	0	1	-	0	1	0	-	0	-	-	-	0	-	0	0
40898259|F|0-7:A>C	Ca2	28360870	0	0	0	0	0	0	0	0	0	0	0	0	0	0	0	0	0	0	0	0	0	0	0	0	0	0	0	0	0	0	0	0	0	0	0	0	0	0	0	0	0	-	0	0	0	0	0
10264665|F|0-13:A>G	Ca2	28475777	0	0	0	0	0	0	0	0	0	0	0	0	0	0	0	0	0	0	0	0	0	0	0	0	0	0	0	0	0	0	0	0	0	0	0	0	0	0	0	0	0	0	0	0	0	0	0
10268977|F|0-12:G>A	Ca2	28573914	1	1	1	1	1	1	1	1	1	1	1	1	1	1	1	1	1	1	1	1	1	1	1	1	1	1	1	1	1	1	1	1	1	1	1	1	1	1	1	1	1	1	1	1	1	1	1
100002761|F|0-38:C>A	Ca2	28595865	1	1	1	1	1	1	1	1	1	1	1	1	1	1	1	1	1	1	1	1	1	1	1	1	1	1	1	1	1	1	1	1	1	1	1	1	1	1	1	1	1	1	1	1	1	1	1
23885831|F|0-27:G>T	Ca2	28597057	1	1	1	1	1	1	1	1	1	1	1	1	1	1	1	1	1	1	1	1	1	1	1	1	1	1	1	1	1	1	1	1	1	1	1	1	1	1	1	1	1	1	1	1	1	1	1
10267146|F|0-23:T>G	Ca2	28606317	1	1	1	1	1	1	1	1	1	1	1	1	1	1	1	1	1	1	1	1	1	1	1	1	1	1	1	1	1	1	1	1	1	1	1	1	1	1	1	1	1	1	1	1	1	1	1
23889122|F|0-7:A>G	Ca2	28680742	1	1	1	1	1	1	1	1	1	1	1	1	1	1	1	1	1	1	1	1	1	1	1	1	1	1	1	1	1	1	1	1	1	1	1	1	1	1	1	1	1	1	1	1	1	1	1
10264632|F|0-23:T>C	Ca2	28683158	0	0	0	0	0	0	0	0	0	0	0	0	0	0	0	0	0	0	0	0	0	0	0	0	0	0	0	0	0	0	0	0	0	0	0	0	0	0	0	0	0	0	0	0	0	0	0
10266228|F|0-30:G>A	Ca2	28690667	1	1	1	1	1	1	1	1	1	1	1	1	1	1	1	1	1	1	1	1	1	1	1	1	1	1	1	1	1	1	1	1	1	1	1	1	1	1	1	1	1	1	1	1	1	1	1
36361836|F|0-23:C>T	Ca2	28763151	1	1	1	1	1	1	1	1	1	1	1	1	1	1	1	1	1	1	1	1	1	1	1	1	1	1	1	1	1	1	1	1	1	1	1	1	1	1	1	1	1	1	1	1	1	1	1
5825525|F|0-5:T>C	Ca2	29044749	1	0	-	0	1	2	0	-	1	2	-	1	1	-	2	1	2	1	-	0	1	0	1	2	1	0	1	-	2	-	-	-	-	1	0	2	1	-	1	2	-	-	0	-	-	0	-
10259216|F|0-12:A>C	Ca2	29123005	1	1	1	1	1	1	1	1	1	1	1	1	1	1	1	1	1	1	1	1	1	1	1	1	1	1	1	1	1	1	1	1	1	1	1	1	1	1	1	1	1	1	1	1	1	1	1
10265153|F|0-62:G>C	Ca2	29395264	1	1	1	1	0	1	1	1	0	1	1	0	1	0	1	0	1	2	1	1	0	1	0	2	0	1	2	0	1	1	1	1	1	2	1	1	0	1	1	1	1	1	1	1	1	1	1
10266083|F|0-8:T>A	Ca2	29533803	1	1	1	1	0	1	1	1	0	1	1	0	2	1	1	2	1	2	1	1	0	1	0	2	0	1	1	0	1	1	1	1	1	1	1	1	0	1	1	1	1	1	1	1	1	1	1
10268304|F|0-23:T>C	Ca2	29618444	1	1	1	1	1	1	1	1	1	1	1	1	1	-	1	1	1	1	1	1	1	1	1	1	1	1	1	1	1	1	1	1	1	1	1	1	1	1	1	1	1	1	1	1	1	1	1
5825993|F|0-30:C>T	Ca2	29724518	0	2	1	1	1	1	0	1	1	0	0	1	1	1	1	1	1	1	1	1	1	1	1	1	1	0	2	1	1	1	1	2	0	2	1	1	1	1	1	1	0	1	1	0	0	1	0
13144356|F|0-29:A>G	Ca2	29782322	1	2	-	-	-	0	1	0	-	1	1	-	0	-	0	-	0	0	-	0	-	-	-	0	-	1	1	0	-	0	-	0	1	1	-	0	-	0	-	0	1	-	-	1	1	0	1
13144407|F|0-5:A>C	Ca2	29818810	0	2	1	1	1	1	0	1	1	0	0	1	1	1	1	1	1	1	1	1	1	1	1	1	1	0	1	1	1	1	1	2	0	0	1	1	1	1	1	1	0	1	1	0	0	1	0
10265779|F|0-23:A>G	Ca2	29830506	0	2	1	1	1	1	0	1	1	0	0	1	1	1	1	1	2	1	1	1	1	1	1	1	1	0	2	1	1	1	1	2	0	2	1	1	1	1	1	1	0	1	1	0	0	1	0
13144355|F|0-48:T>A	Ca2	29853498	0	2	1	1	1	1	0	1	1	0	0	1	1	1	1	1	1	1	1	1	1	1	1	1	1	-	2	1	1	1	1	2	0	2	1	1	1	1	1	1	0	1	1	0	0	1	0
5825402|F|0-62:G>C	Ca2	29853578	0	2	1	1	1	1	0	1	1	0	0	1	1	1	1	1	1	1	1	1	1	1	1	1	1	0	2	1	1	1	1	2	0	2	1	1	1	1	1	1	0	1	1	0	0	1	0
5825772|F|0-40:C>T	Ca2	29880644	-	1	1	1	1	1	-	1	-	-	-	1	1	1	1	1	1	1	1	1	1	1	1	1	1	-	1	1	1	1	1	1	-	1	1	1	1	1	1	1	-	1	1	-	-	1	-
10270122|F|0-41:T>C	Ca2	29976948	0	0	0	0	1	0	0	0	1	0	0	1	0	0	0	0	0	2	0	0	2	0	1	2	1	0	0	0	0	-	0	0	0	-	0	0	1	0	0	0	0	-	0	0	0	0	0
13147512|F|0-44:G>A	Ca2	29984287	1	1	1	1	1	1	1	1	1	1	1	1	1	1	1	1	1	1	1	1	1	1	1	1	1	1	1	1	1	1	1	1	1	1	1	1	1	1	1	1	1	1	1	1	1	1	1
13147373|F|0-6:G>A	Ca2	29984720	1	1	1	1	1	1	1	1	1	1	1	1	1	1	1	1	1	1	1	1	2	1	1	1	1	1	1	1	1	1	1	1	1	1	1	1	1	1	2	1	1	1	1	1	1	1	1
10264179|F|0-38:C>T	Ca2	29995140	1	1	1	1	2	1	1	1	2	1	1	2	1	2	1	2	1	2	1	1	2	1	2	2	2	1	2	1	1	1	1	1	1	2	1	1	2	1	1	2	1	1	1	1	1	1	1
10259260|F|0-37:G>A	Ca2	30320280	1	1	1	1	1	1	1	1	1	1	1	1	1	1	1	1	1	1	1	1	1	1	1	1	1	1	1	1	1	1	1	1	1	1	1	1	1	1	1	1	1	1	1	1	1	1	1
23886967|F|0-7:A>G	Ca2	30366944	1	1	1	1	1	1	1	1	1	1	1	1	1	1	1	1	1	1	1	1	1	1	1	1	1	1	1	1	1	1	1	1	1	1	1	1	1	1	1	1	1	1	1	1	1	1	1
10265546|F|0-7:C>A	Ca2	30409021	1	1	1	1	0	1	0	1	0	1	0	0	1	0	1	2	1	0	1	1	0	1	0	2	0	0	2	1	1	1	1	2	0	0	1	1	0	1	1	1	0	1	2	0	2	1	1
10266021|F|0-23:G>T	Ca2	30442624	1	1	1	1	0	1	0	1	0	1	0	0	1	0	1	2	1	0	1	1	0	1	0	2	0	0	2	1	1	1	1	2	0	0	1	1	0	1	1	2	2	1	2	0	2	1	1
10269475|F|0-9:C>A	Ca2	30458762	1	1	1	1	0	1	0	1	0	1	0	0	1	0	1	2	1	0	1	1	0	1	0	2	0	0	2	1	1	1	1	2	0	0	1	1	0	1	1	2	2	1	2	0	2	1	1
15990213|F|0-10:C>T	Ca2	30577198	2	0	0	0	1	0	0	0	1	0	0	1	0	1	0	2	0	1	0	0	1	0	1	1	1	0	2	0	0	0	0	0	0	0	0	0	1	0	0	2	0	0	0	0	0	0	0
10265483|F|0-36:A>G	Ca2	30584572	0	0	0	0	1	0	0	0	1	0	0	1	0	1	0	2	0	1	0	0	2	0	1	2	1	0	0	0	0	0	0	0	0	0	0	0	1	0	0	2	0	0	0	0	0	0	0
10266490|F|0-25:C>T	Ca2	30593275	1	1	1	1	-	1	1	1	-	1	1	-	1	-	1	1	1	-	1	1	1	1	-	1	-	1	1	1	1	1	1	1	1	1	1	1	-	1	1	1	1	1	1	1	1	1	1
10269367|F|0-59:C>G	Ca2	30600595	0	0	0	0	1	0	0	0	1	0	0	1	0	1	0	2	0	1	0	0	2	0	1	2	1	0	2	0	0	0	0	0	0	2	0	0	1	0	0	0	0	0	0	0	0	0	0
10265629|F|0-31:T>G	Ca2	30602515	0	0	0	0	1	0	0	0	1	0	0	1	0	1	0	2	0	1	0	0	2	0	1	1	1	0	2	0	0	0	0	0	0	2	0	0	1	0	0	0	0	0	0	0	0	0	0
10263861|F|0-52:A>T	Ca2	30637529	0	0	0	0	0	0	0	0	0	0	0	0	0	0	0	0	0	0	0	0	0	0	0	0	0	0	0	0	0	0	0	0	0	0	0	0	0	0	0	0	0	0	0	0	0	0	0
10257618|F|0-27:T>G	Ca2	30710221	1	1	1	1	1	1	1	1	1	1	1	1	1	1	1	1	1	1	1	1	1	1	1	1	1	1	1	1	1	1	1	1	1	1	1	1	1	1	1	1	1	1	1	1	1	1	1
8776101|F|0-15:G>A	Ca2	30750974	1	1	0	1	1	1	1	1	1	1	1	1	1	1	1	1	1	1	0	1	1	1	1	1	1	1	1	1	1	1	1	1	1	1	0	1	1	1	2	1	1	1	2	1	1	1	1
10265864|F|0-46:G>T	Ca2	30792530	0	0	0	0	1	0	0	0	1	0	0	1	0	1	0	2	0	1	0	0	2	0	1	1	1	0	2	0	0	0	0	0	0	2	0	0	1	0	0	2	0	0	0	0	0	0	0
13146708|F|0-53:C>G	Ca2	30983188	1	1	1	1	1	1	1	1	1	1	1	1	1	1	1	1	1	1	1	1	1	1	1	1	1	1	1	1	1	1	1	1	1	1	1	1	1	1	1	1	1	1	1	1	1	1	1
8776139|F|0-18:G>T	Ca2	31002591	1	2	1	1	1	0	1	0	1	1	1	1	0	1	0	1	0	1	1	0	1	1	1	2	1	2	1	0	1	0	1	2	1	1	1	0	1	0	1	2	1	1	1	1	2	0	0
42027450|F|0-68:C>A	Ca2	31032181	0	0	-	0	0	0	-	0	0	0	0	0	0	0	0	-	0	0	0	0	0	2	-	0	0	0	0	0	0	0	0	-	-	0	1	0	0	0	0	0	0	0	0	0	0	0	0
10266855|F|0-21:G>A	Ca2	31080423	1	1	1	1	1	1	1	1	1	1	1	1	1	1	1	1	1	1	1	1	1	1	1	1	1	1	1	1	1	1	1	1	1	1	1	1	1	1	1	1	1	1	1	1	1	1	1
10266815|F|0-15:T>C	Ca2	31124108	1	1	1	1	1	1	1	1	1	1	1	1	1	1	1	1	1	1	1	1	1	1	1	1	1	1	1	1	1	1	1	1	1	1	1	1	1	1	1	1	1	1	1	1	1	1	1
100003117|F|0-11:T>C	Ca2	31250178	1	1	1	1	1	1	1	1	1	1	1	1	1	1	1	1	1	1	1	1	1	1	1	1	1	1	1	1	1	1	1	1	1	1	1	1	1	1	1	1	1	-	1	1	1	1	1
8776124|F|0-21:C>T	Ca2	31268132	1	1	1	1	1	1	1	1	1	1	1	1	1	1	1	1	1	1	1	1	1	1	1	1	1	1	1	1	1	1	1	1	1	1	1	1	1	1	1	1	1	1	1	1	1	-	1
10257717|F|0-40:A>G	Ca2	31376990	1	1	1	1	1	1	1	1	1	1	1	1	1	1	1	1	1	1	1	1	1	1	1	1	1	1	1	1	1	1	1	1	1	1	1	1	1	1	1	1	1	1	1	1	1	1	1
8776053|F|0-30:A>T	Ca2	31562550	0	0	0	0	0	0	0	0	0	0	0	0	0	0	0	0	0	0	0	0	0	0	0	0	0	0	0	0	0	0	0	0	0	0	0	0	0	0	0	0	0	0	0	0	0	0	0
23870748|F|0-61:A>T	Ca2	31663314	0	0	0	0	0	0	0	0	0	0	0	0	0	0	0	0	0	0	0	0	0	0	0	0	0	0	0	0	0	0	0	0	0	0	0	0	0	0	0	0	0	0	0	0	0	0	0
36362004|F|0-39:C>G	Ca2	32005076	0	0	0	0	0	0	0	0	0	0	0	0	0	0	0	0	0	0	0	0	0	0	0	0	0	0	0	0	0	0	0	0	0	0	0	0	0	0	0	0	0	0	0	0	0	0	0
35486973|F|0-6:A>G	Ca2	32023818	1	1	1	1	1	1	1	1	1	1	1	1	1	1	1	1	1	1	1	1	1	1	1	1	1	1	1	1	1	1	1	1	1	1	1	1	1	1	1	2	1	1	1	1	1	1	1
10269523|F|0-13:C>G	Ca2	32043425	1	1	1	1	1	1	1	1	1	1	1	1	1	1	1	1	1	1	1	1	1	1	1	1	1	1	1	1	1	1	1	1	1	1	1	1	1	1	1	1	1	1	1	1	1	1	1
10266057|F|0-20:A>G	Ca2	32053240	1	1	1	1	1	1	1	1	1	1	1	1	1	1	1	1	1	1	1	1	1	1	1	1	1	1	1	1	1	1	1	1	1	1	1	1	1	1	1	1	1	1	1	1	1	1	1
40899292|F|0-10:A>C	Ca2	32094245	0	0	0	0	0	0	0	0	0	0	0	0	0	0	0	0	0	0	0	0	0	0	0	0	0	0	0	0	0	0	0	0	0	0	0	0	0	0	0	0	0	0	0	0	0	0	0
10268227|F|0-54:C>T	Ca2	32240188	1	1	1	1	0	1	1	1	0	1	1	0	1	0	1	2	1	0	1	1	2	1	0	2	0	1	2	1	1	1	1	1	1	2	1	1	0	1	1	1	1	1	1	1	1	1	1
10269791|F|0-26:C>T	Ca2	32240226	1	1	1	1	0	1	1	1	0	1	1	0	1	0	1	2	1	0	1	1	2	1	0	2	0	1	2	1	1	1	1	1	1	2	1	1	0	1	1	2	1	1	1	1	1	1	1
10264793|F|0-44:C>G	Ca2	32255244	0	0	0	0	1	0	0	0	1	0	0	1	0	1	0	2	0	1	0	0	2	0	1	2	1	0	2	0	0	0	0	0	0	2	0	0	1	0	0	2	0	0	0	0	0	0	0
10264807|F|0-53:A>T	Ca2	32719612	1	1	1	1	-	1	1	1	-	1	1	-	1	-	1	1	1	-	1	1	1	1	-	1	-	1	1	1	1	1	1	1	1	1	1	1	-	1	1	1	1	1	1	1	1	1	1
10269252|F|0-6:A>T	Ca2	32746200	1	1	1	1	0	1	1	1	0	1	1	0	1	0	1	1	1	0	1	1	2	1	0	2	0	1	2	1	1	1	1	1	1	2	1	1	0	1	1	2	1	1	1	1	1	1	1
10268580|F|0-13:C>T	Ca2	32826614	1	1	1	1	1	1	1	1	1	1	1	1	1	1	1	1	1	1	1	1	1	1	1	1	1	1	1	1	1	1	1	1	1	1	1	1	1	1	1	1	1	1	1	1	1	1	1
13147494|F|0-24:A>G	Ca2	32826691	1	1	1	1	2	1	1	1	2	1	1	2	1	2	1	1	1	2	1	1	2	1	2	2	2	1	2	1	1	1	1	1	1	2	1	1	2	1	1	2	1	1	1	1	1	1	1
10268337|F|0-15:T>G	Ca2	32941502	0	0	0	0	1	0	0	0	1	0	0	1	0	1	0	2	0	1	0	0	2	0	1	2	1	0	2	0	0	0	0	0	0	2	0	0	1	0	0	2	0	0	0	0	0	0	0
5825463|F|0-19:C>T	Ca2	33003234	1	0	1	1	1	0	0	0	1	1	0	1	0	1	0	2	0	1	1	0	2	1	1	2	1	0	2	0	1	0	1	0	0	2	1	0	1	0	1	2	0	1	2	0	0	0	0
29631662|F|0-45:T>C	Ca2	33036480	0	0	0	-	0	2	0	2	0	0	2	0	2	0	1	0	2	0	0	2	0	-	0	2	0	0	0	2	0	1	0	2	0	0	0	2	0	2	0	2	0	0	0	-	2	2	2
10264494|F|0-5:C>A	Ca2	33175518	1	1	1	1	1	1	1	1	1	1	1	1	1	1	1	1	1	1	1	1	1	1	1	1	2	1	1	1	1	1	1	1	1	1	1	1	1	1	1	1	1	1	1	1	1	1	1
13147026|F|0-22:C>A	Ca2	33220249	1	1	1	1	1	1	1	1	1	1	1	1	1	1	1	1	1	1	1	1	1	1	1	1	1	1	1	1	1	1	1	1	1	1	1	1	1	1	1	1	1	1	1	1	1	1	1
10265526|F|0-25:T>C	Ca2	33259609	1	1	1	1	0	1	1	1	0	1	1	0	1	0	1	2	2	0	1	1	2	1	0	2	0	1	2	1	1	1	1	1	1	2	1	1	0	1	1	2	1	1	1	1	1	1	1
10265854|F|0-54:G>T	Ca2	33333767	1	1	1	1	0	1	1	1	0	1	1	0	1	0	1	1	1	0	1	1	0	1	0	2	0	1	2	1	1	1	1	1	1	2	1	1	0	1	1	2	1	1	1	1	1	1	1
10270074|F|0-38:C>T	Ca2	33333817	1	1	1	1	0	1	1	1	0	1	1	0	1	0	1	1	1	-	1	1	0	1	0	2	0	1	2	1	1	1	1	1	1	0	1	1	-	1	1	1	1	1	1	1	1	1	1
15989180|F|0-7:C>G	Ca2	33345916	1	1	1	1	-	1	1	1	-	1	1	-	1	-	1	1	1	-	1	1	1	1	-	1	-	1	1	1	1	1	1	1	1	1	1	1	-	1	1	1	1	1	1	1	1	1	1
5824875|F|0-13:A>G	Ca2	33516826	1	1	1	1	1	1	1	1	1	1	1	1	1	1	1	1	1	1	1	1	1	1	1	1	1	1	1	1	1	1	1	1	1	1	1	1	1	1	1	1	1	1	1	1	1	1	1
15979839|F|0-14:T>C	Ca2	33888629	1	1	1	1	1	1	1	1	1	1	1	1	1	1	1	1	1	1	1	1	1	1	1	1	1	1	1	1	1	1	1	2	1	1	1	1	1	1	1	1	1	1	1	1	1	1	1
10265844|F|0-20:G>A	Ca2	33932823	1	1	1	1	1	1	1	1	1	1	1	1	1	1	1	1	1	1	1	1	1	1	1	1	1	1	1	1	1	1	1	1	1	1	1	1	1	1	1	1	1	1	1	1	1	1	1
10259189|F|0-25:A>C	Ca2	36317209	1	1	1	1	1	1	1	1	1	1	0	1	1	1	1	1	1	1	1	1	1	1	1	1	1	0	1	1	1	1	1	2	0	1	1	1	1	1	1	1	1	1	2	1	1	1	1
10259190|F|0-25:A>C	Ca2	36317213	1	1	1	1	1	1	1	1	1	1	0	1	1	1	1	1	1	1	1	1	1	1	1	1	1	2	2	1	1	1	1	2	0	1	1	1	1	1	1	1	1	1	2	1	1	1	1
11064397|F|0-31:A>T	Ca2	36413209	0	0	0	0	0	0	0	0	0	0	0	0	0	0	0	0	0	0	0	0	0	0	0	0	0	0	0	2	0	0	0	0	0	0	0	0	0	1	0	2	0	0	0	0	0	0	0
5825897|F|0-55:G>A	Ca2	37004061	1	1	1	1	1	1	1	1	1	1	1	1	1	1	1	1	1	1	1	1	1	1	1	1	1	1	1	1	1	1	1	1	1	1	0	1	1	1	1	1	1	0	2	1	1	1	1
13144765|F|0-24:G>C	Ca3	36213	1	1	1	1	1	1	1	1	1	1	1	1	1	1	1	1	1	1	1	1	1	1	1	1	1	1	1	1	1	1	1	1	1	1	1	1	1	1	1	1	1	1	1	1	1	1	1
10263490|F|0-22:A>C	Ca3	201017	1	1	1	1	1	1	1	1	1	1	1	1	1	1	1	1	1	1	1	1	1	1	1	1	1	1	1	1	1	1	1	1	1	1	1	1	1	1	1	1	1	1	1	1	1	1	1
10264774|F|0-5:T>C	Ca3	3069390	0	0	2	2	0	0	2	0	2	0	0	0	2	0	0	0	2	2	2	0	0	2	2	2	2	0	2	0	2	2	2	0	0	0	2	2	0	0	2	0	2	2	2	0	0	0	2
5825956|F|0-9:C>T	Ca3	3563745	0	0	0	2	0	0	1	0	2	0	0	0	2	0	0	0	1	0	0	0	0	0	1	1	0	0	2	0	0	0	0	0	0	0	0	2	0	0	0	0	0	0	0	0	0	0	0
15979475|F|0-39:G>T	Ca3	5213069	1	-	1	1	1	1	1	1	1	1	1	1	1	1	1	1	1	1	1	1	-	0	-	1	1	1	1	1	-	1	1	1	1	1	-	1	1	1	1	1	0	-	-	1	1	1	2
10268167|F|0-40:A>T	Ca3	7406647	1	1	1	1	1	1	1	2	1	1	1	1	1	1	1	1	1	1	1	1	1	1	1	1	1	1	1	1	1	1	1	1	1	1	1	1	1	1	1	1	1	1	1	1	1	1	1
5825574|F|0-39:T>C	Ca3	7431427	1	1	1	2	1	1	2	1	2	1	1	1	1	1	1	2	0	1	1	1	1	1	1	2	1	1	2	1	1	1	1	1	1	1	1	1	1	1	1	1	1	1	1	1	1	1	1
29631798|F|0-18:A>G	Ca3	7525840	1	-	1	2	1	1	2	1	2	1	1	1	1	1	1	1	2	1	1	1	1	1	1	2	1	1	1	1	1	1	1	1	1	1	1	1	1	1	1	1	1	1	1	1	1	1	1
15990180|F|0-5:C>A	Ca3	7648995	0	0	-	0	0	0	1	0	0	-	0	0	0	0	0	0	0	0	0	-	0	0	1	0	0	0	0	0	0	0	0	0	0	0	0	0	0	0	0	0	0	0	0	0	0	0	0
30070365|F|0-27:T>C	Ca3	8293331	1	1	1	1	1	1	1	1	1	1	1	1	1	-	1	1	1	1	1	1	1	1	1	1	1	1	1	1	1	1	1	1	1	1	1	1	1	-	1	1	1	1	1	1	1	1	1
29631799|F|0-57:C>T	Ca3	8436238	1	1	1	2	1	1	0	1	2	1	1	1	1	1	1	1	2	1	1	1	1	1	1	2	1	1	1	1	1	1	1	1	1	1	1	1	1	1	1	1	1	1	1	1	1	1	1
5826266|F|0-6:T>C	Ca3	10180939	2	0	0	0	2	2	0	2	2	0	2	2	0	2	0	2	2	0	2	2	2	0	2	0	2	2	2	2	0	2	0	2	2	2	0	2	0	2	0	2	0	2	2	0	0	2	0
5826238|F|0-21:A>G	Ca3	10180994	2	0	0	0	2	2	0	2	2	0	2	2	0	2	0	2	2	0	2	2	2	0	2	0	2	2	2	2	0	1	0	2	2	2	0	2	0	2	0	2	0	2	2	0	0	2	0
100002642|F|0-41:T>C	Ca3	10385429	1	1	1	1	1	1	1	1	1	1	1	1	1	1	1	1	1	1	1	1	1	1	1	1	1	1	1	1	1	1	1	1	1	1	1	1	1	1	1	1	1	1	1	1	1	1	1
11064599|F|0-15:T>C	Ca3	16775057	0	2	0	0	0	0	2	0	0	0	0	0	0	0	0	0	0	0	0	0	0	0	0	0	0	0	0	-	0	0	0	0	0	0	0	0	0	0	0	0	0	0	0	0	0	0	0
13145600|F|0-65:A>G	Ca3	18161016	1	1	1	1	1	1	1	1	1	1	1	1	1	1	1	1	1	1	1	1	1	1	1	1	1	1	1	1	1	1	1	1	1	1	1	1	1	1	1	1	1	1	1	1	1	1	1
11065043|F|0-43:C>T	Ca3	18178822	1	1	1	1	1	1	1	1	1	1	1	1	1	1	1	1	1	1	1	1	1	1	1	1	1	1	1	1	1	1	1	1	1	1	1	1	1	1	1	1	1	1	1	1	1	1	1
11064703|F|0-44:T>C	Ca3	22445259	0	-	-	-	-	-	0	0	-	0	0	0	-	-	0	0	0	0	0	0	0	-	-	0	0	-	0	-	-	0	-	-	-	0	-	-	0	-	0	-	0	-	-	-	-	0	-
8776176|F|0-16:A>G	Ca3	23843124	0	0	0	0	1	0	0	1	2	0	0	1	1	0	2	2	0	0	0	0	0	0	0	0	0	1	0	0	0	0	0	2	0	0	0	0	1	0	0	0	0	0	2	0	0	1	0
23887704|F|0-44:C>T	Ca3	28846464	1	1	1	1	1	1	1	1	1	1	1	1	1	1	1	1	1	1	1	1	1	1	1	1	1	1	1	1	1	1	1	1	1	1	1	1	1	1	1	1	1	1	1	1	1	1	1
100003103|F|0-29:A>G	Ca3	29023901	0	0	0	0	0	0	0	0	-	0	0	-	0	0	-	0	0	0	0	-	0	-	-	0	0	0	0	0	0	-	0	0	-	-	0	0	0	0	0	0	0	0	-	-	-	0	0
10267918|F|0-31:G>A	Ca3	29066516	0	0	0	0	0	0	0	0	0	0	0	0	0	0	0	0	0	0	0	0	0	0	0	0	0	0	0	0	0	0	0	0	0	0	0	0	0	0	0	0	0	0	0	0	0	0	0
13146751|F|0-45:A>G	Ca3	30576532	1	1	1	1	1	1	1	1	1	1	1	1	1	1	1	1	1	1	1	1	1	1	1	1	1	1	1	1	1	1	1	1	1	1	1	1	1	1	1	1	1	1	1	1	1	1	1
10265071|F|0-43:C>T	Ca3	30628540	1	1	1	1	1	1	1	1	1	1	1	1	1	1	1	1	1	1	1	1	1	1	1	1	1	1	1	1	1	1	1	1	1	1	1	1	1	1	1	1	1	1	1	1	1	1	1
10267612|F|0-46:T>G	Ca3	30689198	0	0	0	0	0	0	0	0	0	0	0	0	0	0	0	0	0	0	0	0	0	0	0	0	0	0	0	0	0	0	0	0	0	0	0	0	0	0	0	0	0	0	0	0	0	0	0
13146403|F|0-40:G>A	Ca3	30846348	1	1	1	1	1	1	1	1	1	1	1	1	1	1	1	1	1	1	1	1	1	1	1	1	1	1	1	1	1	1	1	1	1	1	1	1	1	1	1	1	1	1	1	1	1	1	1
5825585|F|0-50:A>G	Ca3	31644055	0	2	1	2	0	0	0	0	0	0	0	0	0	0	0	0	0	0	1	0	0	1	0	0	0	0	0	0	1	0	1	0	0	0	1	0	2	-	1	0	0	1	2	0	0	0	0
8776021|F|0-54:C>T	Ca3	31888441	1	1	0	2	1	1	1	1	1	-	1	1	1	1	1	1	1	1	0	1	1	0	1	1	1	1	1	1	0	1	1	1	1	1	0	1	1	1	0	1	1	0	2	1	1	1	1
10265556|F|0-39:C>T	Ca3	31986876	0	0	0	0	1	0	0	1	2	0	1	1	0	1	0	2	0	0	0	0	1	0	0	0	0	0	2	0	0	1	0	2	0	1	0	0	2	0	0	0	0	0	0	0	0	0	0
10268408|F|0-19:T>A	Ca3	31987478	0	0	0	0	1	0	0	1	2	0	1	1	0	1	0	2	0	0	0	0	1	0	0	0	0	0	2	0	0	1	0	2	0	1	0	0	2	0	0	0	0	0	0	0	0	0	0
10268609|F|0-6:A>G	Ca3	31999358	1	1	1	1	0	1	1	0	2	1	0	0	1	0	1	2	1	1	1	1	0	1	1	1	1	1	2	1	1	0	1	2	1	0	1	1	2	1	1	1	1	1	1	1	1	1	1
15990258|F|0-6:A>G	Ca3	32037226	0	0	0	0	1	0	0	1	2	0	1	1	0	1	0	2	0	0	0	0	1	0	0	0	0	0	2	0	0	1	0	2	0	1	0	0	2	0	0	0	0	0	0	0	0	0	0
15990242|F|0-42:T>C	Ca3	32060759	1	1	1	1	0	2	1	0	2	1	0	0	1	0	1	2	1	1	1	1	0	1	1	1	1	1	2	1	1	0	1	2	1	0	1	1	2	1	1	1	1	1	1	1	1	1	1
10265994|F|0-56:C>T	Ca3	32093205	0	0	0	0	1	0	0	1	2	0	1	1	0	1	0	2	0	0	0	0	1	0	0	0	0	0	1	0	0	1	0	2	0	1	0	0	2	0	0	0	0	0	0	0	0	0	0
10268476|F|0-19:G>A	Ca3	32571460	1	1	1	1	1	1	2	1	1	1	1	1	2	1	1	1	1	0	1	1	1	1	0	2	1	1	1	1	1	1	1	1	1	1	1	2	1	1	1	1	1	1	1	1	0	1	0
5825962|F|0-8:C>A	Ca3	33165144	0	0	0	0	0	0	2	0	0	0	0	0	2	0	2	2	0	1	0	0	0	1	1	0	0	0	0	0	1	0	1	0	0	0	0	2	2	0	2	0	0	1	2	0	1	0	1
10264602|F|0-50:T>C	Ca3	34915950	1	1	1	1	1	1	1	1	1	1	1	1	1	1	1	1	1	1	1	1	1	1	1	1	1	1	1	1	1	1	1	1	1	1	1	1	1	1	1	1	1	1	1	1	1	1	1
10265013|F|0-39:C>G	Ca3	35259485	0	1	0	0	1	2	2	2	2	0	0	1	0	1	2	2	0	1	0	0	1	0	1	0	0	0	2	0	0	1	0	0	0	1	0	2	1	0	0	0	0	0	0	1	0	0	0
10269174|F|0-41:C>G	Ca3	35295937	1	0	1	1	0	2	2	2	2	1	1	0	1	0	2	2	1	0	1	1	0	1	0	1	1	1	2	1	1	0	1	1	1	0	1	2	0	1	1	1	1	1	1	0	1	1	1
10267860|F|0-8:A>G	Ca3	35811351	1	1	1	1	1	1	1	1	1	1	1	1	1	1	1	1	1	1	1	1	1	1	1	1	1	1	1	1	1	1	1	1	1	1	1	1	1	1	1	1	1	1	1	1	1	1	1
10264873|F|0-56:C>G	Ca3	35811787	1	1	1	1	1	1	1	1	1	1	1	1	1	1	1	1	1	1	1	1	1	1	1	1	1	1	1	1	1	1	1	1	1	1	1	1	1	1	1	1	1	1	1	1	1	1	1
10266555|F|0-47:A>C	Ca3	36047446	0	0	0	0	0	0	0	0	0	0	0	0	0	0	0	0	0	0	0	0	0	0	0	0	0	0	0	0	0	0	0	0	0	0	0	0	0	0	0	0	0	0	0	0	0	0	0
10269894|F|0-29:G>A	Ca3	36090751	1	1	1	1	1	1	1	1	1	1	1	1	1	1	1	1	1	1	1	1	1	1	1	1	1	1	1	1	1	1	1	1	1	1	1	1	1	1	1	1	1	1	1	1	1	1	1
10268160|F|0-51:T>G	Ca3	36090839	1	1	1	1	1	1	1	1	1	1	1	1	1	1	1	1	1	1	1	1	1	1	1	1	1	1	1	1	1	1	1	1	1	1	1	1	1	1	1	1	1	1	1	1	1	1	1
13146561|F|0-61:C>A	Ca3	36165335	1	1	1	1	1	1	1	1	1	1	1	1	1	1	1	1	1	1	1	1	1	1	1	1	1	1	1	1	1	1	1	1	1	1	1	1	1	1	1	1	1	1	1	1	1	1	1
10269738|F|0-28:C>T	Ca3	36337236	0	0	0	0	0	0	0	0	0	0	0	0	0	0	0	0	0	0	0	0	0	0	0	0	0	0	0	0	0	0	0	0	0	0	0	0	0	0	0	0	0	0	0	0	0	0	0
100005720|F|0-49:C>A	Ca3	36572982	0	0	0	0	0	0	0	2	0	0	0	0	0	0	0	0	0	0	0	0	0	0	0	0	0	0	0	0	0	0	0	0	0	0	0	0	0	0	0	0	0	0	0	0	0	0	0
10265247|F|0-67:A>G	Ca3	36623868	1	1	1	1	1	1	1	1	1	2	1	1	1	1	1	1	1	1	1	1	1	1	1	1	2	1	1	1	1	1	1	1	1	1	1	1	1	1	1	1	1	1	1	1	1	1	1
10265766|F|0-49:T>G	Ca3	37119508	0	0	0	0	0	0	0	0	0	0	0	0	0	0	0	0	0	0	0	0	0	0	0	0	0	0	0	0	0	0	0	0	0	0	0	0	0	0	0	0	0	0	0	0	0	0	0
10267215|F|0-12:G>C	Ca3	37131614	1	1	1	1	1	1	1	1	1	1	1	1	1	1	1	1	1	1	1	1	1	1	1	1	1	1	1	1	1	1	1	1	1	1	1	1	1	1	1	1	1	1	1	1	1	1	1
10265039|F|0-30:T>A	Ca3	37151163	0	0	0	0	0	0	0	0	0	0	0	0	0	0	0	0	0	0	0	0	0	0	0	0	0	0	0	0	0	0	0	0	0	0	0	0	0	0	0	0	0	0	0	0	0	0	0
37047810|F|0-65:G>A	Ca3	37171228	1	1	1	1	1	1	1	2	1	1	1	1	1	1	1	1	1	1	1	1	1	1	1	1	1	1	1	1	1	1	1	1	1	1	1	1	1	1	1	1	1	1	1	1	1	1	1
10263862|F|0-22:G>C	Ca3	37238020	1	1	1	1	1	1	1	1	1	1	1	1	1	1	1	1	1	1	1	1	1	1	1	1	1	1	1	1	1	1	1	1	1	1	1	1	1	1	1	1	1	1	1	1	1	1	1
29967301|F|0-11:G>A	Ca3	37286216	1	1	1	1	1	1	1	1	1	1	1	1	1	1	1	1	1	1	1	1	1	1	1	1	1	1	1	1	1	1	1	1	1	1	1	1	1	1	1	1	1	1	1	1	1	1	1
29631812|F|0-9:T>A	Ca3	37291696	1	1	1	1	1	1	1	1	1	1	1	1	1	1	1	1	1	1	1	1	1	1	1	1	1	1	1	1	1	1	1	1	1	1	1	1	1	1	1	2	1	1	1	1	1	1	1
15990331|F|0-11:C>T	Ca3	37569133	1	1	1	1	1	1	2	1	1	1	1	2	1	1	1	1	1	1	1	1	1	1	1	1	1	1	1	1	1	1	0	1	1	1	1	2	1	1	1	1	1	1	1	1	1	1	1
10267407|F|0-47:G>A	Ca3	37581309	1	1	1	1	1	1	1	2	1	1	1	1	1	1	1	1	1	1	1	1	1	1	1	1	1	1	1	1	1	1	1	1	1	1	1	1	1	1	1	1	1	1	1	1	1	1	1
36360408|F|0-21:T>A	Ca3	37658781	0	0	0	0	0	0	0	2	0	0	0	0	0	0	0	0	0	0	0	0	0	0	0	0	0	0	0	0	0	0	0	0	0	0	0	0	0	0	0	0	0	0	0	0	0	0	0
10263595|F|0-17:G>A	Ca3	37663088	1	1	1	1	1	1	1	2	1	1	1	1	1	1	1	1	1	1	1	1	1	1	1	1	1	1	1	1	1	1	1	1	1	1	1	1	1	1	1	1	1	1	1	1	1	1	1
23887048|F|0-38:G>T	Ca3	37667086	1	1	1	1	1	1	1	1	1	1	1	1	1	1	1	1	1	1	1	1	1	1	1	1	1	1	1	1	1	1	1	1	1	1	1	1	1	1	1	1	1	1	1	1	1	1	1
10264420|F|0-33:G>T	Ca3	37734013	1	1	1	1	1	1	1	2	1	1	1	1	1	1	1	1	1	1	1	1	1	1	1	1	1	1	1	1	1	1	1	1	1	1	1	1	1	1	1	1	1	1	1	1	1	1	1
10266893|F|0-16:T>A	Ca3	37764893	0	0	0	0	0	0	0	2	0	0	0	0	0	0	0	0	0	0	0	0	0	0	0	0	0	0	0	0	0	0	0	0	0	0	0	0	0	0	0	0	0	0	0	0	0	0	0
10268343|F|0-12:C>G	Ca3	37869665	1	1	1	1	1	1	1	2	1	1	1	1	1	1	1	1	1	1	1	1	1	1	1	1	1	1	1	1	1	1	1	1	1	1	1	1	1	1	1	1	1	1	1	1	1	1	1
5825120|F|0-63:G>A	Ca3	37872670	1	0	0	1	1	2	1	1	1	1	2	1	2	1	2	0	1	1	0	1	1	0	1	1	1	0	2	0	1	1	1	2	0	1	0	2	1	0	0	0	1	1	2	1	1	0	1
37049328|F|0-36:C>T	Ca3	37906260	1	1	1	1	1	1	1	1	1	1	1	1	1	1	1	1	1	1	1	1	1	1	1	1	1	1	1	1	1	1	1	1	1	1	1	1	1	1	1	1	1	1	1	1	1	1	1
5825753|F|0-23:G>T	Ca3	37918330	1	1	1	1	0	1	2	0	2	1	1	0	1	1	1	1	1	1	1	1	0	1	1	1	0	1	1	1	1	0	0	1	1	0	1	1	0	1	1	1	1	1	1	1	1	1	1
10263985|F|0-64:A>T	Ca3	37967949	0	0	0	0	0	0	0	2	0	0	0	0	0	0	0	0	0	0	0	0	0	0	0	0	0	0	0	0	0	0	0	0	0	0	0	0	0	0	0	0	0	0	0	0	0	0	0
29967625|F|0-42:C>T	Ca3	38004442	1	0	0	0	0	0	0	0	0	0	0	0	0	1	0	0	0	1	0	-	0	-	1	-	0	0	0	0	1	0	0	0	0	0	0	0	0	-	-	0	0	0	0	-	0	0	0
5825386|F|0-38:A>T	Ca3	38004504	0	1	1	1	1	1	1	1	1	1	1	1	1	0	2	1	1	0	1	1	1	1	0	1	1	1	1	1	0	1	1	1	1	1	1	2	1	1	1	1	1	1	2	0	1	1	1
23870953|F|0-7:T>C	Ca3	38109811	0	1	1	1	1	1	1	2	1	1	1	1	1	0	2	1	1	0	1	1	1	1	0	1	1	1	1	1	0	1	1	1	1	1	1	2	1	1	1	1	1	1	2	0	1	1	1
5825176|F|0-61:C>T	Ca3	38145908	0	1	1	1	1	1	1	1	1	1	1	1	1	0	2	1	1	0	1	1	1	1	0	1	1	1	1	1	0	1	1	1	1	1	1	2	1	1	1	1	1	1	2	0	1	1	1
10270024|F|0-34:G>C	Ca3	38183485	0	1	1	1	1	1	1	1	1	1	1	1	1	0	2	1	1	0	1	1	1	1	0	1	1	1	1	1	0	1	1	1	1	1	1	1	1	1	1	1	1	1	2	0	1	1	1
15979449|F|0-43:A>C	Ca3	38186950	0	1	1	1	1	-	1	2	-	1	1	1	1	0	1	1	1	0	1	1	1	1	0	1	1	1	1	1	0	1	1	1	1	1	1	1	1	1	1	1	1	1	2	0	1	1	1
5825723|F|0-41:G>A	Ca3	38228411	0	1	1	1	1	1	1	1	1	1	1	1	1	0	2	1	1	0	1	1	1	1	0	1	1	1	1	1	0	1	1	1	1	1	1	1	1	1	1	1	1	1	2	0	1	1	1
23885057|F|0-48:G>T	Ca3	38232204	1	1	1	1	1	1	1	2	1	1	1	1	1	1	1	1	1	1	1	1	1	1	1	1	1	1	1	1	1	1	1	1	1	1	1	1	1	1	1	1	1	1	1	1	1	1	1
10269371|F|0-26:C>T	Ca3	38232260	1	1	1	1	1	1	1	2	1	1	1	1	1	1	1	1	1	1	1	1	1	1	1	1	1	1	1	1	1	1	1	1	1	1	1	1	1	1	1	1	1	1	1	1	1	1	1
35487165|F|0-24:G>T	Ca3	38248343	1	1	1	1	1	1	1	1	1	1	1	1	1	1	1	1	1	1	1	1	1	1	1	1	1	1	1	1	1	1	1	1	1	1	1	1	1	1	1	1	1	1	1	1	1	1	1
5825368|F|0-60:A>G	Ca3	38248445	0	1	1	1	1	1	1	1	1	1	1	1	1	0	2	1	1	0	1	1	1	1	0	1	1	1	1	1	0	1	1	1	1	1	1	2	1	1	1	1	1	1	2	0	1	1	1
29967330|F|0-21:T>C	Ca3	38248508	1	0	0	0	0	0	0	0	0	-	0	0	0	1	2	0	0	1	-	0	0	0	1	0	-	0	0	0	1	0	0	0	-	0	0	2	0	0	0	0	0	0	2	1	0	-	0
5825613|F|0-51:A>C	Ca3	38276753	1	0	0	0	0	0	0	0	0	0	0	0	0	1	2	0	0	1	0	0	0	0	1	0	0	0	0	0	1	0	0	0	0	0	0	2	0	0	0	0	0	0	2	1	0	0	0
10268637|F|0-14:T>C	Ca3	38358893	0	0	0	0	0	0	0	2	0	0	0	0	0	0	0	0	0	0	0	0	0	0	0	0	0	0	0	0	0	0	0	0	0	0	0	0	0	0	0	0	0	0	0	0	0	0	0
13146206|F|0-54:C>A	Ca3	38490591	1	1	1	1	1	1	1	1	1	1	1	1	1	1	1	1	1	1	1	1	1	1	1	1	1	1	1	1	1	1	1	1	1	1	1	1	1	1	1	1	1	1	1	1	1	1	1
10264417|F|0-15:C>T	Ca3	38492246	1	1	1	1	1	1	1	2	1	1	1	1	1	1	1	1	1	1	1	1	1	1	1	1	1	1	1	1	1	1	1	1	1	1	1	1	-	1	1	1	1	1	1	1	1	1	1
10265283|F|0-52:A>G	Ca3	38495088	1	1	1	1	1	1	1	2	1	1	1	1	1	1	1	1	1	1	1	1	1	1	1	1	1	1	1	1	1	1	1	1	1	1	1	1	1	1	1	1	1	1	1	1	1	1	1
11064129|F|0-29:G>T	Ca3	38497813	0	0	0	0	0	0	0	0	0	0	0	0	0	0	0	0	0	0	0	0	0	0	0	0	0	0	0	0	0	0	0	0	0	0	0	0	0	0	0	0	0	0	0	0	0	0	0
100003197|F|0-14:A>T	Ca3	38572965	1	1	1	1	1	1	1	0	1	-	1	1	1	1	1	1	1	1	1	1	1	1	1	1	1	1	1	1	1	1	1	1	1	1	1	1	1	1	1	1	1	1	1	1	1	1	1
10268693|F|0-35:G>T	Ca3	38615823	1	1	1	1	1	1	1	2	1	1	1	1	1	1	1	1	1	1	1	1	1	1	1	1	1	1	1	1	1	1	1	1	1	1	1	1	1	1	1	1	1	1	1	1	1	1	1
11063668|F|0-38:T>G	Ca3	38656267	0	0	0	0	0	0	0	0	0	0	0	0	0	0	-	0	0	0	-	0	0	0	0	0	0	0	0	0	0	0	0	-	0	0	0	0	-	0	0	0	0	0	0	0	0	0	0
11064172|F|0-45:A>G	Ca3	38680028	1	1	1	1	1	1	1	1	1	1	1	1	1	1	1	1	1	1	1	1	1	1	1	1	1	1	1	1	1	1	1	1	1	1	1	2	1	1	1	1	1	1	1	2	1	1	1
11063867|F|0-26:C>T	Ca3	38697594	1	1	1	1	1	1	1	1	1	1	1	1	1	1	1	1	1	1	1	1	1	1	1	1	1	1	1	1	1	1	1	1	1	1	1	1	1	1	1	1	1	1	1	1	1	1	1
10269757|F|0-24:G>A	Ca3	38745747	1	1	1	1	1	1	1	2	1	1	1	1	1	1	1	1	1	1	1	1	1	1	1	1	1	1	1	1	1	1	1	1	1	1	1	1	1	1	1	1	1	1	1	1	1	1	1
40898751|F|0-5:T>C	Ca3	38745844	1	1	1	1	1	1	1	1	1	1	1	1	1	1	1	1	1	1	1	1	1	1	1	1	1	1	1	1	1	1	1	1	1	1	1	1	1	1	1	1	1	1	1	1	1	1	1
10265113|F|0-62:G>T	Ca3	38781075	1	1	1	1	1	1	1	1	1	1	1	1	1	1	1	1	1	1	1	1	1	1	1	1	1	1	1	1	1	1	1	1	1	1	1	1	1	1	1	1	1	1	1	1	1	1	1
10264945|F|0-54:G>A	Ca3	38783702	1	1	1	1	1	1	1	2	1	1	1	1	1	1	1	1	1	1	1	1	1	1	1	1	1	1	1	1	1	1	1	1	1	1	1	1	1	1	1	1	1	1	1	1	1	1	1
11063312|F|0-51:A>T	Ca3	38793040	0	0	0	0	0	0	0	1	0	0	0	0	0	0	0	0	0	0	0	0	0	0	0	0	0	0	0	0	0	0	0	0	0	0	0	0	0	0	0	0	0	0	0	0	0	0	0
11063997|F|0-34:C>G	Ca3	38793811	1	1	1	1	1	1	1	1	1	1	1	1	1	1	1	1	1	1	1	1	1	1	1	1	1	1	1	1	1	1	1	1	1	1	1	1	1	1	1	1	1	1	1	1	1	1	1
10258640|F|0-56:G>C	Ca3	38860598	1	1	1	1	1	1	1	1	1	1	1	1	1	1	1	1	1	1	1	1	1	1	1	1	1	1	1	1	1	1	1	1	1	1	1	1	1	1	1	1	1	1	1	1	1	1	1
37048072|F|0-49:T>G	Ca3	38863120	1	1	1	1	1	1	1	1	1	1	1	1	1	1	1	1	1	1	1	1	1	1	1	1	1	1	1	1	1	1	1	1	1	1	1	1	1	1	1	1	1	1	1	1	1	1	1
10266252|F|0-23:C>G	Ca3	38863550	0	0	0	0	0	0	0	2	0	0	0	0	0	0	0	0	0	0	0	0	0	0	0	0	0	0	0	0	0	0	0	0	0	0	0	0	0	0	0	0	0	0	0	0	0	0	0
10269088|F|0-34:C>T	Ca3	38955278	1	1	1	1	1	1	1	1	1	1	1	1	1	1	1	1	1	1	1	1	1	1	1	1	1	1	1	1	1	1	1	1	1	1	1	1	1	1	1	1	1	1	1	1	1	1	1
10266317|F|0-7:T>A	Ca3	38997253	0	0	0	0	0	0	0	2	0	0	0	0	0	0	0	0	0	0	0	0	0	0	0	0	0	0	0	0	0	0	0	0	0	0	0	0	0	0	0	0	0	0	0	0	0	0	-
10265899|F|0-48:A>G	Ca3	39003425	0	0	0	0	0	0	0	2	0	0	0	0	0	0	0	0	0	0	0	0	0	0	0	0	0	0	0	0	0	0	0	0	0	0	0	0	0	0	0	0	0	0	0	0	0	0	0
11063669|F|0-16:A>C	Ca3	39019709	1	1	1	1	1	1	1	1	1	1	1	1	1	1	1	1	1	1	1	1	1	1	-	1	1	1	1	1	1	1	1	1	1	1	1	1	1	1	1	1	1	1	1	1	-	1	1
10265408|F|0-67:T>C	Ca3	39025708	1	1	1	1	1	1	1	2	1	1	1	1	1	1	1	1	1	1	1	1	1	1	1	1	1	1	1	1	1	1	1	1	1	1	1	1	1	1	1	1	1	1	1	1	1	1	1
10270052|F|0-27:G>C	Ca3	39079278	0	0	0	0	0	0	0	2	0	0	0	0	0	0	0	0	0	0	0	-	0	0	0	0	0	0	0	0	0	0	0	0	0	0	-	0	0	0	0	0	0	0	0	0	0	0	0
11063735|F|0-39:A>C	Ca3	39090974	0	0	0	0	0	0	0	0	0	0	0	0	0	0	0	0	0	0	0	0	0	0	0	0	0	0	0	0	0	0	0	0	-	0	0	0	0	0	0	0	0	-	0	0	-	0	0
10259103|F|0-6:G>A	Ca3	39119877	1	1	1	1	1	1	1	2	1	1	1	1	1	1	1	1	1	1	1	1	1	1	1	1	1	1	1	1	1	1	1	1	1	1	1	1	1	1	1	1	1	1	1	1	1	1	1
11063853|F|0-63:A>T	Ca3	39119967	0	0	0	0	0	0	0	0	0	0	0	0	0	0	0	0	0	0	0	0	0	0	0	0	0	0	0	0	0	0	0	0	0	0	0	0	0	0	0	0	0	0	0	0	0	0	0
10268438|F|0-52:G>A	Ca3	39133096	1	1	1	1	1	1	1	2	1	1	1	1	1	1	1	1	1	1	1	1	1	1	1	1	1	1	1	1	1	1	1	1	1	1	1	1	1	1	1	1	1	1	1	1	1	1	1
11063198|F|0-28:T>A	Ca3	39149776	1	1	1	1	1	1	1	1	1	1	1	1	1	1	1	1	1	1	1	1	1	1	1	1	1	1	1	1	1	1	1	1	1	1	1	1	1	1	1	1	1	1	1	1	1	1	1
29631572|F|0-9:C>G	Ca3	39175108	1	1	1	1	1	1	1	1	1	1	1	1	1	1	1	1	1	1	1	1	1	1	1	1	1	1	1	1	1	1	1	1	1	1	1	1	1	1	1	1	1	1	1	1	1	1	1
10257881|F|0-47:C>T	Ca3	39204963	1	1	1	0	1	1	1	1	1	1	1	1	1	1	1	1	1	1	1	1	1	1	1	1	1	1	1	1	1	1	1	1	1	1	1	1	1	1	1	2	1	1	1	1	1	1	1
10265040|F|0-20:C>T	Ca3	39205002	1	1	1	1	1	1	1	1	1	1	1	1	1	1	1	1	1	1	1	1	1	1	1	1	1	1	1	1	1	1	1	1	1	1	1	1	1	1	1	1	1	1	1	1	1	1	1
10267079|F|0-41:G>C	Ca3	39239966	1	1	1	1	1	1	1	2	1	1	1	1	1	1	1	1	1	1	1	1	1	1	1	1	1	1	1	1	-	1	1	1	1	1	1	1	1	1	1	1	1	1	1	1	1	1	1
11063798|F|0-31:C>T	Ca3	39245991	1	1	1	1	1	1	1	1	1	1	1	1	1	1	1	1	1	1	1	1	1	1	1	1	1	1	1	1	1	1	1	1	1	1	1	1	1	1	1	1	1	1	1	1	1	1	1
11063249|F|0-27:A>G	Ca3	39249694	0	0	0	0	0	0	0	0	0	0	0	0	0	0	0	0	0	0	0	0	0	0	0	0	0	0	0	0	0	0	0	0	0	0	0	0	0	0	0	0	0	0	0	0	0	0	0
10268679|F|0-45:A>G	Ca3	39284953	1	1	1	1	1	1	1	1	1	1	1	1	1	1	1	1	1	1	1	1	1	1	1	1	1	1	1	1	1	1	1	1	1	1	1	1	1	1	1	1	2	1	1	1	1	1	1
10258667|F|0-63:G>A	Ca3	39298615	1	1	1	1	1	1	1	1	1	1	1	1	1	1	1	1	1	1	1	1	1	1	1	1	1	1	1	1	1	1	1	1	1	1	1	1	1	1	1	1	1	1	1	1	1	1	1
10265231|F|0-14:T>C	Ca3	39310036	1	1	1	1	1	1	1	2	1	1	1	1	1	1	1	1	1	1	1	1	1	1	1	1	1	1	1	1	1	1	1	1	1	1	1	1	1	1	1	1	1	1	1	1	1	1	1
10268531|F|0-19:A>G	Ca3	39341419	0	0	0	0	0	0	0	2	0	0	0	0	0	0	0	0	0	0	0	0	0	0	0	0	0	0	0	0	0	0	0	0	0	0	0	0	0	0	0	0	0	0	0	0	0	0	0
10258221|F|0-16:G>C	Ca3	39341482	1	1	1	1	1	1	1	1	1	1	1	1	1	1	1	1	1	1	1	1	1	1	1	1	1	1	1	1	1	1	1	1	1	1	1	1	1	1	1	1	1	1	1	1	1	1	1
11063970|F|0-61:C>T	Ca3	39407859	1	1	1	1	1	1	1	1	1	1	1	1	1	1	1	1	1	1	1	1	1	1	1	1	1	1	1	1	1	1	1	1	1	1	1	1	1	1	1	1	1	1	1	1	1	1	1
11063411|F|0-59:A>T	Ca3	39435476	1	1	1	1	1	1	1	1	1	1	1	1	1	1	1	1	1	1	1	1	1	1	1	1	1	1	1	1	1	1	1	1	1	1	1	1	1	1	1	1	1	1	1	1	1	1	1
11063202|F|0-13:G>T	Ca3	39441097	0	0	0	0	0	0	0	0	0	0	0	0	0	0	0	0	0	0	0	0	0	0	0	0	0	0	0	0	0	0	0	0	0	0	0	0	0	0	0	0	0	0	0	0	0	0	0
10265619|F|0-24:A>T	Ca3	39521390	1	1	1	1	1	1	1	1	1	1	1	1	1	1	1	1	1	1	1	1	1	1	1	1	1	1	1	1	1	1	1	1	1	1	1	1	1	1	1	1	1	1	1	1	1	1	1
10264939|F|0-21:A>T	Ca3	39530385	1	1	1	1	1	1	1	1	1	1	1	1	1	1	1	1	1	1	1	1	1	1	1	1	1	1	1	1	1	1	1	1	1	1	1	1	1	1	1	1	1	1	1	1	1	1	1
5825745|F|0-21:T>C	Ca3	39531114	1	0	0	1	0	0	1	1	2	1	0	0	1	1	2	0	1	1	0	1	2	1	1	1	1	0	1	0	1	0	1	0	0	1	1	2	0	0	0	2	1	1	2	1	1	1	1
5825891|F|0-50:A>T	Ca3	39544529	0	1	1	0	1	1	0	2	2	0	1	1	0	0	2	2	0	0	1	0	2	0	0	0	0	1	0	1	0	1	0	1	1	0	0	2	1	1	1	1	0	0	2	0	0	0	0
29967703|F|0-39:T>A	Ca3	39554888	1	0	0	1	0	0	1	0	1	1	0	0	1	1	2	0	1	-	0	1	2	1	1	1	1	0	1	0	1	0	1	0	0	1	-	0	0	0	0	2	1	1	1	1	1	1	1
10265228|F|0-15:A>T	Ca3	39554930	1	1	1	1	1	1	1	2	1	1	1	1	1	1	1	1	1	1	1	1	1	1	1	1	1	1	1	1	1	1	1	1	1	1	1	1	1	1	1	1	1	1	1	1	1	1	1
23886147|F|0-52:G>C	Ca3	39557001	1	1	1	1	1	1	1	2	1	1	1	1	1	1	1	1	1	1	1	1	1	1	1	1	1	1	1	1	1	1	1	1	1	1	1	1	1	1	1	1	1	1	1	1	1	1	1
10268440|F|0-8:G>A	Ca3	39563707	1	0	0	1	0	0	1	0	1	1	0	0	1	1	1	2	1	1	0	1	2	1	1	1	2	0	1	0	1	0	1	0	0	1	1	2	0	0	0	2	1	1	2	1	1	1	1
5825877|F|0-16:G>A	Ca3	39580058	-	1	1	-	1	1	-	1	1	-	1	1	-	-	1	1	-	-	1	-	1	-	-	-	1	1	-	1	-	1	-	1	1	-	-	1	1	1	1	1	-	-	1	-	-	-	-
5826140|F|0-68:T>A	Ca3	39603068	0	1	1	0	1	1	0	2	2	0	1	1	0	0	2	2	0	0	1	0	2	0	0	0	1	1	0	1	0	1	0	1	1	0	0	2	1	1	1	2	0	0	2	0	0	0	0
10270196|F|0-33:T>C	Ca3	39653360	0	1	1	0	1	1	0	1	2	0	1	1	0	0	2	1	0	0	1	0	2	0	0	0	1	1	0	1	0	1	0	1	1	0	0	2	1	1	1	2	0	0	2	0	0	0	0
10270064|F|0-63:C>A	Ca3	39653892	0	1	1	0	1	1	0	2	0	0	1	1	0	0	2	2	0	0	1	0	2	0	0	0	1	1	0	1	0	1	0	1	1	0	0	2	1	1	1	1	0	0	2	0	0	0	0
5825353|F|0-61:C>T	Ca3	39655436	1	-	-	1	-	-	1	1	1	1	-	-	1	1	1	1	1	1	-	1	1	1	1	1	1	-	1	-	1	-	1	-	-	1	1	1	-	-	-	1	1	1	1	1	1	1	1
10263655|F|0-23:T>G	Ca3	39656754	1	1	1	1	1	1	1	2	1	1	1	1	1	1	1	1	1	1	1	1	1	1	1	1	1	1	1	1	1	1	1	1	1	1	1	1	1	1	1	1	1	1	1	1	1	1	1
10266424|F|0-50:A>C	Ca3	39692161	1	1	1	1	1	1	1	2	1	1	1	1	1	1	1	1	1	1	1	1	1	1	1	1	1	1	1	1	1	1	1	1	1	1	1	1	1	1	1	1	1	1	1	1	1	1	1
11063274|F|0-37:T>C	Ca3	39695685	0	1	1	0	1	1	0	2	2	0	1	1	0	0	2	1	0	0	1	0	1	0	0	0	2	1	0	1	0	1	0	1	1	0	0	2	1	1	1	1	0	0	2	0	0	0	0
5825304|F|0-27:C>T	Ca3	39720080	0	1	1	0	1	1	0	0	2	0	1	1	0	0	2	2	0	0	1	0	2	0	0	0	1	1	0	1	0	1	0	1	1	0	0	2	1	1	1	1	2	0	2	0	0	0	0
11062340|F|0-38:A>G	Ca3	39726205	1	1	1	1	1	1	1	1	1	1	2	1	1	1	1	1	1	1	1	1	1	1	1	1	1	1	1	1	1	1	1	1	1	1	1	1	1	1	1	1	1	1	-	1	1	1	1
10269918|F|0-19:G>A	Ca3	39742955	0	-	0	0	0	-	0	-	0	0	-	-	0	0	0	-	-	0	-	-	0	0	0	0	-	0	-	-	0	-	-	0	0	-	-	-	-	-	0	-	0	0	-	0	-	-	0
5825173|F|0-68:G>A	Ca3	39760295	0	1	1	0	1	1	0	2	0	0	1	1	0	0	1	1	0	0	1	0	1	0	0	0	1	1	0	1	0	1	0	1	1	0	0	2	1	1	1	2	0	0	2	0	0	0	0
5825406|F|0-57:T>C	Ca3	39760350	0	1	1	0	1	1	0	1	2	0	1	1	0	0	2	2	0	0	2	0	1	0	0	0	2	2	0	1	0	1	0	1	1	2	0	2	1	1	1	2	0	0	2	0	0	0	0
10270006|F|0-18:T>C	Ca3	39761404	1	0	0	1	0	0	1	0	2	1	0	0	1	1	2	0	1	1	0	1	2	1	1	1	2	0	1	0	1	-	1	0	0	1	1	2	0	0	0	2	1	1	1	1	1	1	1
10258251|F|0-34:C>T	Ca3	39775744	-	1	1	1	1	1	1	1	1	1	1	1	1	-	1	1	1	1	1	1	1	1	-	1	1	1	1	1	1	1	1	1	1	1	1	1	1	1	1	1	1	1	1	-	1	1	1
10266088|F|0-44:G>T	Ca3	39796518	0	0	0	0	0	0	0	2	0	0	0	0	0	0	0	0	0	0	0	0	0	0	0	0	0	0	0	0	0	0	0	0	0	0	0	0	0	0	0	0	0	0	0	0	0	0	0
13155355|F|0-44:G>C	Ca3	39814318	1	-	-	1	-	-	1	0	1	1	-	-	1	1	1	1	1	1	-	1	1	1	1	1	1	-	1	-	1	-	1	-	-	1	1	1	-	-	-	1	1	1	1	1	1	1	1
5825550|F|0-35:T>A	Ca3	39820702	1	0	0	1	0	0	1	2	2	1	0	0	1	1	2	2	1	1	0	1	2	1	1	1	2	0	1	0	1	0	1	0	0	1	1	2	0	0	0	2	1	1	2	1	1	1	1
11063239|F|0-22:T>C	Ca3	39846115	1	1	1	1	1	1	1	1	1	1	1	1	1	1	1	1	1	1	1	1	1	1	1	1	1	1	1	1	1	1	1	1	1	1	1	1	1	1	1	1	1	1	1	1	1	1	1
5825913|F|0-45:G>A	Ca3	39848615	0	1	1	0	1	1	0	1	2	0	1	1	0	0	2	2	0	0	1	0	2	0	0	0	2	1	0	1	0	1	0	1	1	0	0	2	1	1	1	2	0	0	2	0	0	0	0
11064380|F|0-43:T>C	Ca3	39870221	1	1	1	1	1	1	1	2	1	1	1	1	1	1	1	1	1	1	1	1	1	1	1	1	1	1	1	1	1	1	1	1	1	1	1	1	1	1	1	1	1	1	1	1	1	1	1
10270041|F|0-44:G>T	Ca3	39874456	0	0	0	0	0	0	0	-	0	0	0	0	0	0	0	0	0	0	0	0	0	0	0	0	0	0	0	0	0	0	0	0	0	0	0	0	0	0	0	0	0	0	0	0	0	0	0
37048956|F|0-55:C>G	Ca3	39925785	1	1	1	1	1	1	1	0	1	1	1	1	1	1	1	1	1	1	1	1	1	1	1	1	1	1	1	1	1	1	1	1	1	1	1	1	1	1	1	1	1	1	1	1	1	1	1
11063397|F|0-53:A>G	Ca3	39928703	1	1	1	1	1	1	1	1	1	1	1	1	1	1	1	1	1	1	1	1	1	1	1	1	1	1	1	1	1	1	1	1	1	1	1	1	1	1	1	1	1	1	1	1	1	1	1
10268352|F|0-12:C>T	Ca3	39991852	1	1	1	1	1	1	1	2	1	1	1	1	1	1	1	1	1	1	1	1	1	1	1	1	1	1	1	1	1	1	1	1	1	1	1	1	1	1	1	1	1	1	1	1	1	1	1
11064365|F|0-51:C>T	Ca3	39991957	1	1	1	1	1	1	1	1	1	1	1	1	1	1	1	1	1	1	1	1	1	1	1	1	1	1	1	1	1	1	1	1	1	1	1	1	1	1	1	1	1	1	1	1	1	1	1
10265647|F|0-64:G>A	Ca3	40040573	0	0	0	0	0	0	0	2	0	0	0	0	0	0	0	0	0	0	0	0	0	0	0	0	0	0	0	0	0	0	0	0	0	0	0	0	0	0	0	0	0	0	0	2	0	0	0
13146914|F|0-23:T>G	Ca3	40078142	1	1	1	1	1	1	1	0	1	1	1	1	1	1	1	1	1	1	1	1	1	1	1	1	1	1	1	1	1	1	1	1	1	1	1	1	1	1	1	1	1	1	1	1	1	1	1
11063418|F|0-60:T>C	Ca3	40126710	0	0	0	0	0	0	0	0	0	0	0	0	0	0	0	0	0	0	0	0	0	0	0	0	0	0	0	0	0	0	0	0	0	0	0	0	0	0	0	0	0	0	0	0	0	0	0
10265181|F|0-6:T>A	Ca3	40126722	1	1	1	1	1	1	1	2	1	1	1	1	1	1	1	1	1	1	1	1	1	1	1	1	1	1	1	1	1	1	-	1	1	1	1	1	1	1	1	1	1	1	1	1	-	1	1
10270030|F|0-54:G>T	Ca3	40152319	0	0	0	0	0	0	0	1	0	0	0	0	0	0	0	0	0	0	0	0	0	0	0	0	0	0	0	0	0	0	0	0	0	0	0	0	0	0	0	0	0	0	0	0	0	0	0
5826226|F|0-54:C>G	Ca3	40230988	1	1	1	2	1	1	1	1	1	1	1	1	1	1	1	1	1	1	1	1	1	1	1	1	1	1	1	1	1	1	1	1	1	1	1	1	1	1	1	1	1	1	1	1	1	1	1
11064708|F|0-46:T>C	Ca3	40328655	0	0	0	0	0	0	0	0	0	0	0	0	0	0	0	0	0	0	0	0	0	0	0	0	0	0	0	0	0	0	0	0	0	0	0	0	0	0	0	0	0	0	0	0	0	0	0
23885935|F|0-40:T>C	Ca3	40329935	1	1	1	1	1	1	1	1	1	1	1	1	1	1	1	1	1	1	1	1	1	1	1	1	1	1	1	1	1	1	1	1	1	2	1	1	1	1	1	2	1	1	1	1	1	1	1
10266181|F|0-27:T>C	Ca3	40329988	1	2	1	1	1	1	1	1	1	1	1	1	1	1	1	1	1	1	1	1	1	2	1	1	1	1	1	1	1	1	1	1	1	1	1	1	1	1	1	1	1	1	1	1	1	1	1
11063629|F|0-8:T>C	Ca3	40330963	0	0	0	0	0	0	0	0	0	0	0	0	0	0	0	0	0	0	0	0	0	0	0	0	0	0	0	0	0	0	0	0	0	0	0	0	0	0	0	0	0	0	0	0	0	0	0
23889147|F|0-10:T>A	Ca3	40337455	0	0	0	0	0	0	0	0	0	0	0	0	0	0	0	0	0	0	0	0	0	0	0	0	0	0	0	0	0	0	0	0	0	0	0	0	0	0	0	0	0	0	0	0	0	0	0
10269816|F|0-44:C>G	Ca3	40338488	1	1	1	1	1	1	1	2	1	1	1	1	1	1	1	1	1	1	1	1	1	1	1	1	1	1	1	1	1	1	1	1	1	1	1	1	1	1	1	1	1	1	1	1	1	1	1
10268329|F|0-24:C>G	Ca3	40364086	1	1	1	1	1	1	1	1	1	1	1	1	1	1	1	1	1	1	1	1	1	1	1	1	1	1	1	1	1	1	1	1	1	1	1	1	1	1	1	1	1	1	1	1	1	1	1
10267626|F|0-33:G>A	Ca3	40411913	0	0	0	0	0	0	0	2	0	0	0	0	0	0	0	0	0	0	0	0	0	0	0	0	0	0	0	0	0	0	0	0	0	0	0	0	0	0	0	0	0	0	0	0	0	0	0
10269688|F|0-14:G>C	Ca3	40431439	1	1	1	1	1	1	1	2	1	1	1	1	1	1	1	1	1	1	1	1	1	1	1	1	1	1	1	1	1	1	1	1	1	1	1	1	1	1	1	1	1	1	1	1	1	1	1
10265494|F|0-46:C>G	Ca3	40462277	1	1	1	1	1	1	1	0	1	1	1	1	1	1	1	1	1	1	1	1	1	1	1	1	1	1	1	1	1	1	1	1	1	1	1	1	1	1	1	1	1	1	1	1	1	1	1
10267926|F|0-28:C>T	Ca3	40510314	1	1	1	1	1	1	1	0	1	1	1	1	1	1	1	1	1	1	1	1	1	1	1	1	1	1	1	1	1	1	1	1	1	1	1	1	1	1	1	1	1	1	1	1	1	1	1
10266530|F|0-23:T>C	Ca3	40538731	1	1	1	1	1	1	1	0	1	1	1	1	1	1	1	1	1	1	1	1	1	1	1	1	1	1	1	1	1	1	1	1	1	1	1	1	1	1	1	1	1	1	1	1	1	1	1
10265149|F|0-29:A>C	Ca3	40538803	0	0	0	0	0	0	0	1	0	0	0	0	0	0	0	0	0	0	0	0	0	0	0	0	0	0	0	0	0	0	0	0	0	0	0	0	0	0	0	0	0	0	0	0	0	0	0
10269700|F|0-12:G>C	Ca3	40568509	0	0	0	0	0	0	0	0	0	0	0	0	0	0	0	0	0	0	0	0	0	0	0	0	0	0	0	0	0	0	0	0	0	0	0	0	0	0	0	0	0	0	0	0	0	0	0
10265589|F|0-15:T>C	Ca3	40576728	0	0	0	0	0	0	0	1	0	0	0	0	0	0	0	0	0	0	0	0	0	0	0	0	0	0	0	0	0	0	0	0	0	0	0	0	0	0	0	0	0	0	0	0	0	0	0
10266902|F|0-36:G>C	Ca3	40580392	1	1	1	1	1	1	1	2	1	1	1	1	1	1	1	1	1	1	1	1	1	1	1	1	1	1	1	1	1	1	1	1	1	1	1	1	1	1	1	1	1	1	1	1	1	1	1
11064387|F|0-62:A>T	Ca3	40580534	1	1	1	1	1	1	1	1	1	1	1	1	1	1	1	1	1	1	1	1	1	1	1	1	1	1	1	1	1	1	1	1	1	1	1	1	1	1	1	1	1	1	1	1	1	1	1
11064375|F|0-44:T>C	Ca3	40603449	0	0	0	0	0	0	0	0	0	0	0	0	0	0	0	0	0	0	0	0	0	0	0	0	0	0	0	0	0	0	0	0	0	0	0	0	0	0	0	0	0	0	0	0	0	0	0
10268511|F|0-24:A>T	Ca3	40616106	1	1	1	1	1	1	1	2	1	1	1	1	1	1	1	1	1	1	1	1	1	1	1	1	1	1	1	1	1	1	1	1	1	1	1	1	1	1	1	1	1	1	1	1	1	1	1
10264297|F|0-23:A>G	Ca3	40633455	0	0	0	0	0	0	0	2	0	0	0	0	0	0	0	0	0	0	0	0	0	0	0	0	0	0	0	0	0	0	0	0	0	0	0	0	0	0	0	0	0	0	0	0	0	0	0
10258132|F|0-35:G>T	Ca3	40660340	1	1	1	1	1	1	1	1	1	1	1	1	1	1	1	1	1	1	1	1	1	1	1	1	1	1	1	1	1	1	1	1	1	1	1	1	1	1	1	1	1	1	1	1	1	1	1
10263521|F|0-28:T>C	Ca3	40670131	0	0	0	0	0	0	0	2	0	0	0	0	0	0	0	0	0	0	0	0	0	0	0	0	0	0	0	0	0	0	0	0	0	0	0	0	0	0	0	0	0	0	0	0	0	0	0
11064087|F|0-8:C>A	Ca3	40689393	1	1	1	1	1	1	1	1	1	1	1	1	1	1	1	1	1	1	1	1	1	1	1	1	1	1	1	1	1	1	1	1	1	1	1	1	1	1	1	1	1	1	1	1	1	1	1
11064616|F|0-29:T>C	Ca3	40697069	-	0	0	0	0	0	0	0	0	-	0	0	0	0	0	0	0	0	0	0	0	0	-	0	0	0	0	0	0	0	0	0	0	-	0	0	0	0	0	0	0	0	0	-	0	0	0
10264702|F|0-24:C>T	Ca3	40722636	1	1	1	1	1	1	1	1	1	1	1	1	1	1	1	1	1	1	1	1	1	1	1	1	1	1	1	1	1	1	1	1	1	1	1	1	1	1	1	1	1	1	1	1	1	1	1
29631794|F|0-19:T>C	Ca3	40809368	0	0	0	0	0	0	0	0	0	0	0	0	0	0	0	2	0	0	0	0	0	0	0	0	0	0	0	0	0	0	0	0	0	0	0	0	0	0	0	0	2	0	0	0	0	0	0
11064198|F|0-31:G>A	Ca3	40817107	1	1	1	1	1	1	1	1	1	1	1	1	1	1	1	1	1	1	1	1	1	1	1	1	1	1	1	1	1	1	1	1	1	1	1	1	1	1	1	1	1	1	1	1	1	1	1
10268267|F|0-23:C>G	Ca3	40817138	1	1	1	1	1	1	1	0	1	1	1	1	1	1	1	1	1	1	1	1	1	1	1	1	1	1	1	1	1	1	1	1	1	1	1	1	1	1	1	1	1	1	1	1	1	1	1
10264604|F|0-18:G>T	Ca3	40838481	0	0	0	0	0	0	0	1	0	0	0	0	0	0	0	0	0	0	0	0	0	0	0	0	0	0	0	0	0	0	0	0	0	0	0	0	0	0	0	0	0	0	0	0	0	0	0
11064910|F|0-31:A>G	Ca3	40949755	2	0	0	0	0	0	0	0	0	0	0	0	0	0	0	0	0	0	0	0	0	0	0	0	0	0	0	0	0	0	0	0	0	0	0	0	0	0	0	0	0	0	0	0	0	0	0
11063917|F|0-5:G>T	Ca3	40953182	0	0	0	0	0	0	0	-	0	0	0	0	0	0	0	0	0	0	0	0	0	0	0	0	0	0	0	0	0	0	0	0	0	0	0	0	0	0	0	0	0	0	0	0	0	0	0
5825547|F|0-41:G>A	Ca3	41002115	1	1	1	0	1	1	1	-	1	1	1	1	1	1	1	0	1	1	1	1	1	1	1	0	1	1	1	1	1	1	0	1	1	1	0	2	1	1	1	1	1	0	2	1	1	0	1
10268101|F|0-26:C>A	Ca3	41029566	0	0	0	0	0	0	0	2	0	0	0	0	0	0	0	0	0	0	0	0	0	0	0	0	0	0	0	0	0	0	0	0	0	0	0	0	0	0	0	0	0	0	0	0	0	0	0
10265523|F|0-6:T>G	Ca3	41044977	0	0	0	0	0	0	0	2	0	0	0	0	0	0	0	0	0	0	0	0	0	0	0	0	0	0	0	0	0	0	0	0	0	0	0	0	0	0	0	0	0	0	0	0	0	0	0
11063462|F|0-11:C>T	Ca3	41045048	0	0	0	0	0	0	0	1	0	0	0	0	0	0	0	0	0	0	0	0	0	0	0	0	0	0	0	0	0	0	0	0	0	0	0	0	0	0	0	0	0	0	0	0	0	0	0
11063253|F|0-8:G>A	Ca3	41057925	1	1	1	1	1	1	1	0	1	1	1	1	1	1	1	1	1	1	1	1	-	1	1	1	1	1	1	1	1	1	1	1	1	1	1	1	1	1	1	1	1	1	1	1	1	1	1
42027267|F|0-29:G>A	Ca3	41328755	1	1	1	1	1	1	1	2	1	1	1	1	1	1	1	1	1	1	1	1	1	1	1	1	1	1	1	1	1	1	1	1	1	1	1	1	1	1	1	1	1	1	1	1	1	1	1
10268720|F|0-46:C>T	Ca3	41368931	1	1	1	1	1	1	1	2	1	1	1	1	1	1	1	1	1	1	1	1	1	1	1	1	1	1	1	1	1	1	1	1	1	1	1	1	1	1	1	1	1	1	1	1	1	1	1
10268289|F|0-58:C>T	Ca3	42249077	1	1	1	1	1	1	1	1	1	1	1	1	1	1	1	1	1	1	1	1	1	1	1	1	1	1	1	1	1	1	1	1	1	1	1	1	1	1	1	1	1	1	1	1	1	1	1
10268322|F|0-54:T>A	Ca3	42515671	0	0	0	0	0	0	0	0	0	0	0	0	0	0	0	0	0	0	0	0	0	0	0	0	0	0	0	0	0	0	0	0	0	0	0	0	0	0	0	0	0	0	0	0	0	0	0
10268670|F|0-29:T>C	Ca3	42548035	-	0	0	0	0	0	0	0	0	0	0	0	0	0	0	0	0	0	-	0	-	0	0	0	0	0	0	0	0	0	0	0	0	0	0	0	0	-	0	0	0	0	0	0	0	-	0
10267087|F|0-23:C>T	Ca3	43211873	1	1	1	1	1	1	1	1	1	1	1	1	1	1	1	1	1	1	1	1	1	1	1	1	1	1	1	1	1	1	1	1	1	1	1	1	1	1	1	1	1	1	1	1	1	1	1
10269840|F|0-8:G>T	Ca3	43353768	-	-	0	0	0	0	0	0	0	0	-	-	0	0	0	-	0	0	0	-	0	0	0	0	0	0	0	0	0	-	0	0	0	0	0	0	-	0	-	0	0	0	0	0	0	0	0
100002738|F|0-59:G>C	Ca3	43356407	1	1	1	1	1	1	1	1	1	1	1	1	1	1	1	1	1	1	1	1	1	-	1	1	1	1	1	1	1	1	1	1	1	1	1	1	-	1	1	1	1	1	1	1	1	-	1
15979093|F|0-55:T>G	Ca3	43647408	1	1	1	1	1	1	1	1	1	1	1	1	1	1	1	1	1	1	1	1	1	1	1	1	1	1	1	1	1	1	1	1	1	1	1	1	1	1	1	1	1	1	1	1	1	1	1
37049400|F|0-19:A>G	Ca3	43651345	1	1	1	1	1	1	1	1	1	1	1	1	1	1	1	1	1	1	1	1	1	1	1	1	1	1	1	1	1	1	1	1	1	1	1	1	1	1	1	1	1	1	1	1	1	1	1
10268867|F|0-39:C>T	Ca3	44611003	1	1	1	1	1	1	1	1	1	1	1	1	1	1	1	1	1	1	1	1	1	1	1	1	1	1	1	1	1	1	1	1	1	1	1	1	1	1	1	1	1	1	1	1	1	1	1
10264030|F|0-10:C>G	Ca3	44712381	0	0	0	0	0	0	2	0	0	0	0	0	0	0	0	0	0	0	0	0	0	0	1	0	0	0	0	0	0	0	0	0	0	0	0	2	0	0	0	0	0	0	0	0	0	0	0
10264229|F|0-18:C>T	Ca3	45963986	1	1	1	1	1	1	1	1	1	1	1	1	1	1	1	1	1	1	1	1	1	1	1	1	1	1	1	1	1	1	1	1	1	1	1	1	1	1	1	1	1	1	1	1	1	1	1
10267806|F|0-9:G>A	Ca3	46010568	1	1	1	1	1	1	1	2	1	1	1	1	1	1	1	1	1	1	1	1	1	1	1	1	1	1	1	1	1	1	1	1	1	1	1	1	1	1	1	1	1	1	1	1	1	1	1
10268376|F|0-44:G>A	Ca3	46044310	0	0	0	0	0	0	0	2	0	0	0	0	0	0	0	0	0	0	0	0	0	0	0	0	0	0	0	0	0	0	0	0	0	0	0	0	0	0	0	0	0	0	0	0	0	0	0
10266886|F|0-16:A>G	Ca3	46074798	1	1	1	1	1	1	1	2	1	1	1	1	1	1	1	1	1	1	1	1	1	1	1	1	1	1	1	1	1	1	1	1	1	1	1	1	1	1	1	1	1	1	1	1	1	1	1
23887216|F|0-14:T>C	Ca3	46089483	1	1	1	1	1	1	1	1	1	1	1	1	1	1	1	1	1	1	1	1	1	1	1	1	1	1	1	1	1	1	1	1	1	1	1	1	1	1	1	1	1	1	1	1	1	1	1
11064229|F|0-6:G>A	Ca3	46089518	1	1	1	1	1	1	1	1	1	1	1	1	1	1	1	1	1	1	1	1	1	1	1	1	1	1	1	1	1	1	1	1	1	1	1	1	1	1	1	1	1	1	1	1	1	1	1
10267639|F|0-15:A>C	Ca3	46133407	1	1	1	1	1	1	1	1	1	1	1	1	1	1	1	1	1	1	1	1	1	1	1	1	1	1	1	1	1	1	1	1	1	1	1	1	1	1	1	1	1	1	1	1	1	1	1
10264098|F|0-57:C>T	Ca3	46146586	1	1	1	1	1	1	1	1	1	1	1	1	1	1	1	1	1	1	1	1	1	1	1	1	1	1	1	1	1	1	1	1	1	1	1	1	1	1	1	1	1	1	1	1	1	1	1
10264429|F|0-61:C>A	Ca3	46171994	0	0	0	0	0	0	0	2	0	0	0	0	0	0	0	0	0	0	0	0	0	0	0	0	0	0	0	0	0	0	0	0	0	0	0	0	0	0	0	0	0	0	0	0	0	0	0
29967654|F|0-43:C>T	Ca3	46172730	1	1	1	1	1	1	1	0	1	1	1	1	1	1	1	1	1	1	1	1	1	1	1	1	1	1	1	1	1	1	1	1	1	1	1	1	1	1	1	1	1	1	1	1	1	1	1
10268616|F|0-44:T>C	Ca3	46212104	0	0	0	0	0	0	0	2	0	0	0	0	0	0	0	0	0	0	0	0	0	0	0	0	0	0	0	0	0	0	0	0	0	0	0	0	0	0	0	0	0	-	0	0	0	0	0
10269829|F|0-54:A>C	Ca3	46213331	1	1	1	1	1	1	1	2	1	1	1	1	1	1	1	1	1	1	1	1	1	1	1	1	1	1	1	1	1	1	1	1	1	1	1	1	1	1	1	1	1	1	1	1	1	1	1
11064394|F|0-25:A>G	Ca3	46213361	0	0	0	0	0	0	0	0	0	0	0	0	0	0	0	0	0	0	0	0	0	0	0	0	0	0	0	0	0	0	0	0	0	0	0	0	0	0	0	0	0	0	0	0	0	0	0
10268719|F|0-34:A>C	Ca3	46244404	1	1	1	1	1	1	1	2	1	1	1	1	1	1	1	1	1	1	1	1	1	1	1	1	1	1	1	1	1	1	1	1	1	1	1	1	1	1	1	1	1	1	1	1	1	1	1
11064331|F|0-39:A>G	Ca3	46244955	0	0	0	0	0	0	0	0	0	0	0	0	0	0	0	0	0	0	0	0	0	0	0	0	0	0	0	0	0	0	0	0	0	0	0	0	0	0	0	0	0	0	0	0	0	0	0
10265395|F|0-29:A>G	Ca3	46313910	1	1	1	1	1	1	1	2	1	1	1	1	1	1	1	1	1	1	1	1	1	1	1	1	1	1	1	1	1	1	1	1	1	1	1	1	1	1	1	1	1	1	1	1	1	1	1
10264367|F|0-47:A>C	Ca3	46328683	0	0	0	0	0	0	0	1	0	0	0	0	0	0	0	0	0	0	0	0	0	0	0	0	0	0	0	0	0	0	0	0	0	0	0	0	0	0	0	0	0	0	0	0	0	0	0
10263579|F|0-19:A>T	Ca3	46328957	1	1	1	1	1	1	1	0	1	1	1	1	1	1	1	1	1	1	1	1	1	1	1	1	1	1	1	1	1	1	1	1	1	1	1	1	1	1	1	1	1	1	1	1	1	1	1
10267931|F|0-26:G>T	Ca3	46329030	1	1	1	1	1	1	1	1	1	1	1	1	1	1	1	1	1	1	1	1	1	1	1	1	1	1	1	1	1	1	1	1	1	1	1	1	1	1	1	1	1	1	1	1	1	1	1
10267677|F|0-20:C>T	Ca3	46360120	1	1	1	1	1	1	1	0	1	1	1	1	1	1	1	1	1	1	1	1	1	1	1	1	1	1	1	1	1	1	1	1	1	1	1	1	1	1	1	1	1	1	1	1	1	1	1
11064704|F|0-22:G>T	Ca3	46545818	1	1	1	1	1	1	1	1	1	1	1	1	1	1	1	1	1	1	1	1	1	1	1	1	1	1	1	1	1	1	1	1	1	1	1	1	1	1	1	1	1	1	1	1	1	1	1
10269777|F|0-15:T>G	Ca3	46573551	0	0	0	0	0	0	0	2	0	0	0	0	0	0	0	0	0	0	0	0	0	0	0	0	0	0	0	0	0	0	0	0	0	0	0	0	0	0	0	0	0	0	0	0	0	0	0
10267297|F|0-43:A>C	Ca3	46586840	1	1	1	1	1	1	1	2	1	1	1	1	1	1	1	1	1	1	1	1	1	1	1	1	1	1	1	1	1	1	1	1	1	1	1	1	1	1	1	1	1	1	1	1	1	1	1
10264823|F|0-54:T>C	Ca3	46595744	0	0	0	0	0	0	0	2	0	0	0	0	0	0	0	0	0	0	0	0	0	0	0	0	0	0	0	0	0	0	0	0	0	0	0	0	0	0	0	0	0	0	0	0	0	0	0
11063587|F|0-38:C>A	Ca3	46595806	1	1	1	1	1	1	1	1	1	1	1	1	1	1	1	1	1	1	1	1	1	1	1	1	1	1	1	1	1	1	1	1	1	1	1	1	1	1	1	1	1	1	1	1	1	1	1
10267752|F|0-25:G>A	Ca3	46616448	1	1	1	1	1	1	1	0	1	1	1	1	1	1	1	1	1	1	1	1	1	1	1	1	1	1	1	1	1	1	1	1	1	1	1	1	1	1	1	1	1	1	1	1	1	1	1
40898229|F|0-35:T>C	Ca3	46767217	1	1	1	1	1	1	1	1	1	1	1	1	1	1	1	1	1	1	1	1	1	1	1	1	1	1	1	1	1	1	1	1	1	1	1	1	1	1	1	1	1	1	1	1	1	1	1
39411605|F|0-64:C>A	Ca3	46782869	1	2	1	1	1	1	1	1	1	1	1	1	1	1	1	1	1	1	1	1	1	1	1	1	1	1	1	1	1	1	1	1	1	1	1	1	1	1	1	1	1	1	1	1	1	1	1
36362063|F|0-16:T>C	Ca3	46782883	1	1	1	1	1	1	1	1	1	1	1	1	1	1	1	1	1	1	1	1	1	1	1	1	1	1	1	1	1	1	1	1	1	1	1	1	1	1	1	1	1	1	1	1	1	1	1
10269644|F|0-19:C>A	Ca3	46880553	0	0	0	0	0	0	0	1	0	0	0	0	0	0	0	0	0	0	0	0	0	0	0	0	0	0	0	0	0	0	0	0	0	0	0	0	0	0	0	0	0	0	0	0	0	0	0
10267091|F|0-7:G>A	Ca3	46970003	1	1	1	1	1	1	1	0	1	1	1	1	1	1	1	1	1	1	1	1	1	1	1	1	1	1	1	1	1	1	1	1	1	1	1	1	1	1	1	1	1	1	1	1	1	1	1
23888953|F|0-32:A>C	Ca3	46979215	1	1	1	1	1	1	1	1	1	1	1	1	1	1	1	1	1	1	1	1	1	1	1	1	1	1	1	1	1	1	1	1	1	1	1	1	1	1	1	1	1	1	1	1	1	1	1
10264395|F|0-47:T>C	Ca3	47013187	0	0	0	0	0	0	0	1	0	0	0	0	0	0	0	0	0	0	0	0	0	0	0	0	0	0	0	0	0	0	0	0	0	0	0	0	0	0	0	0	0	0	0	0	0	0	0
35486688|F|0-38:G>C	Ca3	47019329	1	1	1	1	1	1	1	1	1	1	1	1	1	1	1	1	1	1	1	1	1	1	1	1	1	1	1	1	1	1	1	1	1	1	1	1	1	1	1	1	1	1	1	1	1	1	1
23888079|F|0-35:G>A	Ca3	47036800	1	1	1	1	1	1	1	1	1	1	1	1	1	1	1	1	1	1	1	1	1	1	1	1	1	1	1	1	1	1	1	1	1	1	1	1	1	1	1	1	1	1	1	1	1	1	1
10265078|F|0-53:T>C	Ca3	47048632	0	0	0	0	0	0	0	2	0	0	0	0	0	0	0	0	0	0	0	0	0	0	0	0	0	0	0	0	0	0	0	0	0	0	0	0	0	0	0	0	0	0	0	0	0	0	0
37047782|F|0-21:A>T	Ca3	47064379	1	1	1	1	1	1	1	1	1	1	1	1	1	1	1	1	1	1	1	1	1	1	1	1	1	1	1	1	1	1	1	1	1	1	1	1	1	1	1	1	1	1	1	1	1	1	1
36361283|F|0-19:C>T	Ca3	47073236	1	1	1	1	1	1	1	1	1	1	1	1	1	1	1	1	1	1	1	1	1	1	1	1	1	1	1	1	1	1	1	1	1	1	1	1	1	1	1	1	1	1	1	1	1	1	1
10267722|F|0-18:T>G	Ca3	47073301	1	1	1	1	1	1	1	0	1	1	1	1	1	1	1	1	1	1	1	1	1	1	1	1	1	1	1	1	1	1	1	1	1	1	1	1	1	1	1	1	1	1	1	1	1	1	1
10266859|F|0-27:G>A	Ca3	47075871	1	1	1	1	1	1	1	1	1	1	1	1	1	1	1	1	1	1	1	1	1	1	1	1	1	1	1	1	1	1	1	1	1	1	1	1	1	1	1	1	1	1	1	1	1	1	1
10266539|F|0-11:A>G	Ca3	47075912	1	1	1	1	1	1	1	2	1	1	1	1	1	1	1	1	1	1	1	1	1	1	1	1	1	1	1	1	1	1	1	1	1	1	1	1	1	1	1	1	1	1	1	1	1	1	1
10266353|F|0-53:T>A	Ca3	47078197	0	0	0	0	0	0	0	2	0	0	0	0	0	0	0	0	0	0	0	0	0	0	0	0	0	0	0	0	0	0	0	0	0	0	0	0	0	0	0	0	0	0	0	0	0	0	0
100002921|F|0-26:G>A	Ca3	47095115	1	1	1	1	1	1	1	1	1	1	1	1	1	1	1	1	1	1	1	1	1	1	1	1	1	1	1	1	1	1	1	1	1	1	1	1	1	1	1	1	1	1	1	1	1	1	1
10264932|F|0-24:C>T	Ca3	47142382	0	0	0	0	0	0	0	2	2	0	0	0	0	0	0	0	0	0	0	0	0	0	0	0	0	0	0	0	0	0	0	0	0	0	0	0	0	0	0	0	0	0	0	0	0	0	0
10269039|F|0-28:A>T	Ca3	47189533	0	0	0	0	0	0	0	2	0	0	0	0	0	0	0	0	0	0	0	0	0	0	0	0	0	0	0	0	0	0	0	0	0	0	0	0	0	0	0	0	0	0	0	0	0	0	0
10265314|F|0-30:T>G	Ca3	47199819	0	0	0	0	0	0	0	1	0	0	0	0	0	0	0	0	0	0	0	0	0	0	0	0	0	0	0	0	0	0	0	0	0	0	0	0	0	0	0	0	0	0	0	0	0	0	0
10267566|F|0-27:G>A	Ca3	47277538	1	1	1	1	1	1	1	0	1	1	1	1	1	1	1	1	1	1	1	1	1	1	1	1	1	1	1	1	1	1	1	1	1	1	1	1	1	1	1	1	1	1	1	1	1	1	1
100002763|F|0-30:T>A	Ca3	47331615	1	1	1	1	1	1	1	0	1	1	1	1	1	1	1	1	1	1	1	1	1	1	1	1	1	1	1	1	1	1	1	1	1	1	1	1	1	1	1	1	1	1	1	1	1	1	1
10265490|F|0-65:C>A	Ca3	47360282	1	1	1	1	1	1	1	2	1	1	1	1	1	1	1	1	1	1	1	1	1	1	1	1	1	1	1	1	1	1	1	1	1	1	1	1	1	1	1	1	1	1	1	1	1	1	1
23886266|F|0-14:T>G	Ca3	47360297	1	1	1	1	1	1	1	1	1	1	1	1	1	1	1	1	1	1	1	1	1	1	1	1	1	1	1	1	1	1	1	1	1	1	1	1	1	1	1	1	1	1	1	1	1	1	1
23887296|F|0-19:T>A	Ca3	47367400	1	1	1	1	1	1	1	1	1	1	1	1	1	1	1	1	1	1	1	1	1	1	1	1	1	1	1	1	1	1	1	1	1	1	1	1	1	1	1	1	1	1	1	1	1	1	1
10265125|F|0-56:C>G	Ca3	47452513	1	1	1	1	1	1	1	2	1	1	1	1	1	1	1	1	1	1	1	1	1	1	1	1	1	1	1	1	1	1	1	1	1	1	1	1	1	1	1	1	1	1	1	1	1	1	1
100002994|F|0-23:G>A	Ca3	47454299	1	1	1	1	1	1	1	1	1	1	1	1	1	1	1	1	1	1	1	1	1	1	1	1	1	1	1	1	1	1	1	1	1	1	1	1	1	1	1	1	1	1	1	1	1	1	1
10269121|F|0-29:T>G	Ca3	47460166	1	1	1	1	1	1	1	2	1	1	1	1	1	1	1	1	1	1	1	1	1	1	1	1	1	1	1	1	1	1	1	1	1	1	1	1	1	1	1	1	1	1	1	1	1	1	1
10263723|F|0-41:A>C	Ca3	47486679	0	0	0	0	0	0	0	2	0	0	0	0	0	0	0	0	0	0	0	0	0	0	0	0	0	0	0	0	0	0	0	0	0	0	0	0	0	0	0	0	0	0	0	0	0	0	0
13155344|F|0-61:G>A	Ca3	47509526	1	1	1	1	1	1	-	-	1	1	1	1	1	1	1	1	1	1	1	1	1	1	1	1	-	-	1	1	1	1	1	1	1	1	1	1	1	1	1	1	1	1	1	1	1	-	1
36361531|F|0-7:C>A	Ca3	47512694	1	1	1	1	1	1	1	1	1	1	1	1	1	1	1	1	1	1	1	1	1	1	1	1	1	1	1	1	1	1	1	1	1	1	1	1	1	1	1	1	1	1	1	1	1	1	1
10266107|F|0-8:G>A	Ca3	47530371	0	0	0	0	0	0	0	1	0	0	0	0	0	0	0	0	0	0	0	0	0	0	0	0	0	0	0	0	0	0	0	0	0	0	0	0	0	0	0	0	0	0	0	0	0	0	0
10265921|F|0-43:T>C	Ca3	47603728	1	1	1	1	1	1	1	2	1	1	1	1	1	1	1	1	1	1	1	1	1	1	1	1	1	1	1	1	1	2	1	1	1	1	1	1	1	1	1	1	1	1	1	1	1	1	1
10265622|F|0-32:C>A	Ca3	47605959	1	1	1	1	1	1	1	1	1	1	1	1	1	1	1	1	1	1	1	1	1	1	1	1	1	1	1	1	1	1	1	1	1	1	1	1	1	1	1	1	1	1	1	1	1	1	1
15990235|F|0-36:A>G	Ca3	47663032	1	0	0	0	1	0	1	0	0	1	0	1	0	0	2	2	0	0	0	0	2	0	1	2	1	0	0	0	0	1	0	0	0	0	0	2	1	0	0	2	1	0	0	1	0	0	0
5825482|F|0-27:A>G	Ca3	47681845	0	1	1	1	0	1	0	1	0	0	2	0	2	1	2	2	1	0	1	1	0	-	0	0	0	0	0	1	1	0	1	2	0	1	1	2	0	1	1	2	0	1	1	0	0	1	1
5825411|F|0-18:A>G	Ca3	47709862	1	0	0	0	1	0	1	2	1	1	2	1	1	0	2	2	0	1	0	0	2	0	1	1	1	1	1	0	0	1	0	2	1	0	0	2	1	0	0	2	1	0	0	1	1	0	0
5826107|F|0-55:A>G	Ca3	47713611	1	0	0	0	1	0	1	1	1	1	2	1	2	0	2	2	0	1	0	0	2	0	1	1	1	1	1	0	0	1	0	1	2	0	0	2	1	0	0	2	1	0	0	1	1	0	0
15990560|F|0-22:C>T	Ca3	47716352	0	1	1	1	0	1	0	1	0	0	1	0	1	1	2	2	1	1	1	1	2	1	0	2	0	1	1	1	1	0	1	1	1	1	1	2	0	1	1	2	0	1	1	0	1	1	1
5825531|F|0-56:G>A	Ca3	47725501	1	0	0	0	1	0	1	1	1	1	2	1	2	0	2	2	0	1	0	0	2	0	1	1	1	1	1	0	0	1	0	1	1	0	0	2	1	0	0	2	1	0	0	1	1	0	0
5826004|F|0-62:G>C	Ca3	47743632	1	0	0	0	1	0	1	1	1	1	2	1	2	0	2	2	0	1	0	0	2	0	1	1	1	1	1	0	0	1	0	2	1	0	0	2	1	0	0	2	1	0	0	1	1	0	0
5825769|F|0-36:C>T	Ca3	47774939	1	0	0	0	1	0	1	1	1	1	2	1	2	0	2	2	0	1	0	0	2	0	1	1	1	1	1	0	0	1	0	2	1	0	0	2	1	0	0	2	1	0	0	1	1	0	0
5825736|F|0-38:G>C	Ca3	47777519	1	0	0	0	1	0	1	1	1	1	2	1	2	0	2	2	0	1	0	0	2	0	1	1	1	1	1	0	0	1	0	2	1	0	0	2	1	0	0	2	1	0	0	1	1	0	0
5825700|F|0-9:C>T	Ca3	47795964	0	0	0	0	0	0	0	1	0	0	2	0	2	0	0	2	0	1	0	0	0	0	0	2	0	1	1	0	0	0	0	2	1	2	0	0	0	0	0	0	0	0	0	0	1	0	0
5826102|F|0-31:G>A	Ca3	47807825	0	0	0	0	0	0	0	0	0	0	2	0	2	0	0	2	0	1	0	0	0	0	0	2	0	1	1	0	0	0	0	2	1	0	0	0	0	0	0	0	0	0	0	0	1	0	0
5825608|F|0-12:G>A	Ca3	47888262	0	0	0	0	0	0	0	2	0	0	1	0	2	0	0	2	0	1	0	0	0	0	0	2	0	1	1	0	0	0	0	2	1	0	0	0	0	0	0	2	0	0	0	0	1	0	0
5825442|F|0-16:C>T	Ca3	47928565	0	0	0	0	0	0	0	2	0	0	1	0	2	0	0	2	0	1	0	0	0	0	0	2	0	1	1	0	0	0	0	2	1	0	0	0	0	0	0	0	0	0	0	0	1	0	0
36361185|F|0-53:G>A	Ca3	47986091	1	1	1	1	1	1	1	1	1	1	1	1	1	1	1	1	1	1	2	1	1	1	1	1	1	1	1	1	1	1	1	1	1	1	1	1	1	1	1	1	1	1	1	1	1	1	1
10265020|F|0-12:A>G	Ca3	48033905	1	1	1	1	1	1	1	2	1	1	1	1	1	1	1	1	1	1	1	1	1	1	1	1	1	1	1	1	1	1	1	1	1	1	1	1	1	1	1	1	1	1	1	1	1	1	1
5825511|F|0-49:A>T	Ca3	48036568	0	0	0	0	0	0	0	2	0	0	1	0	2	0	0	2	0	1	0	0	0	0	0	2	0	1	1	0	0	0	0	1	1	0	0	0	0	0	0	0	0	0	0	0	1	0	0
5825618|F|0-58:A>C	Ca3	48052121	0	0	0	0	0	0	0	0	0	0	1	0	2	0	0	2	0	1	0	0	0	0	0	2	0	1	1	0	0	0	0	2	1	0	0	0	0	0	0	0	0	0	0	0	1	0	0
5825960|F|0-45:T>C	Ca3	48053715	0	0	0	0	0	0	0	2	0	0	1	0	2	0	0	2	0	1	0	0	0	0	0	2	0	1	1	0	0	0	0	2	1	0	0	0	0	0	0	0	0	0	0	0	1	0	0
10264068|F|0-39:A>G	Ca3	48116531	0	0	0	0	0	0	0	2	0	0	0	0	0	0	0	0	0	0	0	0	0	0	0	0	0	0	0	0	0	0	0	0	0	0	0	0	0	2	0	0	0	0	0	0	0	0	0
5825401|F|0-63:G>A	Ca3	48122093	1	1	1	1	1	1	1	-	1	1	1	1	1	1	1	2	1	1	1	1	1	1	1	1	1	1	1	1	1	1	1	1	0	1	1	1	1	1	1	1	1	1	1	1	-	1	1
5825427|F|0-24:A>C	Ca3	48122866	1	1	1	1	1	1	1	1	1	1	1	1	1	1	1	1	1	1	1	1	1	1	1	1	1	1	1	1	1	1	1	1	0	1	1	1	1	1	1	1	1	1	1	1	1	1	1
5825425|F|0-61:C>A	Ca3	48222968	1	-	1	1	1	-	1	1	1	1	-	1	-	-	-	1	-	-	1	-	1	1	1	1	1	-	-	-	1	1	-	-	-	-	1	-	1	-	1	1	1	1	-	1	-	-	1
100003004|F|0-33:G>A	Ca3	48281704	1	1	1	1	1	1	1	2	-	1	1	1	1	1	1	1	1	1	1	1	1	1	1	1	1	1	1	1	1	-	1	-	1	1	1	1	-	1	1	1	1	1	1	1	1	-	1
10269415|F|0-52:T>C	Ca3	48313448	0	0	0	0	0	0	0	1	0	0	0	0	0	0	0	0	0	0	0	0	0	0	0	0	0	0	0	0	0	0	0	0	0	0	0	0	0	0	0	0	0	0	0	0	0	0	0
10265760|F|0-45:G>C	Ca3	48321886	1	1	1	1	1	1	1	0	1	1	1	1	1	1	1	1	1	1	1	1	1	1	1	1	1	1	1	1	1	1	1	1	1	1	1	1	1	1	1	1	1	1	1	1	1	1	1
10265799|F|0-60:C>A	Ca3	48388402	1	1	1	1	1	1	1	0	1	1	1	1	1	1	1	1	1	1	1	1	1	1	1	1	1	1	1	1	1	1	1	1	1	1	1	1	1	1	1	1	1	1	1	1	1	1	1
10265788|F|0-32:A>T	Ca3	48489424	1	1	1	1	1	1	1	2	1	1	1	1	1	1	1	1	1	1	1	1	1	1	1	1	1	1	1	1	1	1	1	2	1	1	1	1	1	1	1	1	1	1	1	1	1	1	1
10263870|F|0-34:C>T	Ca3	48490277	0	0	0	0	2	0	0	0	0	0	0	0	0	0	0	0	0	0	0	0	0	0	0	0	0	0	0	0	0	0	0	0	0	0	0	0	0	0	0	0	0	0	0	2	0	0	1
10266570|F|0-52:C>T	Ca3	48523440	1	1	1	1	1	1	1	0	1	1	1	1	1	1	1	1	1	1	1	1	1	1	1	1	1	1	1	1	1	1	1	1	1	1	1	1	1	1	1	1	1	1	1	1	1	1	0
15990241|F|0-66:G>A	Ca3	48523520	0	0	0	0	0	0	0	1	0	0	0	0	0	0	0	0	0	0	0	0	0	0	0	0	0	0	0	0	0	0	0	0	0	0	0	0	0	0	0	0	0	0	0	0	0	0	1
10265034|F|0-17:C>T	Ca3	48562026	1	1	1	1	1	1	1	2	1	1	1	1	1	1	1	1	1	1	1	1	1	1	1	1	1	1	1	1	1	1	1	1	1	1	1	1	1	1	1	1	1	1	1	1	1	1	1
10265188|F|0-51:T>C	Ca3	48568212	0	0	0	0	0	0	0	1	0	0	0	0	0	0	0	0	0	0	0	0	0	0	0	0	0	0	0	0	0	0	0	0	0	0	0	0	0	0	0	0	0	0	0	0	0	0	0
10258340|F|0-55:C>A	Ca3	48802470	1	1	1	1	1	1	1	1	1	1	1	1	1	1	1	1	1	1	1	1	1	1	1	1	1	1	1	1	1	1	1	1	1	1	1	1	1	1	1	1	1	1	1	1	1	1	1
10265807|F|0-44:G>C	Ca3	48845927	0	0	0	0	0	0	0	2	0	0	0	0	0	0	0	0	0	0	0	0	0	0	0	0	0	0	0	0	0	0	0	0	0	0	0	0	0	0	0	0	0	0	0	0	0	0	0
100002757|F|0-11:C>G	Ca3	48876851	0	0	0	0	0	0	0	1	-	0	0	0	0	0	0	0	0	-	0	0	0	0	0	0	0	0	0	0	0	-	0	0	0	0	0	0	0	0	0	0	-	0	0	0	0	0	0
10269600|F|0-30:C>G	Ca3	48963392	1	1	1	1	1	1	1	2	1	1	1	1	1	1	1	1	1	1	1	1	1	1	1	1	1	1	1	1	1	1	1	1	1	1	1	1	1	1	1	1	1	1	1	1	1	1	1
10265907|F|0-43:T>C	Ca3	48965181	0	0	0	0	0	0	0	1	0	0	0	0	0	0	0	0	0	0	0	0	0	0	0	0	0	0	0	0	0	0	0	0	0	0	0	0	0	0	0	0	0	0	0	0	0	0	0
10266391|F|0-12:T>C	Ca3	49014406	1	1	1	1	1	1	1	2	1	1	1	1	1	1	1	1	1	1	1	1	1	1	1	1	1	1	1	1	1	1	1	1	1	1	1	1	1	1	1	1	1	1	1	1	1	1	1
10269372|F|0-15:G>A	Ca3	49040679	1	1	1	1	1	1	1	0	1	-	1	1	1	1	1	1	1	1	1	1	1	1	1	1	1	1	1	1	1	1	1	1	1	1	1	1	1	1	1	1	1	1	1	1	1	1	1
40899089|F|0-27:T>G	Ca3	49064949	1	1	1	1	1	1	1	1	1	1	1	1	1	1	1	1	1	1	1	1	1	1	1	1	1	1	1	1	1	1	1	1	1	1	1	1	1	1	1	1	1	1	1	1	1	1	1
37049100|F|0-58:C>A	Ca3	49120865	1	1	1	1	1	1	1	1	1	1	1	1	1	1	1	1	1	1	1	1	1	1	1	1	1	1	1	1	1	1	1	1	1	1	1	1	1	1	1	1	1	1	1	1	1	1	1
29631790|F|0-26:G>A	Ca3	49341663	1	1	1	1	1	1	1	1	1	1	1	1	1	1	1	1	1	1	1	1	1	1	1	1	1	1	1	1	1	1	1	1	1	1	1	1	1	1	1	1	1	1	1	1	1	1	1
10258296|F|0-44:A>C	Ca3	49401162	1	1	1	1	1	1	1	0	1	1	1	1	1	1	1	1	1	1	1	1	1	1	1	1	1	1	1	1	1	1	1	1	1	1	1	1	1	1	1	1	1	1	1	1	1	1	1
15990517|F|0-15:C>A	Ca3	49407158	1	1	1	1	1	1	1	1	1	1	-	1	1	1	1	1	1	1	1	1	1	-	1	1	1	1	1	1	1	1	1	1	1	-	-	1	1	1	1	1	1	1	1	1	1	1	1
10264202|F|0-49:T>C	Ca3	49425665	1	1	1	1	1	1	1	2	1	1	1	1	1	1	1	1	1	1	1	1	1	1	1	1	1	1	1	1	1	1	1	1	1	1	1	1	1	1	1	1	1	1	1	1	1	1	1
13144430|F|0-7:C>G	Ca3	49426515	0	0	0	0	0	0	0	0	0	0	0	0	2	0	0	0	0	0	0	0	0	0	0	0	0	0	0	0	2	0	0	0	0	0	0	0	0	0	0	0	0	0	2	0	0	0	0
10258444|F|0-47:G>A	Ca3	49460281	1	1	1	1	1	1	1	1	1	1	1	1	1	1	1	1	1	1	1	1	1	1	1	1	1	1	1	1	1	1	1	1	1	1	1	1	1	1	1	1	1	1	1	1	1	1	1
10258972|F|0-27:A>G	Ca3	49530481	1	1	1	1	1	1	1	1	1	1	1	1	1	1	1	1	1	1	1	1	1	1	1	1	1	1	1	1	1	1	1	1	1	1	1	1	1	1	1	1	1	1	1	1	1	1	1
10259440|F|0-5:C>T	Ca3	49533174	1	1	1	1	1	1	1	1	1	1	1	1	1	1	1	1	1	1	1	1	1	1	1	1	1	1	1	1	1	1	1	1	1	1	1	1	1	1	1	1	1	1	1	1	2	1	1
10264222|F|0-7:C>T	Ca3	49546106	0	0	0	0	0	0	0	1	0	0	0	0	0	0	0	0	0	0	0	0	0	0	0	0	0	0	0	0	0	0	0	0	0	0	0	0	0	0	0	0	0	0	0	0	0	0	0
5825696|F|0-16:A>T	Ca3	49571065	1	1	1	1	1	1	1	2	1	1	1	1	1	1	1	1	1	1	1	1	1	0	1	1	1	1	1	1	2	1	1	1	1	1	0	1	1	1	1	1	1	1	1	1	1	1	1
10267055|F|0-38:G>C	Ca3	49578184	1	1	1	1	1	1	1	2	1	1	1	1	1	1	1	1	1	1	1	1	1	1	1	1	1	1	1	1	1	1	1	1	1	1	1	1	1	1	1	1	1	1	1	1	1	1	1
11064378|F|0-13:A>G	Ca3	49579612	1	1	1	1	1	1	1	0	1	1	1	1	1	1	1	1	1	1	1	1	1	0	1	1	1	1	1	1	2	1	1	1	1	1	0	1	1	1	1	1	1	1	1	1	1	1	1
23871220|F|0-12:T>C	Ca3	49608497	1	1	1	1	1	1	1	2	1	1	1	1	1	1	1	1	1	1	1	1	1	2	1	1	1	1	1	1	2	1	1	1	1	1	2	1	1	1	1	1	1	1	1	1	1	1	1
23884623|F|0-20:C>G	Ca3	49618327	1	1	1	1	1	1	1	0	1	1	1	1	1	1	1	1	1	1	1	1	1	1	1	1	1	1	1	1	1	1	1	1	1	1	1	1	1	1	1	1	1	1	1	1	1	1	1
5825770|F|0-9:C>G	Ca3	49625741	1	1	1	1	1	1	1	2	1	1	1	1	1	1	1	1	1	1	1	1	1	0	1	1	1	1	1	1	1	1	1	1	1	1	0	1	1	1	1	1	1	1	1	1	1	1	1
10265246|F|0-27:C>G	Ca3	49637590	1	1	1	1	1	1	1	-	1	1	1	1	1	1	1	1	1	1	1	1	1	0	1	1	1	1	1	1	1	1	1	1	1	1	0	1	1	1	1	1	1	1	1	1	1	1	1
5825320|F|0-35:A>C	Ca3	49658225	1	1	1	1	1	1	1	1	1	1	1	1	1	1	1	1	1	1	1	1	1	0	1	1	1	1	1	1	1	1	1	1	1	1	0	1	1	1	1	1	1	1	1	1	1	1	1
5825893|F|0-15:A>G	Ca3	49659335	1	1	1	1	1	1	1	1	1	1	1	1	1	1	1	1	1	1	1	1	1	0	1	1	1	1	1	1	2	1	1	1	1	1	0	2	1	1	1	1	1	1	1	1	1	1	1
5826183|F|0-35:C>T	Ca3	49659611	1	1	1	1	1	1	1	2	1	1	1	1	1	1	1	1	1	1	1	1	1	0	1	1	1	1	1	1	2	1	1	1	1	1	0	1	1	1	1	1	1	1	1	1	1	1	1
42025973|F|0-11:G>A	Ca3	49683776	1	1	1	1	1	1	1	2	1	1	1	1	1	1	1	1	1	1	1	1	1	1	1	1	1	1	1	1	1	1	1	1	1	1	1	1	1	1	1	1	1	1	1	1	1	1	1
8776000|F|0-59:C>T	Ca3	49793920	1	1	1	1	1	1	1	2	1	1	1	1	1	1	0	1	1	1	1	1	2	0	1	1	1	2	1	1	0	1	1	1	1	0	0	1	1	0	1	1	1	1	2	1	1	1	1
5825603|F|0-63:A>G	Ca3	49807886	0	0	0	0	0	0	0	1	0	0	0	0	0	0	1	0	0	0	0	0	2	1	0	0	0	0	0	0	1	0	0	2	0	1	1	0	0	1	0	0	0	0	2	0	0	0	0
5825951|F|0-26:C>T	Ca3	49834365	0	0	0	0	0	0	0	1	0	0	0	0	0	0	1	0	2	0	0	0	2	0	0	0	0	0	0	0	2	0	0	2	0	1	0	0	0	1	0	0	0	0	2	0	0	0	0
23888452|F|0-8:G>A	Ca3	49844158	1	1	1	1	1	1	1	2	1	1	1	1	1	1	1	1	1	1	1	1	1	1	1	1	1	1	1	1	1	1	1	1	1	1	1	1	1	1	1	1	1	1	1	1	1	1	1
11063722|F|0-16:T>C	Ca3	49920342	0	0	0	0	0	0	0	0	0	0	0	0	0	0	0	0	0	0	0	0	0	0	0	0	0	0	0	0	0	0	0	0	0	0	0	0	0	0	0	0	0	0	0	0	0	0	0
23870800|F|0-20:G>A	Ca3	50008680	1	1	1	1	1	1	1	0	1	1	1	1	1	1	1	1	1	1	1	1	1	1	1	1	1	1	1	1	1	1	1	1	1	1	1	1	1	1	-	1	1	1	1	1	1	1	1
11063655|F|0-37:C>T	Ca3	50025612	0	0	0	0	0	0	0	0	0	0	0	0	0	0	0	0	0	0	0	0	0	0	0	0	0	0	0	0	0	0	0	0	0	0	0	0	0	0	0	0	0	0	0	0	0	0	0
13147065|F|0-13:C>T	Ca3	50069920	1	1	1	1	1	1	1	2	1	2	1	1	1	1	1	1	1	1	1	1	1	1	1	1	1	1	1	1	1	1	1	1	1	1	1	1	1	1	1	1	1	1	1	1	1	1	1
10257973|F|0-56:G>A	Ca3	50070029	1	1	1	1	1	1	1	1	1	1	1	1	1	1	1	1	1	1	1	1	2	1	1	1	1	1	1	1	1	1	1	1	1	1	1	1	1	1	1	1	1	1	1	1	1	1	1
13145960|F|0-8:A>C	Ca3	50079988	1	1	1	1	1	1	1	2	1	1	1	1	1	1	1	1	1	1	1	1	1	1	1	1	1	1	1	1	1	1	1	1	1	1	1	1	1	1	1	1	1	1	1	1	1	1	1
40899322|F|0-64:G>A	Ca3	50089158	0	0	0	0	0	0	0	2	0	0	0	0	0	0	0	0	0	0	0	0	0	0	0	0	0	0	0	0	0	0	0	0	0	0	0	0	0	0	0	0	0	0	0	0	0	0	0
100002620|F|0-57:T>C	Ca3	50089217	1	1	1	1	1	1	1	0	1	1	1	1	1	1	1	1	1	1	1	1	1	1	1	1	1	1	1	-	1	-	1	1	1	1	1	1	1	1	1	1	1	-	-	1	1	1	1
11063257|F|0-56:G>A	Ca3	50165296	1	1	1	1	1	1	1	1	1	1	1	1	1	1	1	1	1	1	1	1	1	1	1	1	1	1	1	1	1	1	1	1	1	1	1	1	1	1	1	1	1	1	1	1	1	1	1
10269260|F|0-46:C>T	Ca3	50196933	0	0	0	0	0	0	0	2	0	0	0	0	0	0	0	0	0	0	0	0	0	0	0	0	0	0	0	0	0	0	0	0	0	0	0	0	0	0	0	0	0	0	0	0	0	0	0
11063682|F|0-24:G>A	Ca3	50207651	1	1	1	1	1	1	1	2	1	1	1	1	1	1	1	1	1	1	1	1	1	1	1	1	1	1	1	1	1	1	1	1	1	1	1	1	1	1	1	1	1	1	1	1	1	1	1
11063835|F|0-24:G>C	Ca3	50219039	1	1	1	1	1	1	1	0	1	1	1	1	1	1	1	1	1	1	1	1	1	1	1	1	1	1	1	1	1	1	1	1	1	1	1	1	1	1	1	1	1	1	1	1	1	1	1
23884951|F|0-65:A>G	Ca3	50227039	1	1	1	1	1	1	1	2	1	1	1	1	1	2	1	1	1	1	1	1	1	1	1	1	1	1	1	1	1	1	1	1	1	1	1	1	1	1	1	1	1	1	1	1	1	1	1
10265508|F|0-32:T>G	Ca3	50236884	1	1	1	1	1	1	1	2	1	1	1	1	1	1	1	1	1	1	1	1	1	1	1	1	1	1	1	1	1	1	1	1	1	1	1	1	1	1	1	1	1	1	1	1	1	1	1
10267898|F|0-22:G>T	Ca3	50268353	1	1	1	1	1	1	-	0	1	-	-	-	1	1	-	1	1	1	-	1	1	1	1	1	1	1	-	1	1	-	1	-	1	-	1	1	1	1	1	1	1	1	1	-	1	1	1
10257789|F|0-45:T>C	Ca3	50293116	1	1	1	1	1	1	1	1	1	1	1	1	1	1	1	1	1	1	1	1	1	1	1	1	1	1	1	1	1	1	1	1	1	1	1	1	1	1	1	1	1	1	1	1	1	1	1
11063391|F|0-9:C>T	Ca3	50303287	1	1	1	1	1	1	1	1	2	1	1	1	1	1	1	1	1	1	1	1	1	1	1	1	1	1	1	1	1	1	1	1	1	1	1	1	1	1	1	1	1	1	1	1	1	1	1
10264486|F|0-68:C>G	Ca3	50409614	1	1	1	1	1	1	1	2	1	1	1	1	1	1	1	1	1	1	1	1	1	1	1	1	1	1	1	1	1	1	1	1	1	1	1	1	1	1	1	1	1	1	1	1	1	1	1
10265287|F|0-64:T>C	Ca3	50434257	0	0	0	0	0	0	0	1	0	0	0	0	0	0	0	0	0	0	0	0	0	0	0	0	0	0	0	0	0	0	0	0	0	0	0	0	0	0	0	0	0	0	0	0	0	2	0
10269240|F|0-12:T>C	Ca3	50451615	1	1	1	1	1	1	1	2	1	1	1	1	1	1	1	1	1	1	1	1	1	1	1	1	1	1	1	1	1	1	1	1	1	1	1	1	1	1	1	1	1	1	1	1	1	1	1
10265200|F|0-67:A>G	Ca3	50470708	0	0	0	0	0	0	0	2	0	0	0	0	0	0	0	0	0	0	0	0	0	0	0	0	0	0	0	0	0	0	0	0	0	0	0	0	0	0	0	0	0	0	0	0	0	0	0
10267384|F|0-36:G>A	Ca3	50471785	0	0	0	0	1	0	2	2	0	0	0	1	0	0	0	2	0	0	0	0	0	0	1	2	1	0	0	0	0	2	0	0	0	0	0	2	1	0	0	2	0	0	0	0	0	0	0
11063987|F|0-62:G>T	Ca3	50509451	0	0	0	0	0	0	0	0	0	0	0	0	0	0	0	0	0	0	0	0	0	0	0	0	0	0	0	0	0	0	0	0	0	0	0	0	0	0	0	0	0	0	0	0	0	0	0
10266486|F|0-16:C>A	Ca3	50596877	0	0	0	0	0	0	0	1	0	0	0	0	0	0	0	0	0	0	0	0	0	0	0	0	0	0	0	0	0	0	0	0	0	0	0	0	0	0	0	0	0	0	0	0	0	0	0
10263740|F|0-24:G>T	Ca3	50615406	0	0	0	0	0	0	0	2	0	0	0	0	0	0	0	0	0	0	0	0	0	0	0	0	0	0	0	0	0	0	0	0	0	0	0	0	0	0	0	0	0	0	0	0	0	0	0
11063187|F|0-31:A>G	Ca3	50625162	0	0	0	0	0	0	0	0	0	0	0	0	0	0	0	0	0	0	0	0	0	0	0	0	0	0	0	0	0	0	0	0	0	0	0	0	-	0	0	0	0	0	0	0	0	0	0
10263942|F|0-9:G>A	Ca3	50645881	1	1	1	1	1	1	1	2	1	1	1	1	1	1	1	1	1	1	1	1	1	1	1	1	1	1	1	1	1	1	1	1	1	1	1	1	1	1	1	1	1	1	2	1	1	1	1
11064411|F|0-67:T>C	Ca3	50651696	1	1	1	1	1	1	1	2	1	1	1	1	1	1	1	1	1	1	1	1	1	1	1	1	1	1	1	1	1	1	1	1	1	1	1	1	1	1	1	1	1	1	1	1	1	1	1
23888151|F|0-9:T>C	Ca3	50651704	1	1	1	1	1	1	1	1	1	1	1	1	1	1	1	1	1	1	1	1	1	1	1	1	1	1	1	1	1	1	1	1	1	1	1	1	1	1	1	1	1	1	1	1	1	1	1
10266352|F|0-15:G>C	Ca3	50711939	1	1	1	1	1	1	1	0	1	1	1	1	1	1	1	1	1	1	1	1	1	1	1	1	1	1	1	1	1	1	1	1	1	1	1	1	1	1	1	1	1	1	1	1	1	1	1
10267160|F|0-25:G>C	Ca3	50727799	1	1	1	1	1	1	1	2	1	1	1	1	1	1	1	1	1	1	1	1	1	1	1	1	1	1	1	1	1	1	1	1	1	1	1	1	1	1	1	1	1	1	1	1	1	1	1
10263509|F|0-22:G>C	Ca3	50732478	1	1	1	1	1	1	1	2	1	1	1	1	1	1	1	1	1	1	1	1	1	1	1	1	1	1	1	1	1	1	1	1	1	1	1	1	1	1	1	1	1	1	1	1	1	1	1
10264136|F|0-30:A>T	Ca3	50753960	0	0	0	0	0	0	0	2	0	0	0	0	0	0	0	0	0	0	0	0	0	0	0	0	0	0	0	0	0	0	0	0	0	0	0	0	0	0	0	0	0	0	0	0	0	0	0
11063271|F|0-43:C>G	Ca3	50754039	1	1	1	1	1	1	1	2	1	1	1	1	1	1	1	1	1	1	1	1	1	1	1	1	1	1	1	1	1	1	1	1	1	1	1	1	1	1	1	1	1	1	1	1	1	1	1
10270053|F|0-66:T>C	Ca3	50830560	0	0	0	0	0	0	0	0	0	0	0	0	-	0	0	0	0	0	0	0	0	0	0	0	0	0	0	0	0	0	0	0	0	0	0	0	0	0	0	0	-	0	0	0	0	0	0
10264683|F|0-19:T>C	Ca3	50830579	0	0	0	0	0	0	0	0	0	0	0	0	0	0	0	0	0	0	0	0	0	0	0	0	0	0	0	0	0	0	0	0	0	0	0	0	0	0	0	0	0	0	0	0	0	0	0
11064623|F|0-8:G>A	Ca3	50844536	1	1	1	1	1	1	1	1	1	1	1	1	1	1	1	1	1	1	1	1	1	1	1	1	1	1	1	1	1	1	1	1	1	1	1	1	1	1	1	1	1	1	1	1	1	1	1
10264191|F|0-39:C>A	Ca3	50872287	0	0	0	0	0	0	0	0	0	0	0	0	0	0	0	0	0	0	0	0	0	0	0	0	0	0	0	0	0	0	0	0	0	0	0	0	0	0	0	0	0	0	0	0	0	0	0
11063220|F|0-30:G>A	Ca3	50874641	1	1	1	1	1	1	1	1	1	1	1	1	1	1	1	1	1	1	1	1	1	1	1	1	1	1	1	1	1	1	1	1	1	1	1	1	1	1	1	1	1	1	1	1	1	1	1
8776007|F|0-50:G>A	Ca3	50936037	0	0	1	1	1	0	1	0	1	1	0	1	2	0	0	2	0	0	1	0	0	1	1	1	1	0	2	0	1	1	1	0	0	0	1	2	1	0	1	2	1	1	1	0	0	0	1
11063555|F|0-5:C>T	Ca3	50973080	1	1	1	1	1	1	1	1	1	1	1	1	1	1	1	1	1	1	1	1	1	1	1	1	1	1	1	1	1	1	1	1	1	1	1	1	1	1	1	1	1	1	1	1	1	1	1
11063810|F|0-20:C>T	Ca3	51016588	0	0	0	0	0	0	0	0	0	0	0	0	0	0	0	0	0	0	0	0	0	0	0	0	0	0	0	0	0	0	0	0	0	0	0	0	0	0	0	0	0	0	0	0	0	0	0
10269354|F|0-17:G>A	Ca3	51019893	1	1	1	1	1	1	1	1	1	1	1	1	1	1	1	1	1	1	1	1	1	1	1	1	1	1	1	1	1	1	1	1	1	1	1	1	1	1	1	1	1	1	1	1	1	1	1
11063611|F|0-17:A>G	Ca3	51072057	0	0	0	0	0	0	0	0	0	0	0	0	0	0	0	0	0	0	0	0	0	0	0	0	0	-	0	-	0	0	0	0	0	0	0	0	0	0	0	0	-	0	0	0	0	0	0
10266873|F|0-16:C>A	Ca3	51111735	1	1	1	1	1	1	1	1	1	1	1	1	1	1	1	1	1	1	1	1	1	1	1	1	1	1	1	1	1	1	1	1	1	1	1	1	1	1	1	1	1	1	1	1	1	1	1
11064318|F|0-48:G>T	Ca3	51194264	0	0	0	0	0	0	0	0	0	0	0	0	0	0	0	0	0	0	0	0	0	0	0	0	0	0	0	0	0	0	0	0	0	0	0	0	0	0	0	0	0	0	0	0	0	0	0
11064197|F|0-49:C>T	Ca3	51196320	1	1	1	1	1	1	1	1	1	1	1	1	1	1	1	1	1	1	1	1	1	1	1	1	1	1	1	1	1	1	1	1	1	1	1	1	1	1	1	1	1	1	1	1	1	1	1
10269680|F|0-26:T>C	Ca3	51212207	1	1	1	1	1	1	1	1	1	1	1	1	1	1	1	1	1	1	1	1	1	1	1	1	1	1	1	1	1	1	1	1	1	1	1	1	1	1	1	1	1	1	1	1	1	1	1
10264926|F|0-43:C>A	Ca3	51287087	0	0	0	0	0	0	0	0	0	0	0	0	0	0	0	0	0	0	0	0	0	0	0	0	0	0	0	0	0	0	0	0	0	0	0	0	0	0	0	0	0	0	0	0	0	0	0
11064494|F|0-18:A>G	Ca3	51305719	1	1	1	1	1	1	1	1	1	1	1	1	1	1	1	1	1	1	1	1	1	1	1	1	1	1	1	1	1	1	1	1	1	1	1	1	1	1	1	1	1	1	1	1	1	1	1
11063460|F|0-29:T>C	Ca3	51318938	1	1	1	1	1	1	1	1	1	1	1	1	1	1	1	1	1	1	1	1	1	1	1	1	1	1	1	1	1	1	1	1	1	1	1	1	1	1	1	1	1	1	1	1	1	1	1
11063739|F|0-15:G>T	Ca3	51318990	1	1	1	1	1	1	1	1	1	1	1	1	1	1	1	1	1	1	1	1	1	1	1	1	1	1	1	1	1	1	1	1	1	1	1	1	1	1	1	1	1	1	1	1	1	1	1
11064510|F|0-46:G>A	Ca3	51326823	1	1	1	1	1	1	1	1	1	1	1	1	1	1	1	1	1	1	1	1	1	1	1	1	1	1	1	1	1	1	1	1	1	1	1	1	1	1	1	1	1	1	1	1	1	1	1
10269291|F|0-42:G>A	Ca3	51326868	-	-	1	1	-	-	-	1	1	1	1	-	1	1	-	1	-	1	1	-	1	1	-	1	-	1	1	1	1	-	1	1	1	1	1	1	-	-	1	-	1	1	1	1	1	1	1
10265406|F|0-18:C>G	Ca3	51343493	1	1	1	1	1	1	1	1	1	1	1	1	1	1	1	1	1	1	1	1	1	1	1	1	1	1	1	1	1	1	1	1	1	1	1	1	1	1	1	1	1	1	1	1	1	1	1
10266037|F|0-26:T>C	Ca3	51390679	0	0	0	0	0	0	0	0	0	0	0	0	0	0	0	0	0	0	0	0	0	0	0	0	0	0	0	0	0	0	0	0	0	0	0	0	0	0	0	0	0	0	0	0	0	0	0
10265610|F|0-30:A>G	Ca3	51395220	0	0	0	0	0	0	0	0	0	0	0	0	0	0	0	0	0	0	0	0	0	0	0	0	0	0	0	0	0	-	0	0	0	0	0	0	0	0	0	0	0	0	0	0	0	0	0
10266355|F|0-14:C>T	Ca3	51395516	1	1	2	1	1	1	1	1	1	1	1	1	1	1	1	1	1	1	1	1	1	1	1	1	1	1	1	1	1	1	1	1	1	1	1	1	1	1	1	1	1	1	1	1	1	1	1
10265067|F|0-67:T>G	Ca3	51396590	1	1	1	1	1	1	1	1	1	1	1	1	1	1	1	1	1	1	1	1	1	1	1	1	1	1	1	1	1	1	1	1	1	1	1	1	1	1	1	1	1	1	1	1	1	1	1
10264526|F|0-54:A>G	Ca3	51397973	0	0	0	0	0	0	0	0	0	0	0	0	0	0	0	0	0	0	0	0	0	0	0	0	0	0	0	0	0	0	0	0	0	0	0	0	0	0	0	0	0	0	0	0	0	0	0
10266168|F|0-46:C>G	Ca3	51449273	0	0	0	0	0	0	0	0	0	0	0	0	0	0	0	0	0	0	0	0	0	0	0	0	0	0	0	0	0	0	0	0	0	0	0	0	0	0	0	0	0	0	0	0	0	0	0
10264034|F|0-12:G>T	Ca3	51449463	0	0	0	0	0	0	0	0	0	0	0	0	0	0	0	0	0	0	0	0	0	0	0	0	0	0	0	0	0	0	0	0	0	0	0	0	0	0	0	0	0	0	0	0	0	0	0
11063457|F|0-55:A>G	Ca3	51487567	1	1	1	1	1	1	1	1	1	2	1	1	1	1	1	1	1	1	1	1	1	1	1	1	1	1	1	1	1	1	1	1	1	1	1	1	1	1	1	1	1	1	1	1	1	1	1
10266603|F|0-7:C>G	Ca3	51505366	0	0	0	0	0	0	0	0	0	0	0	0	0	0	0	0	0	0	0	-	0	0	0	0	0	0	0	0	0	0	0	0	0	0	0	0	0	0	0	0	0	0	0	0	0	0	0
10264593|F|0-57:C>T	Ca3	51522114	1	1	1	1	1	1	1	1	1	1	1	1	1	1	1	1	1	1	1	1	1	1	1	1	1	1	1	1	1	1	1	1	1	1	1	1	1	1	1	1	1	1	1	1	1	1	1
11063672|F|0-53:A>T	Ca3	51559803	1	1	1	1	1	1	1	1	1	1	1	1	1	1	1	1	1	1	1	1	1	1	1	1	1	1	1	1	1	1	1	1	1	1	1	1	1	1	1	1	1	1	1	1	1	1	1
11064317|F|0-31:G>A	Ca3	51987037	0	1	1	1	1	0	1	1	1	1	1	1	1	1	2	1	1	1	1	0	1	1	1	1	1	0	1	0	1	1	1	2	0	1	1	2	1	0	1	0	1	1	1	1	1	0	1
29967531|F|0-28:T>G	Ca3	52319374	1	1	1	1	1	1	1	1	1	1	1	1	1	1	1	1	1	1	1	1	1	1	1	1	1	1	1	1	1	1	1	1	1	1	1	1	1	1	1	1	1	1	1	1	1	1	1
5826055|F|0-64:T>C	Ca3	52693296	-	1	1	2	1	-	2	1	0	1	1	1	1	1	1	1	0	1	1	-	1	1	-	0	1	-	2	-	1	1	1	1	-	1	1	-	1	-	1	-	1	1	1	1	1	-	1
29967736|F|0-57:A>G	Ca3	53750020	1	1	1	1	1	1	1	1	1	1	1	1	1	1	1	1	1	1	1	1	-	1	1	1	1	1	1	1	1	1	1	1	1	1	1	1	1	1	1	2	1	1	1	1	1	1	1
8776100|F|0-6:G>T	Ca3	58943300	1	1	2	2	1	1	1	1	1	1	1	1	1	1	1	1	1	1	0	1	1	1	1	1	1	1	1	1	1	1	0	1	1	1	0	1	1	1	0	1	1	-	2	1	1	1	1
5825184|F|0-30:A>G	Ca3	60885563	0	0	0	2	0	0	2	0	2	0	0	0	0	0	0	0	1	0	0	0	0	0	0	1	0	0	-	0	0	0	0	0	0	0	0	0	0	0	0	0	0	0	0	0	0	0	0
37047750|F|0-22:A>G	Ca3	64868944	1	1	2	1	1	1	1	1	1	1	1	1	2	2	1	1	1	2	1	1	2	-	2	1	1	2	1	2	1	1	1	1	2	1	2	1	1	-	2	1	1	1	2	1	1	1	1
5826252|F|0-40:C>T	Ca3	64914949	1	1	1	1	1	1	1	1	1	1	1	1	1	1	1	1	1	1	1	1	1	2	1	1	1	1	1	1	2	1	1	1	1	1	2	1	1	1	1	1	1	1	1	1	1	1	1
100007492|F|0-5:C>A	Ca3	65974963	0	0	0	0	0	0	-	0	0	0	0	0	0	0	0	0	0	0	0	0	0	0	0	0	0	0	0	0	0	0	0	0	0	0	0	0	0	0	0	0	-	0	0	0	0	0	0
10257767|F|0-54:T>C	Ca4	6758	1	1	1	1	1	1	1	1	1	1	1	1	1	1	1	1	0	1	1	0	1	1	1	1	1	1	1	1	1	1	1	1	1	1	1	1	1	1	1	1	1	1	1	1	1	1	1
10265474|F|0-40:A>G	Ca4	198037	0	0	0	0	0	0	0	0	0	0	0	0	0	0	0	2	0	0	0	0	0	0	0	0	0	0	0	0	0	0	0	0	0	0	0	0	0	0	0	0	0	0	0	0	0	0	0
11063771|F|0-52:T>A	Ca4	343429	0	0	0	0	0	0	0	0	0	0	0	0	0	0	0	0	0	0	0	0	0	0	0	0	0	0	0	0	0	0	0	0	0	0	0	0	0	0	0	0	0	0	0	0	0	0	0
11064323|F|0-26:T>A	Ca4	442085	1	1	1	1	1	1	1	1	1	1	1	1	1	1	1	1	1	1	1	1	1	1	1	1	1	1	1	1	1	1	1	1	1	1	1	1	1	1	1	1	1	1	1	1	1	1	1
11063800|F|0-55:G>T	Ca4	442646	1	1	1	1	1	1	1	1	1	1	1	1	1	1	1	1	1	1	1	1	1	1	1	1	1	1	1	1	1	1	1	1	1	1	1	1	1	1	1	1	1	1	1	1	1	1	1
10264695|F|0-42:C>T	Ca4	523658	0	0	0	0	0	0	0	2	0	0	0	0	0	0	0	0	0	0	0	0	0	0	0	0	0	0	2	0	0	0	0	0	0	0	0	0	0	0	0	0	0	0	0	0	0	0	0
11063207|F|0-16:C>G	Ca4	552813	0	0	0	0	0	0	0	0	0	0	0	0	0	0	0	0	0	0	0	0	0	0	0	0	0	0	0	0	0	0	0	0	0	0	0	0	0	0	0	0	0	0	0	0	0	0	0
11063206|F|0-53:C>T	Ca4	685508	1	1	1	1	1	1	1	1	1	1	1	1	1	1	2	1	1	1	1	1	1	1	2	1	1	1	1	1	1	1	1	1	1	1	1	1	1	1	1	1	1	1	1	1	1	2	1
10265651|F|0-8:C>T	Ca4	706245	1	1	1	1	1	1	1	1	1	1	1	1	1	1	1	1	1	1	1	1	1	1	1	1	1	1	1	1	1	1	1	1	1	1	1	1	1	1	1	1	1	1	1	1	1	1	1
11063278|F|0-41:G>A	Ca4	765465	1	1	1	1	1	1	1	1	1	1	1	1	1	1	1	1	1	1	1	1	1	1	1	1	1	1	1	1	1	1	1	1	1	1	1	1	1	1	1	1	1	1	1	1	1	1	1
10265560|F|0-59:G>A	Ca4	774816	1	1	1	1	1	1	1	1	1	1	1	1	1	1	1	1	1	1	1	1	1	1	1	1	1	1	1	1	1	1	1	1	1	1	1	1	1	1	1	1	1	1	1	1	1	1	1
11064535|F|0-12:C>T	Ca4	863282	1	1	1	1	1	1	1	1	1	1	1	1	1	1	1	1	1	1	1	1	1	1	1	1	1	1	1	1	1	1	1	1	1	1	1	1	1	1	1	1	1	1	1	1	1	1	1
11063843|F|0-20:G>A	Ca4	866654	1	1	1	1	1	1	1	1	1	1	1	1	1	1	1	1	1	1	1	1	1	1	1	1	1	1	1	1	1	1	1	1	1	1	1	1	1	1	1	1	1	1	1	1	1	1	1
Ca4v2.6p 904185_A/C-	Ca4	904185	1	1	1	1	1	1	1	1	1	1	1	1	1	1	1	1	1	1	0	1	1	1	1	1	1	1	2	1	1	1	1	1	1	1	1	1	1	1	0	1	1	1	1	1	1	1	1
13155354|F|0-28:A>G	Ca4	957842	0	0	0	0	0	0	0	0	0	0	0	0	0	0	0	0	0	0	0	0	0	0	0	0	0	0	0	0	0	0	0	0	0	0	0	0	0	0	0	0	0	0	0	0	0	0	0
11063242|F|0-17:C>A	Ca4	995733	1	1	1	1	1	1	1	1	1	1	1	1	1	1	1	1	1	1	1	1	1	1	1	1	1	1	1	1	1	1	1	1	1	1	1	1	1	1	1	1	1	1	1	1	1	1	1
11063313|F|0-26:T>G	Ca4	1132535	0	0	0	0	0	0	0	0	0	0	0	0	0	0	0	0	0	0	0	0	0	0	0	0	0	0	0	0	0	0	0	0	0	0	0	0	0	0	0	0	0	0	0	0	0	0	0
11062500|F|0-36:G>A	Ca4	1210760	0	0	0	0	0	0	0	0	0	0	0	0	2	0	0	0	0	0	0	0	0	0	0	0	0	2	0	0	0	0	0	0	0	0	0	0	0	0	0	0	0	0	0	0	0	0	0
10269484|F|0-31:T>C	Ca4	1225110	1	1	1	1	1	1	1	1	1	2	1	1	1	1	1	1	1	1	1	1	1	1	1	1	1	1	1	1	2	1	1	1	1	1	1	1	1	2	1	2	1	1	1	1	1	1	1
11064338|F|0-63:G>A	Ca4	1230882	1	1	1	1	1	1	1	1	1	1	1	1	1	1	1	1	1	1	1	1	1	1	1	1	1	1	1	1	1	1	1	1	1	1	1	1	1	1	2	1	1	1	1	1	1	1	1
11063437|F|0-27:A>C	Ca4	1390570	1	1	1	1	1	1	1	1	1	1	1	1	1	1	1	1	1	1	1	1	1	1	1	1	1	1	1	1	1	1	1	1	1	1	1	1	1	1	1	1	1	1	1	1	1	1	1
10264614|F|0-18:T>C	Ca4	1395314	1	1	1	1	1	1	1	1	1	1	1	1	1	1	1	1	1	1	1	1	1	1	1	1	1	1	1	1	1	1	1	1	1	1	1	1	1	1	1	1	1	1	1	1	1	1	1
11064630|F|0-40:T>G	Ca4	1396159	0	0	0	0	0	0	0	0	0	0	0	0	0	0	0	0	0	0	0	0	0	0	0	0	0	0	0	0	0	0	0	0	0	0	0	0	0	0	0	0	0	0	0	0	0	0	0
8776013|F|0-8:C>A	Ca4	1752887	0	0	1	0	0	-	0	0	0	-	0	0	0	0	0	0	0	0	0	0	0	0	0	0	-	0	0	0	-	0	0	-	0	0	1	0	0	0	1	0	0	1	2	0	0	0	0
38173527|F|0-56:T>C	Ca4	2129108	0	0	0	0	0	0	0	0	0	0	0	0	0	0	0	0	0	0	0	0	0	0	0	0	0	0	0	0	0	-	0	0	0	0	0	0	0	0	0	0	0	0	0	0	0	0	0
15990413|F|0-36:C>T	Ca4	2385462	0	0	0	0	0	0	0	0	0	0	0	0	0	1	2	0	0	0	0	0	0	0	1	2	0	0	0	0	0	0	0	0	0	0	0	2	0	0	0	0	0	0	0	0	0	0	0
10264527|F|0-59:G>A	Ca4	2425754	0	0	0	0	0	0	0	0	0	0	0	0	0	1	2	0	0	0	0	0	0	0	1	2	0	0	0	0	0	0	0	0	0	0	0	2	0	0	0	0	0	0	0	0	0	0	0
10268209|F|0-29:A>G	Ca4	2443962	1	1	1	1	1	1	1	1	1	1	1	1	1	0	2	1	1	1	1	1	1	0	0	2	1	1	1	1	0	1	0	1	1	1	1	2	1	1	1	1	1	0	2	1	1	1	1
13144406|F|0-23:G>A	Ca4	2792624	1	1	1	1	1	1	1	1	2	1	1	1	1	1	1	1	1	1	1	1	1	1	1	2	1	1	2	1	1	1	1	1	1	1	1	1	1	1	1	1	2	1	1	1	1	1	0
5826241|F|0-40:C>T	Ca4	3041813	1	1	1	1	1	1	0	1	1	1	1	1	1	1	1	1	1	1	1	1	1	1	1	1	1	1	1	1	1	1	1	1	1	1	1	1	1	1	1	1	1	1	1	1	1	1	1
5825292|F|0-24:C>G	Ca4	3107369	1	1	1	1	1	1	0	1	2	1	1	1	1	0	2	1	1	1	1	1	1	0	0	0	1	1	2	1	0	1	0	1	1	1	1	2	1	2	1	2	2	0	2	1	0	0	0
5826250|F|0-23:G>T	Ca4	3157867	1	1	1	1	1	1	0	1	1	1	1	1	1	1	1	1	1	1	1	1	1	1	1	1	1	1	1	1	1	1	1	1	1	1	1	1	1	1	1	1	1	1	1	1	1	1	1
5825593|F|0-20:G>T	Ca4	3167115	1	1	1	1	1	1	0	1	1	1	1	1	1	1	1	1	1	1	1	1	1	1	1	1	1	1	1	1	1	1	1	1	1	1	1	1	1	1	1	1	1	1	1	1	1	1	1
5826082|F|0-19:C>G	Ca4	3277703	1	1	1	1	1	1	0	1	1	1	1	1	1	1	1	1	1	1	1	1	1	1	1	1	1	1	1	1	1	1	1	1	1	1	1	1	1	1	1	1	1	1	1	1	1	1	1
5826180|F|0-68:G>T	Ca4	3302221	0	0	0	0	0	0	1	0	0	0	0	0	0	0	0	0	0	0	0	0	0	0	0	0	0	0	0	0	0	0	0	0	0	0	0	0	0	0	0	0	0	0	0	0	0	0	0
5825297|F|0-61:G>A	Ca4	3303681	1	1	1	1	1	1	0	1	1	1	1	1	1	1	1	1	1	1	1	1	1	1	1	1	1	1	1	1	1	1	1	1	1	1	1	1	1	1	1	1	1	1	1	1	1	1	1
5825578|F|0-24:T>C	Ca4	3840548	1	1	1	1	1	1	0	1	1	1	1	1	1	1	1	1	1	1	1	1	1	1	1	1	1	1	1	1	1	1	1	1	1	1	1	1	1	1	1	1	1	1	1	1	1	1	1
5825139|F|0-55:G>A	Ca4	3890904	1	1	1	1	1	1	0	1	1	1	1	1	1	1	1	1	1	1	1	1	1	1	1	1	1	1	1	1	1	1	1	1	1	1	1	1	1	1	1	1	1	1	1	1	1	1	1
11063991|F|0-50:T>G	Ca4	3955878	1	1	1	1	1	-	0	1	1	1	1	1	-	1	1	1	1	1	1	1	1	1	1	1	1	1	1	1	-	1	1	1	1	1	1	1	1	1	1	1	-	1	1	1	1	1	1
5825290|F|0-48:C>T	Ca4	4006076	-	-	1	1	1	-	0	-	1	-	-	1	-	1	1	1	-	-	1	-	-	1	1	1	1	-	1	-	1	1	1	-	-	-	1	1	1	-	1	1	-	1	1	-	1	1	1
10269419|F|0-5:T>C	Ca4	4009113	1	1	1	1	1	1	0	1	1	1	1	1	1	1	1	1	1	1	1	1	1	1	1	1	1	1	1	1	1	1	1	1	1	1	1	1	1	1	1	1	1	1	1	1	1	1	1
8776051|F|0-61:G>T	Ca4	4042314	1	1	0	0	0	1	0	1	0	1	1	0	1	0	2	2	1	1	0	1	1	1	0	0	0	1	2	1	1	0	1	1	1	1	0	2	0	1	0	2	1	1	2	1	2	0	2
8776177|F|0-23:C>T	Ca4	4047014	1	1	0	0	0	1	0	1	0	1	1	0	1	0	2	1	1	1	0	1	1	1	0	0	0	1	2	1	1	0	1	1	1	1	0	2	0	1	0	2	1	1	2	1	2	0	2
8776149|F|0-7:C>T	Ca4	4048268	0	0	1	1	1	0	1	0	1	0	0	1	0	1	2	2	0	0	1	0	0	0	1	1	1	0	2	0	0	1	0	0	0	0	1	2	1	0	1	2	0	0	2	0	2	1	2
8776092|F|0-32:T>C	Ca4	4092436	0	0	1	1	1	0	1	0	1	0	0	1	0	1	2	2	0	0	1	0	0	0	1	1	1	0	2	0	0	1	0	0	0	0	1	2	1	0	1	2	0	0	2	0	2	1	2
8776022|F|0-15:T>C	Ca4	4119694	1	1	0	0	0	1	0	1	0	1	1	0	1	0	2	2	1	1	0	1	1	1	0	0	0	1	2	1	1	0	1	1	1	1	0	2	0	1	0	2	1	1	2	1	2	0	2
8776078|F|0-48:G>A	Ca4	4172265	1	1	0	0	0	1	0	1	0	1	1	0	1	0	2	2	1	1	0	1	1	1	0	0	0	1	2	1	1	0	1	1	1	1	0	2	0	1	0	2	1	1	2	1	2	0	2
15990473|F|0-20:G>A	Ca4	4185437	0	0	1	1	1	0	1	0	1	0	0	1	0	1	2	2	0	0	1	0	0	0	1	1	1	0	2	0	0	1	0	0	0	0	1	2	1	0	1	2	0	0	2	0	2	1	2
8776034|F|0-29:G>A	Ca4	4255089	1	1	0	0	0	1	0	1	0	1	1	0	1	0	2	2	1	1	0	1	1	1	0	0	0	1	2	1	1	0	1	1	1	1	0	2	0	1	0	2	1	1	2	1	2	0	2
5825381|F|0-67:C>T	Ca4	4288616	0	0	0	0	0	0	1	0	2	0	0	0	0	0	0	0	0	0	0	0	0	0	0	2	0	0	2	0	0	0	0	0	0	0	0	0	0	0	0	0	0	0	0	0	2	0	2
5825564|F|0-7:A>G	Ca4	4298426	0	0	0	0	0	0	1	0	2	0	0	0	0	0	0	0	0	0	0	0	0	0	0	2	0	0	2	0	0	0	0	0	0	0	0	0	0	0	0	0	0	0	0	0	2	0	2
11063553|F|0-47:A>G	Ca4	4314157	1	1	1	1	1	1	0	1	2	1	1	1	1	1	1	1	1	1	1	1	1	1	1	2	1	1	2	1	1	1	1	1	1	1	1	1	1	1	1	1	1	1	1	1	2	1	2
5825440|F|0-6:A>C	Ca4	4340537	1	1	1	1	1	1	0	1	2	1	1	1	1	1	1	1	1	1	1	1	1	1	1	2	1	1	2	1	1	1	1	1	1	1	1	1	1	1	1	1	1	1	1	1	2	1	2
5825251|F|0-35:C>T	Ca4	4394910	1	1	1	1	1	1	0	1	2	1	1	1	1	1	1	1	1	1	1	1	1	1	1	2	1	1	2	1	1	1	1	1	1	1	1	1	1	1	1	1	1	1	1	1	0	1	2
11063329|F|0-31:T>C	Ca4	4419983	1	1	1	1	1	1	0	1	0	1	1	1	1	1	1	1	1	1	1	1	1	1	1	2	1	1	2	1	1	1	1	1	1	1	1	1	1	1	1	1	1	1	1	1	0	1	0
8776040|F|0-24:G>A	Ca4	4462716	1	1	0	0	0	1	1	1	0	1	1	0	1	0	2	2	1	1	0	1	1	1	0	0	0	1	2	1	1	0	1	1	1	1	0	2	0	1	0	2	1	1	2	1	2	0	2
8776065|F|0-28:G>A	Ca4	4576892	1	1	0	0	0	1	1	1	0	1	1	0	1	0	2	2	1	1	0	1	1	1	0	0	0	1	2	1	1	0	1	1	1	1	0	2	0	1	0	2	1	1	2	1	0	0	0
10270130|F|0-37:G>A	Ca4	4585012	0	0	1	1	1	-	0	0	1	0	0	1	0	1	2	0	0	0	1	0	0	0	1	1	1	0	1	0	0	1	0	0	0	0	1	2	1	0	1	1	0	0	2	0	1	1	1
8776054|F|0-18:C>G	Ca4	4624383	2	0	1	1	1	0	0	0	1	0	0	1	0	1	2	2	0	0	1	0	0	0	1	1	1	0	2	0	0	1	0	0	0	0	1	2	1	0	1	2	2	0	2	0	1	1	1
13144410|F|0-19:C>A	Ca4	4711491	0	0	0	0	1	0	0	0	1	0	0	1	0	1	2	0	0	0	0	0	0	0	1	1	1	0	2	0	0	1	0	0	0	0	0	2	1	0	0	2	0	0	0	0	1	1	1
10269423|F|0-18:T>C	Ca4	5014507	1	1	1	1	1	1	0	1	1	1	1	1	1	1	1	1	1	1	1	1	1	1	1	1	1	1	1	1	1	1	1	1	1	1	1	1	1	1	1	1	1	1	1	1	1	1	1
10263549|F|0-62:G>T	Ca4	5056503	0	0	0	0	0	0	1	0	0	0	0	0	0	0	0	0	0	0	0	0	0	0	0	0	0	0	0	0	0	0	0	0	0	0	0	0	0	0	0	0	0	0	0	0	0	0	0
11063964|F|0-17:A>T	Ca4	5086038	0	0	0	-	0	0	1	0	0	0	0	0	0	0	0	0	0	0	0	0	0	0	0	0	0	0	0	0	0	0	0	0	0	0	0	0	-	0	0	0	0	0	0	0	0	0	0
13144782|F|0-17:T>G	Ca4	5847484	1	1	1	1	1	1	1	1	1	1	1	1	1	1	1	1	1	1	1	1	1	1	1	1	1	1	1	1	1	1	1	1	1	1	1	1	1	1	1	1	1	1	1	1	1	1	1
10259901|F|0-9:G>A	Ca4	6264853	1	1	1	1	1	1	1	1	1	1	1	1	1	1	1	1	1	1	1	1	1	1	1	1	1	1	1	1	1	1	1	1	1	1	1	1	1	1	1	1	1	1	1	1	1	1	1
11063174|F|0-39:C>T	Ca4	6293553	0	0	0	0	0	0	0	0	0	0	-	0	0	0	0	0	0	-	0	0	0	0	0	0	0	0	-	0	0	0	0	0	0	-	0	0	0	0	0	0	0	0	0	0	0	0	0
11063190|F|0-44:A>T	Ca4	6293978	0	0	0	0	0	0	0	0	0	0	0	0	0	0	0	0	0	0	0	0	0	0	0	0	0	0	0	0	0	0	0	0	0	0	0	0	0	0	0	0	0	0	0	0	0	0	0
15990353|F|0-12:A>G	Ca4	6331671	2	0	1	1	1	1	1	0	1	0	0	1	2	1	1	1	1	2	1	1	0	1	1	1	1	1	1	2	1	1	1	0	0	0	1	1	1	1	1	1	1	1	2	0	1	1	1
11063254|F|0-37:G>T	Ca4	6518683	1	1	1	1	1	1	1	1	1	1	1	1	1	1	1	1	1	1	1	1	1	1	1	1	1	1	1	1	1	1	1	1	1	1	1	1	1	1	1	1	1	1	1	1	1	1	1
11063794|F|0-46:A>G	Ca4	6581881	0	0	0	0	0	0	0	0	0	0	0	0	0	0	0	0	0	0	0	0	0	0	0	0	0	0	0	0	0	0	0	0	0	0	0	0	0	0	0	0	0	0	0	0	0	0	0
8776099|F|0-56:G>T	Ca4	6587755	0	0	1	1	0	0	0	0	0	0	0	0	2	0	0	0	0	0	1	0	0	0	0	0	0	0	2	0	0	0	0	0	0	0	1	0	0	0	1	0	0	1	2	0	0	0	0
5825567|F|0-31:T>C	Ca4	6600475	1	1	1	1	1	1	1	1	1	1	1	1	1	1	1	1	1	1	1	1	1	1	1	1	1	1	1	1	1	1	1	1	1	1	1	1	1	1	1	1	1	1	1	1	1	1	1
11063183|F|0-41:A>G	Ca4	6610425	0	0	0	0	0	0	0	0	0	0	0	0	0	0	0	0	0	0	0	0	0	0	0	0	0	0	0	0	0	0	0	0	0	0	0	0	0	0	0	0	0	0	0	0	0	0	0
11063729|F|0-21:G>T	Ca4	6612885	1	1	1	1	1	1	1	1	1	1	1	1	1	1	1	1	1	1	1	1	1	1	1	1	1	1	1	1	1	1	1	1	1	1	1	1	1	1	1	1	1	1	1	1	1	1	1
10265133|F|0-26:G>A	Ca4	6618840	1	1	1	1	1	1	1	1	1	1	1	1	1	1	1	1	1	1	1	1	1	1	1	1	1	1	1	1	1	1	1	1	1	1	1	1	1	1	1	1	1	1	1	1	1	1	1
11064481|F|0-18:A>G	Ca4	6619834	1	1	1	1	1	1	1	1	1	1	1	1	1	1	1	1	1	1	1	1	1	1	1	1	1	1	1	1	1	1	1	1	1	1	1	1	1	1	1	1	1	1	1	1	2	1	1
10269347|F|0-5:C>T	Ca4	6655344	1	1	1	1	1	1	1	1	1	1	1	1	1	1	1	1	1	1	1	1	1	1	1	1	1	1	1	1	1	1	1	1	1	1	1	1	1	1	1	1	1	1	1	1	1	1	1
11063282|F|0-26:A>G	Ca4	6778671	0	0	0	0	0	0	0	0	0	0	0	0	0	0	0	0	0	0	0	0	0	0	0	0	0	0	0	0	0	0	0	0	0	0	0	0	0	0	0	0	0	0	0	0	0	0	0
11063666|F|0-45:C>T	Ca4	6814962	0	0	0	0	0	0	2	2	0	0	0	0	0	0	0	0	0	0	0	0	0	0	0	0	0	0	2	0	0	0	0	0	0	0	0	2	0	0	0	0	0	0	0	0	0	0	0
10266191|F|0-27:C>T	Ca4	6885366	1	1	1	1	1	1	1	1	1	1	1	1	1	1	1	1	1	1	1	1	1	1	1	1	1	1	1	1	1	1	1	1	1	1	1	1	1	1	1	1	1	1	1	1	1	1	1
10259811|F|0-18:T>C	Ca4	6998103	1	1	1	1	1	1	1	1	1	1	1	1	1	1	1	1	1	1	1	1	1	1	1	1	1	1	1	1	1	1	1	1	1	1	1	1	2	1	1	1	2	1	1	1	1	1	1
11063333|F|0-60:A>T	Ca4	7016005	1	1	1	1	1	1	1	1	1	1	1	1	1	1	1	1	1	1	1	1	1	1	1	1	1	1	1	1	1	1	1	1	1	1	1	1	1	1	1	1	1	1	1	1	1	1	1
11063742|F|0-43:C>T	Ca4	7019971	0	0	0	0	0	0	0	0	0	0	0	0	0	0	0	0	0	0	0	0	0	0	0	0	0	0	0	0	0	0	0	0	0	0	0	0	0	0	0	0	0	0	0	0	0	0	0
10257876|F|0-11:C>G	Ca4	7032712	1	1	1	1	1	1	1	1	1	1	1	1	1	1	1	1	1	1	1	1	1	1	1	1	1	1	1	1	1	1	1	1	1	1	1	1	1	1	1	1	1	1	1	1	1	1	1
11064573|F|0-59:G>C	Ca4	7032822	0	0	0	0	0	0	0	0	0	0	0	0	0	0	0	0	0	0	0	0	0	0	0	0	0	0	0	0	0	0	0	0	0	0	0	0	0	0	0	0	0	0	0	0	0	0	0
11063369|F|0-66:G>C	Ca4	7061733	0	0	0	0	0	0	0	0	0	0	0	0	0	0	0	0	0	0	0	0	0	0	0	0	0	0	0	0	0	0	0	0	0	0	0	0	0	0	0	0	0	0	0	0	0	0	0
10268115|F|0-31:C>T	Ca4	7100577	1	1	1	1	0	1	1	1	1	1	1	0	1	0	2	2	1	2	1	1	1	1	0	2	0	1	1	1	1	0	1	1	1	1	1	2	0	1	1	2	1	1	2	1	1	0	1
40898293|F|0-59:T>C	Ca4	7115108	0	0	0	0	0	0	0	0	0	0	0	0	0	0	0	0	0	0	0	0	0	0	0	0	0	0	0	0	0	0	0	0	0	0	0	0	0	0	0	0	0	0	0	0	0	0	0
10270011|F|0-67:G>T	Ca4	7115182	1	1	1	1	0	1	1	1	1	1	1	0	1	0	2	2	1	2	1	1	1	1	0	2	0	1	1	1	1	0	1	1	1	1	1	2	0	1	1	2	1	1	1	1	1	0	1
11063869|F|0-32:T>G	Ca4	7154827	1	1	1	1	1	1	1	1	1	1	1	1	1	1	1	1	1	1	1	1	1	1	1	1	1	1	1	1	1	1	1	1	1	1	1	1	1	1	1	1	1	1	1	1	1	1	1
11063442|F|0-57:C>T	Ca4	7171093	1	1	1	1	1	1	1	1	1	1	1	1	1	1	1	1	1	1	1	1	1	1	1	1	1	1	1	1	1	1	1	1	1	1	1	1	1	1	1	1	1	1	1	1	1	1	1
11063503|F|0-60:T>A	Ca4	7172505	0	0	0	0	0	0	0	0	0	0	0	0	0	0	0	0	0	0	0	0	0	0	0	0	0	0	0	0	0	0	0	0	0	0	0	0	0	0	0	0	0	0	0	0	0	0	0
11063662|F|0-52:G>A	Ca4	7192166	0	0	0	0	0	0	0	0	0	0	0	0	0	0	0	0	0	0	0	0	0	0	2	0	0	0	0	0	0	0	0	0	0	0	0	0	0	0	0	0	0	0	0	0	0	0	0
11063812|F|0-57:C>A	Ca4	7193035	1	1	1	1	1	1	1	1	1	1	1	1	1	1	1	1	1	1	1	1	1	1	2	1	1	1	1	1	1	1	1	1	1	1	1	1	1	1	1	1	1	1	1	1	1	1	1
11063263|F|0-45:A>T	Ca4	7196476	0	0	0	0	0	0	0	0	0	0	0	0	0	0	2	0	0	0	0	0	0	0	0	0	0	0	0	0	0	0	0	0	0	0	0	0	0	0	0	0	0	0	0	0	0	0	0
11064383|F|0-45:G>A	Ca4	7197719	1	1	1	1	1	1	1	1	1	1	1	1	1	1	1	1	1	1	1	1	1	1	1	1	1	1	1	1	1	1	1	1	1	1	1	1	1	1	1	1	1	1	1	1	1	1	1
10268351|F|0-68:C>T	Ca4	7248706	1	1	1	1	1	1	1	1	1	1	1	1	1	1	1	1	1	1	1	1	1	1	1	1	1	1	1	1	1	1	1	1	1	1	1	1	1	1	1	1	1	1	1	1	1	1	1
10267792|F|0-26:C>T	Ca4	7248730	1	1	1	1	1	1	1	1	1	1	1	1	1	1	1	1	1	1	1	1	1	1	1	1	1	1	1	1	1	1	1	1	1	1	1	1	1	1	1	1	1	1	1	1	1	1	1
11064701|F|0-36:C>T	Ca4	7249745	1	1	1	1	1	1	1	1	1	1	1	1	1	1	1	1	1	1	1	1	1	1	1	1	1	1	1	1	1	1	1	1	1	1	1	1	1	1	1	1	1	1	1	1	1	1	1
11063395|F|0-56:T>C	Ca4	7331123	1	1	1	2	1	1	1	1	1	1	1	1	1	1	1	1	1	1	1	1	1	1	1	1	1	1	1	1	1	1	1	1	1	1	1	1	1	1	1	1	1	1	1	1	1	1	1
10258342|F|0-47:T>A	Ca4	7343202	1	1	1	1	1	1	1	1	1	1	1	1	1	1	1	1	1	1	1	1	1	1	1	1	1	1	1	1	1	1	1	1	1	1	1	1	1	1	1	1	1	1	1	1	1	1	1
11063154|F|0-28:C>T	Ca4	7552002	1	1	1	1	1	1	1	1	1	1	1	1	1	1	1	1	1	1	1	1	1	1	1	1	1	1	1	1	1	1	1	1	1	1	1	1	1	1	1	1	1	1	1	1	1	1	1
10268225|F|0-54:T>C	Ca4	7654356	0	0	0	0	0	0	0	0	0	0	0	0	0	0	0	0	0	0	0	0	0	0	0	0	0	0	0	0	0	0	0	0	0	0	0	0	0	0	0	0	0	0	0	0	0	0	0
10264022|F|0-24:T>G	Ca4	7700954	1	1	1	1	1	1	1	1	1	1	1	1	1	1	1	1	1	1	1	1	1	1	1	1	1	1	1	1	1	1	1	1	1	1	1	1	1	1	1	1	1	1	1	1	1	1	1
11064224|F|0-31:C>A	Ca4	7824227	1	1	1	1	1	1	1	1	1	1	1	1	1	1	1	1	1	1	1	1	1	1	1	1	1	1	1	1	1	1	1	1	1	1	1	1	1	1	1	1	1	1	1	1	1	1	1
11064249|F|0-29:C>T	Ca4	7824882	1	1	1	1	1	1	1	1	1	1	1	1	1	1	1	1	1	1	1	1	1	1	1	1	1	1	1	1	1	1	1	1	1	1	1	1	1	1	1	1	1	1	1	1	1	1	1
11063306|F|0-45:G>C	Ca4	7829491	1	1	1	1	1	1	1	1	1	1	1	1	1	1	1	1	1	1	1	1	1	1	1	1	1	1	1	1	1	1	1	1	1	1	1	1	1	1	1	1	1	1	1	1	1	1	1
11064191|F|0-36:G>A	Ca4	7901996	0	0	0	0	0	0	0	0	0	0	0	0	0	0	0	0	0	0	0	0	0	0	0	0	0	0	0	0	0	0	0	0	0	0	0	0	0	0	0	0	0	0	0	0	0	0	0
11064763|F|0-38:C>T	Ca4	7902055	1	1	0	0	1	1	1	1	1	1	1	1	1	1	1	1	1	1	0	1	1	1	1	1	1	1	1	1	1	1	1	1	1	1	0	1	1	1	0	1	1	1	1	1	1	1	1
15979695|F|0-22:A>C	Ca4	7923818	1	1	0	0	1	1	1	1	1	1	1	1	1	1	1	1	1	1	0	1	1	1	1	1	1	1	1	1	1	1	1	1	1	1	0	1	1	1	0	1	1	1	1	1	1	1	1
11064696|F|0-64:G>A	Ca4	7992324	1	1	0	0	1	1	1	1	1	1	-	1	1	1	-	1	1	1	-	1	1	1	1	1	1	1	-	1	1	1	1	1	1	1	0	1	1	1	0	1	1	1	1	1	1	1	1
11064679|F|0-66:T>A	Ca4	8010236	1	1	1	1	2	1	1	1	1	1	1	1	1	1	1	1	1	1	1	1	1	1	1	1	1	1	1	2	2	2	1	1	1	1	1	1	1	1	1	1	1	1	1	1	1	1	2
5825821|F|0-45:T>C	Ca4	8022281	1	1	0	0	1	1	1	1	1	1	1	1	1	1	1	1	1	1	0	1	1	1	1	1	1	1	1	1	1	1	1	1	1	1	0	1	1	1	0	1	1	1	1	1	1	1	1
11063712|F|0-24:A>G	Ca4	8050794	1	1	1	1	1	1	1	1	1	1	1	1	1	1	1	1	1	1	1	1	1	1	1	1	1	1	1	1	1	1	1	1	1	1	1	1	1	1	1	1	1	1	1	1	1	1	1
11063577|F|0-54:C>T	Ca4	8065538	1	1	1	1	1	1	1	1	1	1	1	1	1	1	1	1	2	1	1	1	1	1	1	1	1	1	1	1	1	1	1	1	1	1	1	1	1	1	1	1	1	1	1	1	1	1	1
11063378|F|0-11:G>A	Ca4	8086758	0	0	0	0	0	0	0	0	0	0	0	0	0	0	0	0	0	0	0	0	0	0	0	0	0	0	0	0	0	0	0	0	0	0	0	0	0	0	0	0	0	0	0	0	0	0	0
23870740|F|0-19:A>C	Ca4	8107384	1	1	0	0	1	1	1	1	1	1	1	1	1	1	1	1	1	1	0	1	1	1	1	1	1	1	1	1	1	1	1	1	1	1	0	1	1	1	0	1	1	1	1	1	1	1	1
11064548|F|0-44:C>T	Ca4	8112824	1	1	1	1	1	1	1	1	1	1	1	1	1	1	1	1	1	1	1	1	1	1	1	1	1	1	1	1	1	1	1	1	1	1	1	1	1	1	1	1	1	1	1	1	1	1	1
5825123|F|0-14:T>G	Ca4	8115391	1	1	0	0	1	1	1	1	1	1	1	1	1	1	1	1	1	1	0	1	1	1	1	1	1	1	1	1	1	1	1	1	1	1	0	1	1	1	0	1	1	1	1	1	1	1	1
10269013|F|0-10:A>G	Ca4	8136245	1	1	0	0	1	1	1	1	1	1	1	1	1	1	1	1	1	1	0	1	1	1	1	1	1	1	1	1	1	1	1	1	1	1	0	1	1	1	0	1	1	1	1	1	1	1	1
11063694|F|0-60:A>T	Ca4	8249523	1	1	1	1	1	1	1	1	1	1	1	1	1	1	1	1	1	1	1	1	1	1	1	1	1	1	1	1	1	1	1	1	1	1	1	1	1	1	1	1	1	1	1	1	1	1	1
10259774|F|0-13:C>T	Ca4	8258726	1	1	1	1	1	1	1	1	1	1	1	1	1	1	1	1	1	1	1	1	1	1	1	1	1	1	1	1	1	1	1	1	1	1	1	1	1	1	1	1	1	1	1	1	1	1	1
10258128|F|0-62:G>T	Ca4	8283222	1	1	1	1	1	1	1	1	1	1	1	1	1	1	1	1	1	1	1	1	1	1	1	1	1	1	1	1	1	1	1	1	1	1	1	1	1	1	1	1	1	1	1	1	1	1	1
10268123|F|0-10:A>G	Ca4	8283365	1	1	-	-	1	1	1	1	1	1	1	1	1	1	1	1	1	1	-	1	1	1	1	1	1	1	1	1	1	1	1	1	1	1	-	1	1	1	-	1	1	1	1	1	1	1	1
11063318|F|0-47:C>T	Ca4	8311619	1	1	1	1	1	1	1	1	1	1	1	1	1	1	1	1	1	1	1	1	1	1	1	1	1	1	1	1	1	1	1	1	1	1	1	1	1	1	1	1	1	1	1	1	1	1	1
5825824|F|0-38:C>A	Ca4	8315711	1	1	1	1	1	1	1	1	1	1	1	1	1	1	1	2	1	1	1	1	1	1	1	1	1	1	1	1	1	1	1	1	1	1	1	1	1	1	1	1	1	1	1	1	1	1	1
5826046|F|0-54:C>T	Ca4	8333236	1	1	0	0	1	1	1	0	1	1	2	1	2	1	1	1	1	1	0	1	1	1	1	1	1	1	1	2	1	1	1	2	1	1	0	1	1	1	0	1	1	0	2	0	1	1	1
11063276|F|0-61:T>G	Ca4	8411448	0	0	0	0	0	0	0	0	0	0	0	0	0	0	0	0	0	0	0	0	0	0	0	0	0	0	0	0	0	0	0	0	0	0	0	0	0	0	0	0	0	0	0	0	0	0	-
11064122|F|0-30:T>A	Ca4	8416470	0	0	0	0	0	0	0	0	0	0	0	0	0	0	0	0	0	0	0	0	0	0	0	0	0	0	0	0	0	0	0	0	0	0	0	0	0	0	0	0	0	0	0	0	0	0	0
5826006|F|0-6:A>G	Ca4	8425685	1	1	0	0	1	1	1	0	1	1	2	1	2	1	1	2	1	1	0	1	1	1	1	1	1	1	1	2	1	1	1	2	1	1	0	1	1	1	0	1	1	0	2	0	1	1	1
10265990|F|0-37:C>T	Ca4	8451041	1	1	1	1	1	1	1	1	1	1	1	1	1	1	1	1	1	1	1	1	1	1	1	1	1	1	1	1	1	1	1	1	1	1	1	1	1	1	1	1	1	1	1	1	1	1	1
5826176|F|0-68:T>C	Ca4	8451138	1	1	0	0	1	1	1	0	1	1	2	1	2	1	1	1	1	1	0	1	1	1	1	1	1	1	1	2	1	1	1	2	1	1	0	1	1	1	0	1	1	0	2	0	1	1	1
11063209|F|0-67:A>G	Ca4	8497447	1	1	0	0	1	1	-	0	1	1	0	1	1	1	1	1	1	1	0	1	1	1	1	1	1	1	1	2	1	1	1	0	1	1	-	1	1	1	0	1	1	0	1	0	-	1	1
10265131|F|0-36:C>T	Ca4	8500174	0	0	1	1	0	0	0	1	0	0	2	0	2	0	0	0	0	0	1	0	0	0	0	0	0	0	0	2	0	0	0	2	0	0	1	0	0	0	1	0	0	1	2	1	0	0	0
5825532|F|0-54:G>A	Ca4	8517942	1	1	0	0	1	1	1	0	1	1	2	1	1	1	1	1	1	1	0	1	1	1	1	1	1	0	1	2	1	1	1	0	1	1	0	1	1	1	0	1	1	0	2	0	1	1	1
5825470|F|0-46:A>G	Ca4	8574859	1	1	0	0	1	1	1	0	1	1	2	1	2	1	2	1	1	1	0	1	1	1	1	1	1	0	1	2	1	1	1	2	1	1	0	1	1	1	0	1	1	0	2	0	1	1	1
11064215|F|0-14:G>C	Ca4	8600360	0	0	0	0	0	0	0	0	0	0	0	0	0	0	0	0	0	0	0	0	0	0	0	0	0	0	0	0	0	0	0	0	0	0	0	0	0	0	0	0	0	0	0	0	0	0	0
10265794|F|0-38:A>C	Ca4	8648215	1	1	1	1	1	1	1	1	1	1	1	1	1	1	1	1	1	1	1	1	1	1	1	1	1	1	1	1	1	1	1	1	1	1	1	1	1	1	1	1	1	1	1	1	1	1	1
10269057|F|0-22:G>A	Ca4	8657027	1	1	1	1	1	1	1	1	1	1	1	1	1	1	1	1	1	1	1	1	1	1	1	1	1	1	1	1	1	1	1	1	1	1	1	1	1	1	1	1	1	1	1	1	1	1	1
10259321|F|0-34:C>A	Ca4	8803330	1	1	1	1	1	1	1	1	1	1	1	1	1	1	1	1	1	1	1	1	1	1	1	1	1	1	1	1	1	1	1	1	1	1	1	1	1	1	1	1	1	1	1	1	1	1	1
11063265|F|0-12:G>T	Ca4	8852615	0	0	0	0	0	0	0	0	0	0	0	0	0	0	0	0	0	0	0	0	0	0	0	0	0	0	0	0	0	0	0	0	0	0	0	0	0	0	0	0	0	0	0	0	0	0	0
11063573|F|0-67:G>A	Ca4	8919830	0	0	0	0	0	0	0	0	0	0	0	0	0	0	0	0	0	0	0	0	0	0	0	0	0	0	0	0	0	0	0	0	0	0	0	0	0	0	0	0	0	0	0	0	0	0	0
10264986|F|0-5:T>C	Ca4	8919834	0	0	0	0	0	0	0	0	0	0	0	0	0	0	0	0	0	0	0	0	0	0	0	0	0	0	0	0	0	0	0	0	0	0	0	0	0	0	0	0	0	0	0	0	0	0	0
11064534|F|0-9:C>G	Ca4	8956859	1	1	1	1	1	1	1	1	1	1	1	1	1	1	1	1	1	1	1	1	1	1	1	1	1	1	1	1	1	1	1	1	1	1	1	1	1	1	1	1	1	1	1	1	1	1	1
10265176|F|0-21:C>T	Ca4	9003395	1	1	1	1	1	1	1	1	1	1	1	1	1	1	1	1	1	1	1	1	1	2	1	1	1	1	1	1	1	1	1	1	1	1	1	1	1	1	1	1	1	1	1	1	1	1	1
10268379|F|0-10:A>G	Ca4	9030876	1	1	1	1	1	1	1	1	1	1	1	1	1	1	1	1	1	1	1	1	1	1	1	1	1	1	1	1	1	1	1	1	1	1	1	1	1	1	1	1	1	1	1	1	1	1	1
11063678|F|0-25:C>G	Ca4	9062481	0	0	0	0	0	0	0	0	0	0	0	0	0	0	0	0	0	0	0	0	0	0	0	0	0	0	0	0	0	0	0	0	0	0	0	0	0	0	0	0	0	0	0	0	0	0	0
11063837|F|0-29:G>T	Ca4	9103109	0	0	0	0	0	0	0	0	0	0	0	0	0	0	0	0	0	0	0	0	0	0	0	0	0	0	0	0	0	0	0	0	0	0	0	0	0	0	0	0	0	0	0	0	0	0	0
11064620|F|0-12:G>A	Ca4	9158875	1	1	1	1	1	1	1	1	1	1	1	1	1	1	1	1	1	1	1	1	1	1	1	1	1	1	1	1	1	1	1	1	1	1	1	1	1	1	1	1	1	1	1	1	1	1	1
11064805|F|0-17:T>A	Ca4	9190283	0	0	0	0	0	0	0	0	0	0	0	0	0	0	0	0	0	0	0	0	0	0	0	0	0	0	0	0	0	0	0	0	0	0	0	0	0	0	0	0	0	0	0	0	0	0	0
10267312|F|0-7:G>A	Ca4	9496977	1	1	1	1	1	1	1	1	1	1	1	1	1	1	1	1	1	1	1	1	1	1	1	1	1	1	1	1	1	1	1	1	1	1	1	1	1	1	1	1	1	1	1	1	1	1	1
11064843|F|0-37:C>T	Ca4	9519875	0	0	0	0	0	0	0	0	0	0	0	0	0	0	0	0	0	0	0	0	0	0	0	0	0	0	0	0	0	0	0	0	0	0	0	0	0	0	0	0	0	0	0	0	0	0	0
10264182|F|0-41:C>A	Ca4	9534441	0	0	0	0	0	0	0	0	0	0	0	0	0	0	0	0	0	0	0	0	0	0	0	0	0	0	0	0	0	0	0	0	0	0	0	0	0	0	0	0	0	0	0	0	0	0	0
10265390|F|0-22:T>G	Ca4	9597741	1	1	1	1	1	1	1	1	1	1	1	1	1	1	1	1	1	1	1	1	1	1	1	1	1	1	1	1	1	1	1	1	1	1	1	1	1	1	1	1	1	1	1	1	1	1	1
10264520|F|0-60:A>G	Ca4	9597845	0	0	0	0	0	0	0	0	0	0	0	0	0	0	0	0	0	0	0	0	0	0	0	0	0	0	0	0	0	0	0	0	0	0	0	0	0	0	0	0	0	0	0	0	0	0	0
10265640|F|0-12:A>G	Ca4	9669148	0	0	0	0	0	0	0	0	0	0	0	0	0	0	0	0	0	0	0	0	0	0	0	0	0	0	0	0	0	0	0	0	0	0	0	0	0	0	0	0	0	0	0	0	0	0	0
11063289|F|0-50:A>G	Ca4	9711292	0	0	0	0	0	0	0	0	0	0	0	0	0	0	0	0	-	-	0	0	0	0	0	0	0	0	0	0	0	0	0	-	-	0	0	0	0	0	0	0	0	-	0	0	0	0	0
10263510|F|0-43:C>T	Ca4	9713076	1	1	1	1	1	1	1	1	1	1	1	1	1	1	1	1	1	1	1	1	1	1	1	1	1	1	1	1	1	1	1	1	1	1	1	1	1	1	1	1	1	1	1	1	1	1	1
11063900|F|0-49:A>C	Ca4	9784155	1	1	1	1	1	1	1	1	1	1	1	1	1	1	1	1	1	1	1	1	1	1	1	1	1	1	1	1	1	1	1	1	1	1	1	1	1	1	1	1	1	1	1	1	1	1	1
11064590|F|0-44:G>A	Ca4	9787893	0	0	0	0	0	0	0	0	0	0	0	0	0	0	0	0	0	0	0	0	0	0	0	0	0	0	0	0	0	0	0	0	0	0	0	0	0	0	0	0	0	0	0	0	0	0	0
11064885|F|0-32:A>G	Ca4	9886992	1	1	1	1	1	1	1	1	1	1	1	1	1	1	1	1	1	1	1	1	1	1	1	1	1	1	1	1	1	1	1	1	1	1	1	1	1	1	1	2	1	1	1	1	1	1	1
11063574|F|0-66:A>C	Ca4	9933227	0	0	0	0	0	0	0	0	0	0	0	0	0	0	0	0	0	0	0	0	0	0	0	0	-	0	0	0	0	0	0	0	0	0	0	0	0	0	0	0	0	0	0	0	0	0	0
11063977|F|0-56:C>T	Ca4	9993083	0	0	0	0	0	0	0	0	0	0	0	0	0	0	0	0	0	0	0	0	0	0	0	0	0	0	0	0	0	0	0	0	0	0	0	0	0	0	0	0	0	0	0	0	0	0	0
10265745|F|0-49:C>T	Ca4	9993722	1	1	1	1	1	1	1	1	1	1	1	1	1	1	1	1	1	1	1	1	1	1	1	1	1	1	1	1	1	1	1	1	1	1	1	1	1	1	1	1	1	1	1	1	1	1	1
10264387|F|0-55:A>G	Ca4	10025853	1	1	1	1	1	1	1	1	1	1	1	1	1	1	1	1	1	1	1	1	1	1	1	1	1	1	1	1	1	1	1	1	1	1	1	1	1	1	1	1	1	1	1	1	1	1	1
10264361|F|0-16:A>G	Ca4	10047883	0	0	0	0	0	0	0	0	0	0	0	0	0	0	0	0	0	0	0	0	0	0	0	0	0	0	0	0	0	0	0	0	0	0	0	0	0	0	0	0	0	0	0	0	0	0	0
11064656|F|0-41:A>C	Ca4	10086198	1	1	1	1	1	1	1	1	1	1	1	1	1	1	1	1	1	1	1	1	1	1	1	1	1	1	1	1	1	1	1	1	1	1	1	1	1	1	1	1	1	1	1	1	1	1	1
10263904|F|0-41:C>A	Ca4	10105022	1	1	1	1	1	1	1	1	1	1	1	1	1	1	1	1	1	1	1	1	1	1	1	1	1	1	1	1	1	1	1	1	1	1	1	1	1	1	1	1	1	1	1	1	1	1	1
10257885|F|0-16:C>T	Ca4	10150874	1	1	1	1	1	1	1	1	1	1	1	1	1	1	1	1	1	1	1	1	1	1	1	1	1	1	1	1	1	1	1	1	1	1	1	1	1	1	1	1	1	1	1	1	1	1	1
11063751|F|0-10:C>T	Ca4	10215791	1	1	1	1	1	1	1	1	1	1	1	1	1	1	1	1	1	1	1	1	1	1	1	1	1	1	1	1	1	1	1	1	1	1	1	1	1	1	1	1	1	1	1	1	1	1	1
10268825|F|0-45:G>A	Ca4	10265829	1	1	1	1	1	1	1	1	1	1	1	1	1	1	1	1	1	1	1	1	1	1	1	1	1	1	1	1	1	1	1	1	1	1	1	1	1	1	1	1	1	1	1	1	1	1	1
5825813|F|0-65:G>A	Ca4	10283158	1	1	1	1	1	1	2	0	1	1	1	1	2	1	1	2	0	1	1	0	1	1	1	2	1	1	2	1	1	1	1	2	1	1	1	2	1	1	1	2	0	1	1	0	2	1	2
11063847|F|0-42:C>T	Ca4	10333638	1	1	1	1	1	1	1	1	1	1	1	1	1	1	1	1	1	1	1	1	1	1	1	1	1	1	1	1	1	1	1	1	1	1	1	1	1	1	1	1	1	1	1	1	1	1	1
10266065|F|0-23:G>C	Ca4	10383406	1	1	1	1	1	1	1	1	1	1	1	1	1	1	1	1	1	1	1	1	1	1	1	1	1	1	1	1	1	1	1	1	1	1	1	1	1	1	1	1	1	1	1	1	1	1	1
11063814|F|0-28:T>A	Ca4	10432346	1	1	1	1	1	1	1	1	1	1	1	1	1	1	1	1	1	1	1	1	1	1	1	1	1	1	1	1	1	1	1	1	1	1	1	1	1	1	1	1	1	1	1	1	1	1	1
10265785|F|0-49:G>T	Ca4	10432433	0	0	0	0	0	0	0	0	0	0	0	0	0	0	0	0	0	0	0	0	0	0	0	0	0	0	0	0	0	0	0	0	0	0	0	0	0	0	0	0	0	0	0	0	0	0	0
11064426|F|0-48:G>A	Ca4	10444767	1	1	1	1	1	1	1	1	1	1	1	1	1	1	1	1	1	1	1	1	1	1	1	1	1	1	1	1	1	1	1	1	1	1	1	1	1	1	1	1	1	1	1	1	1	1	1
100002766|F|0-67:A>T	Ca4	10501431	0	0	0	0	0	0	0	0	0	0	0	0	0	0	0	0	0	0	0	0	0	0	0	0	0	0	0	0	0	0	0	0	0	0	0	0	2	0	0	0	0	0	0	0	0	0	0
10264634|F|0-33:A>C	Ca4	10571501	0	0	1	1	0	0	1	1	1	0	2	0	0	0	0	2	1	0	1	1	0	1	0	2	0	1	1	0	1	0	1	2	0	0	1	2	0	0	1	2	1	1	2	1	1	0	1
5825364|F|0-60:T>C	Ca4	10584800	0	0	1	1	0	0	1	1	1	0	2	0	2	0	0	2	1	0	1	1	0	1	0	2	0	1	1	0	1	0	1	0	0	0	1	2	0	0	1	2	1	1	1	1	1	0	1
11063422|F|0-34:C>T	Ca4	10588849	0	0	0	0	0	0	0	0	0	0	0	0	0	0	0	0	0	0	-	0	-	-	0	0	0	0	-	0	0	-	0	0	-	0	0	0	0	0	0	0	0	0	0	0	-	-	0
5825486|F|0-48:G>A	Ca4	10588929	0	0	1	1	0	0	1	1	1	0	2	0	0	0	2	2	1	0	1	1	0	1	0	2	0	1	1	0	1	0	1	2	0	0	1	2	0	0	1	2	1	1	1	1	1	0	1
11064643|F|0-47:T>C	Ca4	10611366	1	1	1	1	1	1	1	1	1	1	1	1	1	1	1	1	1	1	1	1	1	1	1	1	1	1	2	1	1	1	1	1	1	1	1	1	1	1	1	1	1	1	1	1	1	1	1
5825974|F|0-24:C>T	Ca4	10632167	1	1	1	1	1	1	1	1	1	1	1	1	1	1	1	1	1	1	1	1	1	1	1	1	1	1	2	1	1	1	1	1	1	1	1	1	1	1	1	1	1	1	1	1	1	1	1
5825350|F|0-17:G>A	Ca4	10641945	0	0	1	1	0	0	1	1	1	0	2	0	2	0	0	2	1	0	1	1	0	1	0	2	0	1	1	0	1	0	1	0	0	0	1	2	0	0	1	2	1	1	2	1	1	0	1
10258811|F|0-43:A>T	Ca4	10683776	-	-	1	1	-	-	1	1	1	-	1	-	1	-	-	1	1	-	1	1	-	1	-	1	-	1	1	-	1	-	1	1	-	-	1	1	-	-	1	1	1	1	1	1	1	-	1
10265542|F|0-7:G>A	Ca4	10683806	1	1	0	0	1	1	0	0	0	1	2	1	2	1	1	2	0	1	0	0	1	0	1	2	1	0	0	1	0	1	0	2	1	1	0	2	1	1	0	2	0	0	2	0	0	1	0
5825710|F|0-29:T>C	Ca4	10713755	0	0	1	1	0	0	1	1	1	0	2	0	2	0	0	2	1	0	1	1	0	1	0	2	0	1	1	0	1	0	1	2	0	0	1	2	0	0	1	2	1	1	2	1	1	0	1
11064528|F|0-29:G>A	Ca4	10736754	0	0	0	0	0	0	0	0	0	0	0	0	0	0	0	0	0	0	0	0	0	0	0	0	0	0	0	0	0	0	0	0	0	0	0	0	0	0	0	0	0	0	0	0	0	0	0
11063879|F|0-53:G>A	Ca4	10749179	0	0	0	0	0	0	0	0	0	0	0	0	0	0	0	0	0	0	0	0	0	0	0	0	0	0	0	0	0	0	0	0	0	0	0	0	0	0	0	0	0	0	0	0	0	0	0
11064400|F|0-6:C>T	Ca4	10770906	1	1	0	0	1	1	0	0	0	1	2	1	2	1	1	2	0	1	0	0	1	0	1	2	1	0	0	1	0	1	0	2	1	1	0	2	1	1	0	2	0	0	2	0	0	1	0
5825538|F|0-46:C>T	Ca4	10824868	0	0	1	1	0	0	1	1	1	0	2	0	2	0	0	2	1	0	1	1	0	1	0	2	0	1	1	0	1	0	1	2	0	0	1	2	0	0	1	2	1	1	2	1	1	0	1
11063598|F|0-46:T>C	Ca4	10848736	1	1	1	1	1	1	1	1	1	1	1	1	1	1	1	1	1	1	1	1	1	1	1	1	1	1	1	1	1	1	1	1	-	1	1	1	1	1	1	1	1	1	1	1	1	1	1
5825362|F|0-55:G>A	Ca4	10868863	1	1	0	0	1	1	2	0	1	1	1	1	2	1	1	1	1	1	0	1	1	1	1	1	1	1	2	1	1	1	0	1	1	1	0	1	1	1	0	1	1	0	2	1	1	1	1
5825316|F|0-31:C>T	Ca4	10929379	1	1	0	0	1	1	2	0	1	1	1	1	2	1	1	1	1	1	0	1	1	1	1	1	1	1	2	1	1	1	0	1	1	1	0	1	1	1	0	1	1	0	2	1	1	1	1
5825589|F|0-51:G>C	Ca4	10990052	1	1	0	0	1	1	2	0	1	1	1	1	2	1	1	1	1	1	0	1	1	1	1	1	1	1	2	1	1	1	0	1	1	1	0	1	1	1	0	1	1	0	2	1	1	1	1
11063349|F|0-54:C>A	Ca4	11003079	0	0	-	-	0	0	0	-	0	0	0	0	0	0	0	0	0	0	-	0	0	0	0	0	0	0	0	0	0	0	-	0	0	0	-	0	0	0	-	0	0	-	0	0	0	0	0
8776019|F|0-15:G>A	Ca4	11097066	1	1	0	0	1	1	1	0	1	1	1	1	1	1	1	1	1	1	0	1	1	1	1	1	1	1	2	1	1	1	0	1	1	1	0	1	1	1	0	1	1	0	2	1	1	1	1
10264609|F|0-29:T>C	Ca4	11098217	1	1	1	1	1	1	1	1	1	1	1	1	1	1	1	1	1	1	1	1	1	1	1	1	1	1	1	1	1	1	1	1	1	1	1	1	1	1	1	1	1	1	1	1	1	1	1
11062411|F|0-15:T>C	Ca4	11107243	0	0	-	-	0	0	-	-	-	0	0	0	0	0	0	0	-	0	-	-	-	-	0	0	0	0	-	0	-	0	-	0	0	0	-	0	0	0	-	0	-	-	0	-	-	0	-
10266454|F|0-24:C>T	Ca4	11107924	0	0	1	1	0	0	1	1	1	0	2	0	2	0	0	0	1	2	1	1	1	1	0	2	0	0	1	0	1	0	1	2	0	0	1	2	0	0	1	2	1	1	1	1	1	0	1
5825465|F|0-18:C>T	Ca4	11114524	0	0	1	1	0	0	1	1	-	0	0	0	2	0	0	0	-	0	1	-	-	-	0	0	0	0	1	0	-	0	1	0	0	0	1	0	0	0	1	0	-	1	2	-	-	0	-
15979547|F|0-55:T>G	Ca4	11114627	0	0	-	-	0	0	1	-	1	0	2	0	0	0	0	0	1	0	-	1	1	-	0	2	0	0	1	0	1	0	-	0	0	2	-	2	0	0	-	2	1	-	2	1	1	0	1
5826093|F|0-7:G>T	Ca4	11144298	-	-	0	0	-	-	2	0	1	-	1	-	0	-	-	1	1	1	0	1	1	1	-	1	-	-	2	-	1	-	0	1	-	1	0	1	-	-	0	1	1	0	2	1	1	-	1
10266825|F|0-9:T>A	Ca4	11159964	1	1	1	1	1	1	1	1	1	1	1	1	1	1	1	1	1	1	1	1	1	1	1	1	1	1	1	1	1	1	1	1	1	1	1	1	1	1	1	1	1	1	1	1	1	1	1
11063736|F|0-55:G>A	Ca4	11160060	0	0	0	0	0	0	0	0	0	0	0	0	0	0	0	0	0	0	0	0	0	0	0	0	0	0	0	0	0	0	0	0	0	0	0	0	0	0	0	0	0	0	0	0	0	0	0
11063214|F|0-16:G>T	Ca4	11265198	1	1	0	0	1	1	0	0	0	1	2	1	2	1	1	2	0	2	0	0	0	0	1	2	1	1	0	1	0	1	0	2	1	2	0	2	1	1	0	2	0	0	2	0	0	1	0
10269487|F|0-30:G>C	Ca4	11269569	1	1	0	0	1	1	0	0	0	1	2	1	2	1	1	2	0	2	0	0	0	0	1	2	1	1	0	1	0	1	0	2	1	2	0	2	1	1	0	2	0	0	2	0	0	1	0
11064549|F|0-32:C>T	Ca4	11289765	1	1	1	1	1	1	1	1	1	1	1	1	1	1	1	1	1	1	1	1	1	1	1	1	1	1	1	1	1	1	1	1	1	1	1	1	1	1	1	1	1	1	1	1	1	1	1
10265612|F|0-6:G>T	Ca4	11289801	0	0	1	1	0	0	1	1	1	0	1	0	2	0	0	2	1	0	1	1	1	1	0	2	0	0	1	0	1	0	1	0	0	2	1	2	0	0	1	2	1	1	2	1	1	2	1
10265173|F|0-21:C>T	Ca4	11301456	1	1	0	0	1	1	0	0	0	1	1	1	1	1	1	2	0	1	0	0	0	0	1	2	1	1	0	1	0	1	0	2	1	2	0	2	1	1	0	2	0	0	2	0	0	1	0
10268988|F|0-5:T>C	Ca4	11344021	1	1	0	0	1	1	0	0	0	1	2	1	2	1	1	2	0	2	0	0	0	0	1	2	1	1	0	1	0	1	0	2	1	2	0	2	1	1	0	2	0	0	0	0	0	1	0
11063811|F|0-9:A>G	Ca4	11369111	1	1	1	1	1	1	1	1	1	1	1	1	1	1	1	1	1	1	1	1	1	1	1	1	1	1	1	1	1	1	1	1	1	1	1	1	1	1	1	1	1	1	1	1	1	1	1
100003229|F|0-63:G>A	Ca4	11411267	1	1	1	1	1	1	1	1	1	1	1	1	1	1	1	1	1	1	1	1	1	1	1	1	1	1	1	1	1	1	1	1	1	1	1	1	1	1	1	1	1	1	1	1	1	1	1
11063857|F|0-51:A>G	Ca4	11473665	0	0	1	1	0	0	1	1	1	0	2	0	2	0	0	2	1	2	1	1	1	1	0	2	0	0	1	0	1	0	1	2	0	0	1	2	0	0	1	2	1	1	2	1	1	0	1
10270021|F|0-60:C>A	Ca4	11494585	1	1	1	1	1	1	1	1	1	1	1	1	1	1	1	1	1	1	1	1	1	1	1	1	1	1	1	1	1	1	1	1	1	1	1	1	1	1	1	1	1	1	1	1	1	1	1
37048270|F|0-16:C>T	Ca4	11506170	1	1	1	1	1	1	1	1	1	1	1	1	1	1	1	1	1	1	1	1	1	1	1	1	1	1	1	1	1	1	1	1	1	1	1	1	1	1	1	1	1	1	1	1	1	1	1
11063288|F|0-42:G>A	Ca4	11506742	0	0	0	0	0	0	0	0	0	0	2	0	0	0	0	0	0	0	0	0	0	0	0	0	0	0	0	0	0	0	0	0	0	0	0	0	0	0	0	0	0	0	0	0	0	0	0
11063590|F|0-46:C>T	Ca4	11509597	1	-	1	1	1	1	1	1	1	1	1	1	1	1	1	1	1	1	1	1	1	1	1	1	1	1	1	1	1	1	1	1	1	1	1	1	1	1	-	1	1	1	1	1	-	1	1
10263936|F|0-63:G>A	Ca4	11522965	1	1	1	1	1	1	1	1	1	1	1	1	1	1	1	1	1	1	1	1	1	1	1	1	1	1	1	1	1	1	1	1	1	1	1	1	1	1	1	1	1	1	1	1	1	1	1
11064622|F|0-33:G>A	Ca4	11536260	1	1	1	1	1	1	1	1	1	1	1	1	1	1	1	1	1	1	1	1	1	1	1	1	1	1	1	1	1	1	1	1	1	1	1	1	1	1	1	1	1	1	1	1	1	1	1
10269737|F|0-11:T>G	Ca4	11561514	1	1	1	1	1	1	1	1	1	1	1	1	1	1	1	1	1	1	1	1	1	1	1	1	1	1	1	1	1	1	1	1	1	1	1	1	1	1	1	1	1	1	1	1	1	1	1
10269736|F|0-20:T>A	Ca4	11571880	1	1	1	1	1	1	1	1	1	1	1	1	1	1	1	1	1	1	1	1	1	1	1	1	1	1	1	1	1	1	1	1	1	1	1	1	1	1	1	1	1	1	1	1	1	1	1
10264657|F|0-39:T>C	Ca4	11588344	1	1	1	1	1	1	1	1	1	1	1	1	1	1	1	1	1	1	1	1	1	1	1	1	1	1	1	1	1	1	1	1	1	1	1	1	1	1	1	1	1	1	1	1	1	1	1
10264723|F|0-8:T>C	Ca4	11602554	1	1	1	1	1	1	1	1	1	1	1	1	1	1	1	1	1	1	1	1	1	1	1	1	1	1	1	1	1	1	1	1	1	1	1	1	1	1	1	1	1	1	1	1	1	1	1
100003262|F|0-12:A>G	Ca4	11631769	1	1	1	1	1	0	1	1	1	1	1	1	1	1	1	1	1	1	1	1	1	1	1	1	1	1	1	1	1	1	1	1	1	1	1	1	1	1	1	1	1	1	1	1	1	1	1
10264557|F|0-40:A>G	Ca4	11724961	1	1	1	1	1	1	1	1	1	1	1	1	1	1	1	1	1	1	1	1	1	1	1	1	1	1	1	1	1	1	1	1	1	1	1	1	1	1	1	1	1	1	1	1	1	1	1
10264552|F|0-43:T>C	Ca4	11749572	1	1	1	1	1	1	1	1	1	1	1	1	1	1	1	1	1	1	1	1	1	1	1	1	1	1	1	1	1	1	1	1	1	1	1	1	1	1	1	1	1	1	1	1	1	1	1
11064659|F|0-46:C>T	Ca4	11769501	1	1	1	1	1	1	1	1	1	1	1	1	1	1	1	1	1	1	1	1	1	1	1	1	1	1	1	1	1	1	1	1	1	1	1	1	1	1	1	1	1	1	1	1	1	1	1
10263566|F|0-30:C>A	Ca4	11852314	0	0	0	0	0	0	0	0	0	0	0	0	0	0	0	0	0	0	0	0	0	0	0	0	0	0	0	0	0	0	0	0	0	0	0	0	0	0	0	0	0	0	0	0	0	0	0
10264783|F|0-39:C>T	Ca4	11852389	1	1	1	1	1	1	1	1	1	1	1	1	1	1	1	1	1	1	1	1	1	1	1	1	1	1	1	1	1	1	1	1	1	1	1	1	1	1	1	1	1	1	1	1	1	1	1
10267202|F|0-51:C>T	Ca4	11867545	1	1	1	1	1	1	1	1	1	1	1	1	1	1	1	1	1	1	1	1	1	1	1	1	1	1	1	1	1	1	1	1	1	1	1	1	1	1	1	1	1	1	1	1	1	1	1
10269112|F|0-23:T>C	Ca4	11920859	1	1	1	1	1	1	1	1	1	1	1	1	1	1	1	1	1	1	1	1	1	1	2	1	1	1	1	1	1	1	1	1	1	1	1	1	1	1	1	1	1	1	1	1	1	1	1
10265352|F|0-68:G>A	Ca4	11935302	0	0	0	0	0	0	0	0	0	0	0	0	0	0	0	0	0	0	0	0	0	0	0	0	0	0	0	0	0	0	0	0	0	0	0	0	0	0	0	0	0	0	0	0	0	0	0
10264312|F|0-41:T>C	Ca4	12040339	0	0	0	0	0	0	0	0	0	0	0	0	0	0	0	0	0	0	0	0	0	0	0	0	0	0	0	0	0	0	0	0	-	0	0	0	0	0	0	0	0	0	0	0	0	0	0
5825429|F|0-51:C>A	Ca4	12144757	1	1	0	2	1	1	1	1	1	1	1	1	1	1	1	1	1	1	0	1	1	1	1	1	1	1	1	1	1	1	0	1	1	1	0	1	1	1	0	1	1	0	2	1	1	1	1
5825437|F|0-39:T>G	Ca4	12175168	1	1	0	2	1	1	1	1	1	1	1	1	1	1	1	1	1	1	0	1	1	1	1	1	1	1	1	1	1	1	0	1	1	1	0	1	1	1	0	1	1	0	2	1	1	1	1
13146028|F|0-41:G>C	Ca4	12229301	1	1	1	1	1	1	1	1	1	1	1	1	1	1	1	1	1	1	1	1	1	1	1	1	1	1	1	1	1	1	1	1	1	1	1	1	1	1	1	1	1	1	1	1	1	1	1
11063758|F|0-9:A>T	Ca4	12229335	1	1	1	1	1	1	1	1	1	1	1	1	1	1	1	1	1	1	1	1	1	1	1	1	1	1	1	1	1	1	1	1	1	1	1	1	1	1	1	1	1	1	1	1	1	1	1
100002772|F|0-61:G>A	Ca4	12268030	0	0	0	0	0	0	0	0	0	0	0	0	0	0	0	0	0	-	0	0	0	0	0	0	0	0	0	0	0	0	0	0	0	0	0	0	0	0	0	0	0	0	0	0	0	0	0
10264802|F|0-17:C>T	Ca4	12278518	1	1	1	1	1	1	1	1	1	1	1	1	1	1	1	1	1	1	1	1	1	1	1	1	1	1	1	1	1	1	1	1	1	1	1	1	1	1	1	1	1	1	1	1	1	1	1
10264183|F|0-26:G>C	Ca4	12356363	0	0	0	0	0	0	0	0	0	0	0	0	0	0	0	0	0	0	0	0	0	0	0	0	0	0	0	0	0	0	0	0	0	0	0	0	0	0	0	0	0	0	0	0	0	0	0
100003168|F|0-55:C>G	Ca4	12356500	0	0	0	0	0	0	0	0	0	0	0	0	0	0	0	0	0	0	0	0	0	0	0	0	0	0	0	0	0	0	0	0	0	0	0	0	0	0	0	0	0	0	-	0	0	0	0
15979083|F|0-30:T>A	Ca4	12361168	1	1	1	1	1	1	1	1	2	1	1	1	-	1	1	1	1	1	1	1	1	1	1	1	1	1	1	1	1	1	1	1	1	1	1	1	1	1	1	1	1	1	1	1	1	1	1
11063756|F|0-23:G>A	Ca4	12465625	1	1	1	1	1	1	1	1	1	1	1	1	1	1	1	1	1	1	1	1	2	1	1	1	1	1	1	1	1	1	1	1	1	1	1	1	1	1	2	1	1	1	1	1	1	1	1
11064158|F|0-47:C>T	Ca4	12569086	0	0	0	0	0	0	0	0	0	0	0	0	0	0	0	0	0	0	0	0	0	0	0	0	0	0	0	0	0	0	0	0	0	0	0	0	0	0	0	0	0	0	0	0	0	0	0
10266537|F|0-44:T>C	Ca4	12580489	0	0	1	1	0	0	1	0	1	0	2	0	2	0	0	2	1	1	1	1	1	1	0	2	1	0	1	0	1	0	1	0	0	0	1	2	0	0	1	2	1	1	2	1	1	0	1
10265819|F|0-18:G>A	Ca4	12580913	0	0	0	0	0	0	0	0	0	0	0	0	0	0	0	0	0	0	0	0	0	0	0	0	0	0	0	0	0	0	0	0	0	0	0	0	0	0	0	0	0	0	0	0	0	0	0
10265099|F|0-22:T>G	Ca4	12587454	0	0	0	0	0	0	0	0	0	0	0	0	0	0	0	0	0	0	0	0	0	0	0	0	0	0	0	0	0	0	0	0	0	0	0	0	0	0	0	0	0	0	0	0	0	0	0
11064361|F|0-15:A>T	Ca4	12709115	1	1	1	1	1	1	1	1	1	1	1	1	1	1	1	1	1	1	1	1	1	1	1	1	1	1	1	1	1	1	1	1	1	1	1	1	1	1	1	1	1	1	1	1	1	1	1
11064564|F|0-18:G>A	Ca4	12765990	1	1	1	1	1	1	1	1	1	1	1	1	1	1	1	1	1	1	1	1	1	1	1	1	1	1	1	1	1	1	1	1	1	1	1	1	1	1	1	1	1	1	1	1	1	1	1
11064467|F|0-12:T>A	Ca4	12889425	1	1	1	1	1	1	1	1	1	1	1	1	1	1	1	1	1	1	1	1	1	1	1	1	1	1	1	1	1	1	1	1	1	1	1	1	1	1	1	1	1	1	1	1	1	1	1
10264126|F|0-5:A>C	Ca4	12916319	1	1	1	1	1	1	1	1	1	1	1	1	1	1	1	1	1	1	1	1	1	1	1	1	1	1	1	1	1	1	1	1	1	1	1	1	1	1	1	1	1	1	1	1	1	1	1
11063511|F|0-37:A>G	Ca4	12929499	1	1	1	1	1	1	1	1	1	1	1	1	1	1	1	1	1	1	1	1	1	1	1	1	1	1	1	1	1	1	1	1	1	1	1	1	1	1	1	1	1	1	1	1	1	1	1
11063855|F|0-39:T>G	Ca4	12972771	1	1	1	1	1	1	1	1	1	1	1	1	1	1	1	1	1	1	1	1	1	1	1	1	1	1	1	1	1	1	1	1	1	1	1	1	1	1	1	1	1	1	1	1	1	1	1
10269610|F|0-18:G>A	Ca4	13039002	2	0	0	0	0	0	2	0	0	0	0	0	0	0	0	0	0	0	0	0	0	0	0	0	0	0	0	0	0	0	0	0	0	0	0	0	0	0	0	0	0	0	0	0	0	0	0
11063580|F|0-48:G>A	Ca4	13061572	1	1	1	1	1	1	1	1	1	1	1	1	1	1	1	1	1	1	1	1	1	1	1	1	1	1	1	1	1	1	1	1	1	1	1	1	1	1	1	1	1	1	1	1	1	1	1
10266884|F|0-16:G>C	Ca4	13112282	1	1	1	1	1	1	1	1	1	1	1	1	1	1	1	1	1	1	1	1	1	1	1	1	1	1	1	1	1	1	1	1	1	1	1	1	1	1	1	1	1	1	1	1	1	1	1
10265420|F|0-9:T>C	Ca4	13149452	1	1	0	0	1	1	0	1	0	1	2	1	2	1	1	2	0	0	0	0	0	0	1	2	0	1	0	1	0	1	0	2	1	1	0	2	1	1	0	2	0	0	2	0	0	0	0
10266863|F|0-24:G>C	Ca4	13163750	0	0	1	1	0	0	1	0	1	0	2	0	2	0	0	2	1	1	1	1	1	1	0	2	1	0	1	0	1	0	1	2	0	0	1	2	0	0	1	2	1	1	2	1	1	1	1
10268147|F|0-41:T>C	Ca4	13163800	1	1	0	0	1	1	0	1	0	1	2	1	2	1	1	1	0	0	0	0	0	0	1	2	0	1	0	1	0	1	0	2	1	1	0	2	1	1	0	2	0	0	2	0	0	0	0
10268173|F|0-44:A>G	Ca4	13210209	0	0	1	1	0	0	0	0	0	0	0	0	0	0	0	0	0	0	1	0	0	0	0	0	0	0	0	0	0	0	0	0	0	0	1	0	0	0	1	0	0	1	0	0	0	0	0
5825842|F|0-18:C>T	Ca4	13311303	0	0	1	1	0	0	0	0	1	0	0	0	2	0	0	0	0	1	1	0	1	1	0	0	0	0	0	0	1	0	1	2	0	0	1	0	0	0	1	0	1	1	2	0	1	1	1
11063495|F|0-23:C>T	Ca4	13316976	0	0	1	1	0	0	1	0	1	0	2	0	0	0	0	2	1	1	1	1	1	1	0	2	1	0	1	0	1	0	1	-	0	0	1	2	0	0	1	2	1	1	2	1	1	1	1
5825634|F|0-14:G>A	Ca4	13340961	1	1	-	-	1	1	1	1	-	1	1	1	1	1	1	1	1	-	-	1	-	-	1	1	1	1	1	1	-	1	-	1	1	1	-	1	1	1	-	1	-	-	1	1	-	-	-
11063339|F|0-67:C>T	Ca4	13379571	1	1	0	0	1	1	1	1	0	-	1	1	-	1	1	1	1	0	0	1	0	0	1	1	1	1	1	1	0	1	0	1	1	1	0	1	1	1	0	1	0	0	2	1	0	0	0
8776061|F|0-15:T>A	Ca4	13460811	1	1	0	0	1	1	1	1	0	1	1	1	2	1	1	1	1	0	0	1	0	0	1	1	1	1	1	1	0	1	0	1	1	1	0	1	1	1	-	1	0	0	2	1	0	1	0
10263572|F|0-27:T>C	Ca4	13624126	1	1	0	0	1	1	0	1	0	1	2	1	1	1	1	2	0	0	0	0	0	0	1	2	0	1	0	1	0	1	0	2	1	1	0	2	1	1	0	2	0	0	2	1	0	0	0
10264848|F|0-16:C>A	Ca4	13694749	1	1	0	0	1	1	0	1	0	1	2	1	2	1	1	2	0	0	0	0	0	0	1	2	0	1	0	1	0	1	0	2	1	1	0	2	1	1	0	2	0	0	2	1	0	0	0
11064663|F|0-12:G>T	Ca4	13712983	1	1	1	1	1	1	1	1	1	1	1	1	1	1	1	1	1	1	1	1	1	1	1	1	1	1	1	1	1	1	1	2	1	1	1	1	1	1	1	1	1	1	1	0	1	1	1
10264307|F|0-18:C>A	Ca4	13765828	1	1	0	0	1	1	0	1	0	1	2	1	1	1	1	2	0	0	1	0	0	0	1	2	0	1	0	1	0	1	0	2	1	1	0	2	1	1	0	2	0	0	2	0	0	0	0
10265763|F|0-26:G>A	Ca4	13765902	-	-	1	1	-	-	1	-	1	-	1	-	1	-	-	1	1	1	-	1	1	1	-	1	1	-	1	-	1	-	1	1	-	-	1	1	-	-	1	1	1	1	1	1	1	1	1
10269134|F|0-12:A>G	Ca4	13810322	0	0	1	1	0	0	1	0	1	0	2	0	2	0	0	2	1	1	0	1	1	1	0	2	1	0	1	0	1	0	1	2	0	0	1	2	0	0	1	2	1	1	2	1	1	1	1
11063223|F|0-24:T>C	Ca4	13876362	1	1	1	1	1	1	1	1	1	1	1	1	1	1	1	1	1	1	1	1	1	1	1	1	1	1	1	1	1	1	1	1	1	1	1	1	1	1	1	1	1	1	1	1	1	1	1
10267504|F|0-33:A>G	Ca4	13897072	0	0	1	1	0	0	1	0	1	0	2	0	2	0	0	2	1	1	0	1	1	1	0	2	1	0	1	0	1	0	1	2	0	0	1	2	0	0	1	2	1	1	2	1	1	1	1
10268024|F|0-13:A>T	Ca4	13923143	1	1	-	-	1	1	-	1	-	1	1	1	1	1	1	1	-	-	1	-	-	-	1	1	-	1	-	1	-	1	-	1	1	1	-	1	1	1	-	1	-	-	1	-	-	-	-
10266452|F|0-67:C>T	Ca4	13932730	1	1	0	0	1	1	0	1	0	1	2	1	1	1	1	1	0	0	1	0	0	0	1	2	0	1	0	1	0	1	0	2	1	1	0	2	1	1	0	2	0	0	2	0	0	0	0
10268892|F|0-30:C>A	Ca4	14006207	0	0	1	1	0	0	1	0	1	0	2	0	2	0	0	0	1	1	0	1	1	1	0	2	1	0	1	0	1	0	1	2	0	0	1	2	0	0	1	2	1	1	2	1	1	1	1
11063231|F|0-66:A>G	Ca4	14011373	1	1	1	1	1	1	1	1	1	1	1	1	1	1	1	1	1	1	1	1	1	1	1	1	1	1	1	1	1	1	1	1	1	1	1	1	1	1	1	1	1	1	1	1	1	1	1
15990525|F|0-28:C>T	Ca4	14024621	0	0	1	1	0	0	1	0	1	0	2	0	2	0	0	2	1	1	0	1	1	1	0	2	1	0	1	0	1	0	1	2	0	0	1	2	0	0	1	2	1	1	2	1	1	1	1
10268621|F|0-63:A>G	Ca4	14055901	0	0	1	1	0	0	1	0	1	0	2	0	2	0	0	2	1	1	0	1	1	1	0	2	1	0	1	0	1	0	1	2	0	0	1	2	0	0	1	2	1	1	2	1	1	1	1
11063624|F|0-43:T>C	Ca4	14082162	1	1	1	1	1	1	1	1	1	1	1	1	1	1	1	1	1	1	1	1	1	1	1	1	1	1	1	1	1	1	1	1	1	1	1	1	1	1	1	1	1	1	1	1	1	1	1
10268323|F|0-17:A>G	Ca4	14162371	0	0	1	1	0	0	1	0	1	0	2	0	2	0	0	2	1	1	0	1	1	1	0	2	1	0	1	0	1	0	1	2	0	0	1	2	0	0	1	2	1	1	1	1	1	1	1
15989473|F|0-7:A>C	Ca4	14222876	1	1	1	1	1	1	1	1	1	1	1	1	1	1	1	1	1	1	1	1	1	1	1	1	1	1	1	1	1	1	1	1	1	1	1	1	1	1	1	1	1	1	1	1	1	2	1
10265633|F|0-13:C>T	Ca4	14227837	1	1	1	1	1	1	1	1	1	1	1	1	1	1	1	1	1	1	1	1	1	1	1	1	1	1	1	1	1	1	1	1	1	1	1	1	1	1	1	1	1	1	1	1	1	2	1
29967436|F|0-33:G>T	Ca4	14269578	1	1	1	2	1	1	1	1	0	1	1	1	0	1	1	1	1	0	1	1	0	0	1	1	1	1	1	1	0	1	1	1	1	1	1	1	1	1	1	1	0	0	2	1	1	1	1
10265378|F|0-61:A>G	Ca4	14579073	1	1	1	1	1	1	1	1	1	1	1	1	1	1	1	1	1	1	1	1	1	1	1	1	1	1	1	1	1	1	1	1	1	1	1	1	1	1	1	1	1	1	1	1	1	2	1
11063599|F|0-42:A>G	Ca4	14617600	1	1	1	1	1	1	1	1	1	1	1	1	1	1	1	1	1	1	1	1	1	1	1	1	1	1	1	1	1	1	1	1	1	1	1	1	1	1	1	1	1	1	1	1	1	2	1
11063540|F|0-34:G>A	Ca4	14623500	0	0	0	0	0	0	0	0	0	0	0	0	0	0	0	0	0	0	0	0	0	0	0	0	0	0	0	0	0	0	0	0	0	0	0	0	0	0	0	0	0	0	0	0	0	2	0
10264909|F|0-49:C>A	Ca4	14640296	1	1	1	1	1	1	1	1	1	1	1	1	1	1	1	1	1	1	1	1	1	1	1	1	1	1	1	1	1	1	1	1	1	1	1	1	1	1	1	1	1	1	1	1	1	2	1
11064131|F|0-41:C>T	Ca4	14730443	0	0	0	0	0	0	0	0	0	0	0	0	0	0	0	0	0	0	0	0	0	0	0	0	0	0	0	0	0	0	0	0	0	0	0	0	0	0	0	0	0	0	0	0	0	2	0
5824699|F|0-12:G>A	Ca4	14787538	1	1	1	1	1	1	-	1	1	1	1	1	1	1	1	1	-	1	1	-	1	1	1	1	-	1	1	1	1	1	1	1	1	1	1	1	1	1	1	1	1	1	1	1	1	2	1
10259061|F|0-31:T>G	Ca4	14817389	1	1	1	1	1	1	1	1	1	1	1	1	1	1	1	1	1	1	1	1	1	1	1	1	1	1	1	1	1	1	1	1	1	1	1	1	1	1	1	1	1	1	1	1	1	2	1
5825504|F|0-32:C>T	Ca4	14817431	1	1	1	1	1	1	1	1	1	1	1	1	1	1	1	1	1	1	1	1	1	1	1	1	1	1	1	1	1	1	-	1	1	1	1	1	1	1	1	1	1	1	1	1	1	2	1
11064429|F|0-35:G>A	Ca4	14889139	0	0	0	0	0	0	0	0	0	0	0	0	0	0	0	0	0	0	0	0	0	0	0	0	0	0	0	0	0	0	0	0	0	0	0	0	2	0	0	0	0	0	0	0	0	2	0
8776080|F|0-44:G>A	Ca4	14931208	1	1	1	1	1	1	1	1	1	1	1	1	1	1	1	1	1	1	1	1	1	1	1	1	1	1	1	1	1	1	1	2	1	1	1	1	1	1	1	1	1	1	1	1	1	0	1
8776110|F|0-13:C>T	Ca4	14932383	1	1	1	1	1	1	1	1	1	1	1	1	1	1	1	1	1	1	1	1	1	1	1	1	1	1	1	1	1	1	1	1	1	1	1	1	1	1	1	1	1	1	1	1	1	0	1
11063951|F|0-8:C>T	Ca4	14995983	1	1	1	1	1	1	1	1	1	1	1	1	1	1	1	1	1	1	1	1	1	1	1	1	1	1	1	1	1	1	1	1	1	1	1	1	1	1	1	1	1	1	1	1	1	2	1
8776155|F|0-45:G>T	Ca4	15003392	1	1	1	1	1	1	1	1	1	1	1	1	1	1	1	1	1	1	1	1	1	1	1	1	1	1	1	1	1	1	1	2	1	1	1	1	1	1	1	1	1	1	1	1	1	0	1
10266500|F|0-13:A>G	Ca4	15084868	1	1	1	1	1	1	1	1	1	1	1	1	1	1	1	1	1	1	1	1	1	1	1	1	1	1	1	1	1	1	1	1	1	1	1	1	1	1	1	1	1	1	1	1	1	0	1
29967610|F|0-29:T>A	Ca4	15094498	1	1	1	1	1	1	1	1	1	1	1	1	1	1	1	1	1	1	1	1	1	1	1	1	1	1	1	1	1	1	1	1	1	1	1	1	1	1	1	1	1	1	1	1	1	2	1
11063564|F|0-5:C>T	Ca4	15180811	0	0	0	0	0	0	0	-	0	0	0	0	0	0	0	0	0	0	0	0	0	0	0	0	0	0	0	0	-	0	0	0	0	0	0	0	0	0	0	0	0	0	0	0	0	0	0
11064574|F|0-12:G>A	Ca4	15239113	1	1	1	1	1	1	1	1	1	1	1	1	1	1	1	1	1	1	1	1	1	1	1	1	1	1	1	1	1	1	1	1	1	1	1	1	1	1	1	1	1	1	1	1	1	2	1
10266513|F|0-58:C>T	Ca4	15269302	1	1	1	1	1	1	1	1	1	1	1	1	1	1	1	1	1	1	1	1	1	1	1	1	1	1	1	1	1	1	1	1	1	1	1	1	1	1	1	1	1	1	1	1	1	2	1
10270016|F|0-36:T>C	Ca4	15277420	1	1	1	1	1	1	1	1	1	1	1	1	1	1	1	1	1	1	1	1	1	1	1	1	1	1	1	1	1	1	1	1	1	1	1	1	1	1	2	1	1	1	1	1	1	2	1
10269267|F|0-9:C>T	Ca4	15277543	1	1	1	1	1	1	1	1	1	1	1	1	1	1	1	1	1	1	1	1	1	1	1	1	1	1	1	1	1	1	1	1	1	1	1	1	1	1	2	1	1	1	1	1	1	1	1
10263913|F|0-25:C>A	Ca4	15289796	1	1	1	1	1	1	1	1	1	1	1	1	1	1	1	1	1	1	1	1	1	1	1	1	1	1	1	1	1	1	1	1	1	1	1	1	1	1	2	1	1	1	1	1	1	2	1
10269613|F|0-12:T>A	Ca4	15290398	1	1	1	1	1	1	1	1	1	1	1	1	1	1	1	1	1	1	1	1	1	1	1	1	1	1	1	1	1	1	1	1	1	1	1	1	1	1	2	1	1	1	1	1	1	2	1
11063377|F|0-7:G>A	Ca4	15290459	0	0	0	0	0	0	0	0	0	0	0	0	0	0	0	0	0	0	0	0	0	-	0	0	0	0	0	0	0	0	0	0	0	0	0	0	0	0	0	0	0	0	-	0	0	2	0
11063433|F|0-7:A>G	Ca4	15296140	0	0	0	0	0	0	0	0	0	0	0	0	0	0	0	0	0	0	0	0	0	0	0	0	0	0	0	0	0	0	0	0	-	0	0	0	0	0	2	0	0	0	0	0	0	2	0
10264401|F|0-8:A>T	Ca4	15296207	0	0	0	0	0	0	0	0	0	0	0	0	0	0	0	0	0	0	0	0	0	0	0	0	0	0	0	0	0	0	0	0	0	0	0	0	0	0	0	0	0	0	0	0	0	2	0
10266996|F|0-16:T>C	Ca4	15360175	1	1	1	1	1	1	1	1	-	1	1	1	1	1	1	1	1	-	1	1	1	-	1	1	1	1	1	1	-	1	1	1	1	1	1	1	1	1	1	1	-	-	1	1	1	2	-
11063780|F|0-12:A>T	Ca4	15413014	0	0	0	0	0	0	0	0	1	0	0	0	2	0	0	0	0	1	0	0	0	1	0	0	0	0	0	0	1	0	0	0	0	0	0	0	0	0	0	0	1	1	0	0	1	2	1
15979307|F|0-15:A>C	Ca4	15444406	1	1	1	2	1	1	1	1	0	1	1	1	2	1	1	1	1	0	1	1	1	0	1	1	1	1	1	1	0	1	-	1	1	1	1	1	1	1	1	1	-	0	2	-	2	-	0
5824854|F|0-38:G>C	Ca4	15448710	1	1	1	2	1	1	1	1	0	1	1	1	2	1	1	1	1	0	1	1	1	0	1	1	1	1	1	1	0	1	-	1	1	1	1	1	1	1	1	1	0	0	2	-	0	-	0
5825236|F|0-14:C>A	Ca4	15448752	0	0	0	0	0	0	0	0	0	0	0	0	0	0	0	0	0	0	0	0	0	0	0	0	0	0	0	0	0	0	1	2	0	0	0	0	0	0	0	0	0	0	0	1	0	1	0
5825561|F|0-32:T>C	Ca4	15484031	0	0	0	0	0	0	0	0	0	0	0	0	0	0	0	0	0	0	0	0	0	0	0	0	0	0	0	0	0	0	1	2	0	0	0	0	0	0	0	0	0	0	0	1	0	2	0
13146286|F|0-51:A>C	Ca4	15484345	1	1	1	2	1	1	1	1	0	1	1	1	0	1	1	1	1	0	1	1	1	0	1	1	1	1	1	1	0	1	1	1	1	1	1	1	1	1	1	1	0	0	2	1	0	1	0
5824832|F|0-8:C>G	Ca4	15505546	1	1	1	1	1	1	1	1	-	1	1	1	1	1	1	1	1	-	1	1	1	-	1	1	1	1	1	1	-	1	-	1	1	1	1	1	1	1	2	1	-	-	1	-	1	-	-
11063396|F|0-42:C>G	Ca4	15507156	1	1	1	1	1	1	1	1	-	1	1	1	1	1	1	1	1	-	1	1	1	-	1	1	1	1	1	1	-	1	1	1	1	1	1	1	1	1	1	1	-	-	1	1	-	2	-
15990257|F|0-51:A>T	Ca4	15562356	1	1	1	2	1	1	1	1	0	1	1	1	2	1	1	1	1	0	1	1	1	0	1	1	1	1	1	1	0	1	1	1	1	1	1	1	1	1	1	1	0	0	2	1	2	1	0
11064724|F|0-10:A>T	Ca4	15573917	1	1	1	1	1	1	1	1	1	1	1	1	1	1	1	1	1	1	1	1	1	1	1	1	1	1	1	1	1	1	1	1	1	1	1	1	1	1	1	1	1	1	1	1	1	2	1
10270067|F|0-53:C>T	Ca4	15588321	0	0	1	0	0	0	0	0	0	0	0	0	0	0	0	0	1	0	0	1	0	0	0	0	1	0	1	0	0	0	0	0	0	0	1	2	0	0	2	2	0	0	0	0	0	-	0
10266440|F|0-5:C>T	Ca4	15657995	1	1	0	2	1	1	1	1	1	1	1	1	2	1	1	2	0	1	1	0	1	1	1	1	0	1	0	1	1	1	0	2	1	1	0	2	1	1	0	2	1	2	2	0	1	2	1
10267097|F|0-6:T>A	Ca4	15731121	1	1	1	1	1	1	1	1	-	1	1	1	1	1	1	1	1	-	1	1	1	-	1	1	1	1	1	1	-	1	1	1	1	1	1	1	1	1	2	1	-	-	1	1	1	1	-
11063934|F|0-5:T>C	Ca4	15731152	0	0	0	0	0	0	0	0	-	0	0	0	0	0	0	0	0	-	0	0	0	-	0	0	0	0	0	0	-	0	0	0	0	0	0	0	0	0	2	0	-	-	0	0	0	2	-
15990410|F|0-26:G>C	Ca4	15786443	1	1	1	2	1	1	1	1	0	1	1	1	2	1	1	1	1	0	1	1	1	0	1	1	1	1	1	1	0	1	1	1	1	1	1	1	1	1	1	1	2	0	2	1	2	1	0
10266187|F|0-6:G>C	Ca4	15786461	1	1	1	1	1	1	1	1	1	1	1	1	1	1	1	1	1	1	1	1	1	1	1	1	1	1	1	1	1	1	1	1	1	1	1	1	1	1	1	1	1	1	1	1	1	1	1
5825954|F|0-38:A>T	Ca4	15811979	1	1	1	0	1	1	1	1	0	1	1	1	2	1	1	1	1	0	1	1	1	0	1	1	1	1	1	1	0	1	1	1	1	1	1	1	1	1	1	1	2	0	2	1	2	1	0
11064527|F|0-5:A>T	Ca4	15868611	1	1	1	1	1	1	1	1	1	1	1	1	1	1	1	1	1	1	1	1	1	1	1	1	1	1	1	1	1	1	1	1	1	1	1	1	1	1	1	1	1	1	1	1	1	1	1
37050171|F|0-57:T>C	Ca4	15872012	1	1	1	1	1	1	2	1	1	1	1	1	1	1	1	1	1	1	1	1	1	1	1	1	1	1	1	1	1	1	-	1	1	1	1	1	1	1	1	1	1	1	1	1	1	1	1
10259696|F|0-42:A>G	Ca4	15891612	1	1	1	1	1	1	1	1	1	1	1	1	1	1	1	1	1	1	1	1	1	1	1	1	1	1	1	1	1	1	1	1	1	1	1	1	1	1	1	1	1	1	1	1	1	1	1
11063996|F|0-5:T>A	Ca4	15977950	1	1	1	2	1	1	1	1	0	1	1	1	2	1	1	1	-	0	1	1	1	0	1	1	1	1	1	1	0	1	1	1	1	1	1	1	1	1	1	1	2	0	2	1	2	1	0
5825469|F|0-33:T>A	Ca4	15981990	1	1	1	1	1	1	1	1	1	1	1	1	1	1	1	1	1	1	1	1	1	1	1	1	1	1	1	1	1	1	1	1	1	1	1	1	1	2	1	1	1	1	1	1	1	1	1
10269593|F|0-7:T>A	Ca4	15982680	1	1	1	2	1	1	1	1	0	1	1	1	2	1	1	1	1	0	1	1	1	0	1	1	1	1	1	1	0	1	1	1	1	1	1	1	1	1	1	1	2	0	2	1	2	1	0
10265886|F|0-48:T>G	Ca4	15982782	1	1	1	2	1	1	1	1	0	1	1	1	2	1	1	1	1	0	1	1	1	0	1	1	1	1	1	1	0	1	1	1	1	1	1	1	1	1	1	1	0	0	2	1	2	1	0
10267389|F|0-17:T>A	Ca4	15997295	1	1	1	1	1	1	1	1	0	1	1	1	2	1	1	1	1	0	1	1	1	0	1	1	1	1	1	1	0	1	1	1	1	1	1	1	1	1	1	1	0	0	2	1	1	1	0
30070077|F|0-67:C>T	Ca4	16012535	1	1	1	1	1	1	1	1	-	-	1	1	1	1	1	1	1	-	1	1	-	-	1	1	1	1	1	1	-	1	1	1	1	1	1	1	-	1	2	1	-	-	1	-	-	1	-
11063189|F|0-9:A>G	Ca4	16026733	1	1	1	1	1	1	1	1	0	1	1	1	2	1	1	1	1	0	1	1	1	0	1	1	1	1	1	1	0	1	1	1	1	1	1	1	1	1	1	1	2	0	2	1	2	1	0
11063740|F|0-21:G>C	Ca4	16026811	1	1	1	1	1	1	1	1	1	1	1	1	1	1	1	1	1	1	1	1	1	1	1	1	1	1	1	1	1	1	1	1	1	1	1	1	1	1	1	1	1	1	1	1	1	1	1
11063279|F|0-52:G>T	Ca4	16061475	1	1	1	1	1	1	1	1	1	1	1	1	1	1	1	1	1	1	1	1	1	1	1	1	1	1	1	1	1	1	1	1	1	1	1	1	1	1	1	1	1	1	1	1	1	1	1
10268419|F|0-13:C>A	Ca4	16080603	1	1	1	1	1	1	1	1	1	1	1	1	1	1	1	1	1	1	1	1	1	1	1	1	1	1	1	1	1	1	1	1	1	1	1	1	1	1	2	1	1	1	1	1	1	1	1
10265230|F|0-27:A>G	Ca4	16115218	1	1	1	1	1	1	1	1	1	1	1	1	1	1	1	1	1	1	1	1	1	1	1	1	1	1	1	2	1	1	1	1	1	1	1	1	1	1	2	1	1	1	1	1	1	1	1
11063840|F|0-24:T>C	Ca4	16118516	1	1	1	1	1	1	1	1	1	1	1	1	1	1	1	1	1	1	1	1	1	1	1	1	1	1	1	1	1	1	1	1	1	1	1	1	1	1	1	1	1	1	1	1	1	1	1
10269723|F|0-39:T>A	Ca4	16120599	1	1	1	1	1	1	1	1	1	1	1	1	1	1	1	1	1	1	1	1	1	1	1	1	1	1	1	1	1	1	1	1	1	1	1	1	1	1	2	1	1	1	1	1	1	1	1
11064569|F|0-47:G>A	Ca4	16120648	1	1	1	1	1	1	1	1	1	1	1	1	1	1	1	1	1	1	1	1	1	1	1	1	1	1	1	1	1	1	1	1	1	1	1	1	1	1	1	1	1	1	1	1	1	1	1
15979701|F|0-45:G>C	Ca4	16193895	1	-	1	1	1	1	1	-	1	1	1	1	1	1	1	1	1	1	-	1	1	1	1	1	1	1	1	1	1	1	1	1	1	1	1	1	1	1	1	1	1	1	1	0	1	1	1
10269693|F|0-18:A>C	Ca4	16245634	1	1	1	1	1	1	1	1	1	1	1	1	1	1	1	1	1	1	1	1	1	1	1	1	1	1	1	1	1	1	1	1	1	1	1	1	1	1	2	1	1	1	1	1	1	1	1
10268943|F|0-20:T>C	Ca4	16251802	1	1	1	1	1	1	1	1	1	1	1	1	1	1	1	1	1	1	1	1	1	1	1	1	1	1	1	1	1	1	1	1	1	1	1	1	1	1	2	1	1	1	1	1	1	1	1
10264341|F|0-66:G>A	Ca4	16275572	1	1	1	1	1	1	1	1	1	1	1	1	1	1	1	1	1	1	1	1	1	1	1	1	1	1	1	1	1	1	1	1	1	1	1	1	1	1	1	1	1	1	1	1	1	1	1
11063448|F|0-22:A>C	Ca4	16341344	1	1	1	1	1	1	1	1	1	1	1	1	1	1	1	1	1	1	1	1	1	1	1	1	1	1	1	1	1	1	1	1	1	1	1	1	1	1	1	1	1	1	1	1	1	1	1
10268451|F|0-52:T>C	Ca4	16381585	1	1	1	1	1	1	1	1	1	1	1	1	1	1	1	1	1	1	1	1	1	1	1	1	1	1	1	1	1	1	1	1	1	1	1	1	1	1	2	1	1	1	1	1	1	1	1
8776145|F|0-11:C>T	Ca4	16478514	1	1	1	2	1	1	1	1	1	1	1	1	1	1	1	1	1	1	1	1	1	1	1	1	1	1	1	1	1	1	1	2	1	1	1	1	1	1	2	2	1	1	2	1	1	1	1
8776039|F|0-48:C>A	Ca4	16480716	0	0	0	2	0	0	0	0	0	0	0	0	0	0	0	0	0	0	0	0	0	0	0	0	0	0	0	0	0	0	0	0	0	0	0	0	0	0	0	0	0	0	2	-	0	0	0
8776037|F|0-68:A>T	Ca4	16489217	1	1	1	0	1	1	1	1	1	1	1	1	1	1	1	1	1	1	1	1	1	1	1	1	1	1	1	1	1	1	1	1	1	1	1	1	1	1	2	1	1	1	2	1	1	1	1
11064440|F|0-45:C>T	Ca4	16489260	0	0	0	0	0	0	0	0	0	0	0	0	0	0	0	0	0	0	0	0	0	0	0	0	0	2	0	0	0	0	0	0	0	0	0	0	0	0	0	0	0	0	0	0	0	0	0
10268380|F|0-58:C>T	Ca4	16509979	1	1	1	2	1	1	1	1	1	1	1	1	1	1	1	1	1	1	1	1	1	1	1	1	1	1	1	1	1	1	1	2	1	1	1	1	1	1	2	1	1	1	2	1	1	1	1
10264622|F|0-30:C>T	Ca4	16510017	0	0	0	0	0	0	0	0	0	0	0	0	0	0	0	0	0	0	0	2	0	0	0	0	0	0	0	0	0	0	0	0	0	0	0	0	0	0	0	0	0	0	0	0	0	0	0
10266484|F|0-36:C>G	Ca4	16521041	1	1	1	2	1	1	1	1	1	1	1	1	1	1	1	1	1	1	1	1	1	1	1	1	1	1	1	1	1	1	1	2	1	1	1	1	1	1	2	1	1	1	2	1	1	1	1
13155341|F|0-34:G>C	Ca4	16557230	0	0	0	0	0	0	0	0	0	0	0	0	0	0	0	0	0	0	0	0	0	0	0	0	0	0	0	0	0	0	0	0	0	0	0	0	0	0	0	0	0	0	0	0	0	0	0
10265186|F|0-65:C>T	Ca4	16571973	0	0	0	2	0	0	0	0	0	0	0	0	0	0	0	0	0	0	0	0	0	0	0	0	0	0	0	0	0	0	0	2	0	0	0	0	0	0	0	0	0	0	2	1	0	0	0
10259610|F|0-13:C>A	Ca4	16591004	1	1	1	1	1	1	1	1	1	1	1	1	1	1	1	1	1	1	1	1	1	1	1	1	1	1	1	1	1	1	1	1	1	1	1	1	1	1	1	1	1	1	1	1	1	1	1
11063428|F|0-54:T>C	Ca4	16591087	0	0	0	0	0	0	0	0	0	0	0	0	0	0	0	0	0	0	0	0	0	0	0	0	0	0	0	0	0	0	0	0	0	0	0	0	0	0	0	0	0	0	0	0	0	0	0
5826163|F|0-14:C>T	Ca4	16629002	1	1	1	0	1	1	1	1	1	1	1	1	1	1	1	1	1	1	1	1	1	1	1	1	1	1	1	1	1	1	1	2	1	1	1	1	1	1	1	1	1	1	2	0	1	1	1
5825449|F|0-22:C>T	Ca4	16635135	1	1	1	2	1	1	1	1	1	1	1	1	1	1	1	1	1	1	1	1	1	1	1	1	2	2	1	1	1	1	1	2	1	1	1	1	1	1	1	1	1	1	2	0	1	1	1
8776084|F|0-21:T>C	Ca4	16680577	0	0	0	0	0	0	0	0	0	0	0	0	0	0	0	0	0	0	0	0	0	0	0	0	0	0	0	0	0	0	0	2	0	0	0	0	0	0	0	0	0	0	0	0	0	0	0
10265506|F|0-48:C>T	Ca4	16684014	0	0	0	2	0	0	0	0	0	0	0	0	0	-	0	0	0	0	0	0	0	0	0	0	0	0	0	0	0	0	0	0	0	0	0	0	0	0	0	0	0	0	2	1	0	0	0
5825499|F|0-31:A>G	Ca4	16692943	1	1	1	2	1	1	1	1	1	1	1	1	1	1	1	1	1	1	1	1	1	1	1	1	1	1	1	1	1	1	1	2	1	1	1	1	1	1	1	1	1	1	2	0	1	1	1
10263544|F|0-40:C>T	Ca4	16694278	1	1	1	2	1	1	1	1	1	1	1	1	1	1	1	1	1	1	1	1	1	1	1	1	1	1	1	1	1	1	1	2	1	1	1	1	1	1	1	1	1	1	2	0	1	1	1
10260026|F|0-8:T>A	Ca4	16742285	1	1	1	1	1	1	1	1	1	1	1	1	1	1	1	1	1	1	1	1	1	1	1	1	1	1	1	1	1	1	1	1	1	1	1	1	1	1	1	1	1	1	1	-	1	1	1
10264983|F|0-32:T>C	Ca4	16756881	1	1	1	1	1	1	1	1	1	1	1	1	1	1	1	1	1	1	1	1	1	1	1	1	1	1	1	1	1	1	1	1	1	1	1	1	1	1	1	1	1	1	1	1	1	1	1
5825472|F|0-28:C>T	Ca4	16799034	0	0	0	0	0	0	0	0	0	0	0	0	2	0	0	0	1	0	0	1	0	0	0	2	1	0	2	0	0	0	1	0	0	0	0	2	0	0	2	2	0	0	2	0	0	0	0
29631771|F|0-42:G>A	Ca4	16826169	1	1	1	1	1	1	1	1	1	1	1	1	1	1	1	1	-	1	1	-	1	1	1	1	-	1	1	1	1	1	-	1	1	1	1	1	-	1	1	1	1	1	1	0	1	1	1
11063825|F|0-39:A>G	Ca4	16871185	1	1	1	1	1	1	1	1	1	1	1	1	1	1	1	1	1	1	1	1	1	1	1	1	1	1	1	1	1	1	1	1	1	1	1	1	1	1	1	1	1	1	1	1	1	1	1
10268694|F|0-37:T>A	Ca4	16879135	1	1	1	0	1	1	1	1	1	1	1	1	1	1	1	1	1	1	1	1	1	1	1	1	1	1	1	1	1	1	1	2	1	1	1	1	1	1	1	1	1	1	2	0	1	1	1
5825892|F|0-33:C>G	Ca4	16907356	1	1	1	2	1	1	1	1	1	1	1	1	1	1	1	1	1	1	1	1	1	1	1	1	1	1	1	1	1	1	1	2	1	1	1	1	1	1	1	1	1	1	2	0	1	1	1
10266625|F|0-32:T>G	Ca4	16912730	1	1	1	1	1	1	1	1	1	1	1	1	1	1	1	1	1	1	1	1	1	1	1	1	1	1	1	1	1	1	1	1	1	1	1	1	1	1	1	1	1	1	1	-	1	1	1
5825969|F|0-7:T>G	Ca4	16923157	1	1	1	2	1	1	1	1	1	1	1	1	1	1	1	1	1	1	1	1	1	1	1	1	1	1	1	1	1	1	1	2	1	1	1	1	1	1	1	1	1	1	2	0	1	1	1
5825240|F|0-16:G>C	Ca4	16928529	1	1	1	2	1	1	1	1	1	1	1	1	1	1	1	1	1	1	1	1	1	1	1	1	1	1	1	1	1	1	1	2	1	1	1	1	1	1	1	1	1	1	2	0	1	1	1
11063593|F|0-5:T>C	Ca4	16937984	1	1	1	1	1	1	1	1	1	1	1	1	1	1	1	1	1	1	1	1	1	1	1	1	1	1	1	1	1	1	1	1	1	1	1	1	1	1	1	1	1	1	1	1	1	1	1
10265875|F|0-66:T>C	Ca4	16946761	1	1	1	2	1	1	1	1	1	1	1	1	1	1	1	1	1	1	1	1	1	1	1	1	1	1	1	1	1	1	1	2	1	1	1	1	1	1	1	1	1	1	2	0	1	1	1
11064618|F|0-28:G>A	Ca4	16969365	1	1	1	1	1	1	1	1	1	1	1	1	1	1	1	1	1	1	1	1	1	1	1	1	1	1	1	1	1	1	1	1	1	1	1	1	1	1	1	1	1	1	1	1	1	1	1
10264572|F|0-46:G>A	Ca4	16975863	0	0	0	2	0	0	0	0	0	0	0	0	0	0	0	0	0	0	0	0	0	0	0	0	0	0	0	0	0	0	0	2	0	0	0	0	0	0	0	0	0	0	2	1	0	0	0
11063723|F|0-9:G>A	Ca4	16991748	1	-	1	1	1	1	1	1	1	-	1	1	1	1	1	1	1	1	1	1	1	1	1	1	1	1	1	1	1	1	1	1	1	1	1	1	1	1	1	1	1	-	1	1	1	1	1
11063961|F|0-18:C>T	Ca4	17007505	1	1	1	2	1	1	1	1	1	1	1	1	1	1	1	1	1	1	1	1	1	1	1	1	1	1	1	1	1	1	1	1	1	1	1	1	1	1	1	1	1	1	2	0	1	1	-
11063581|F|0-33:G>A	Ca4	17082515	1	1	1	1	1	1	1	1	1	1	1	1	1	1	1	1	1	1	1	1	1	1	1	1	1	1	1	1	1	1	1	1	1	1	1	1	1	1	1	1	1	1	1	1	1	1	1
11063679|F|0-36:T>C	Ca4	17082683	0	0	0	0	0	0	0	0	0	0	0	0	0	0	0	0	0	0	0	0	0	0	0	0	0	0	0	0	0	0	0	0	0	0	0	0	0	0	0	0	0	0	0	0	0	0	0
10268338|F|0-64:A>C	Ca4	17083243	0	0	0	2	0	0	0	0	0	0	0	0	0	0	0	0	0	0	0	0	0	0	0	0	0	0	0	0	0	0	-	2	0	0	0	0	0	0	0	0	0	0	2	1	0	0	0
5825509|F|0-28:G>T	Ca4	17084034	1	1	1	2	1	1	1	1	1	1	1	1	1	1	1	1	1	1	1	1	1	1	1	1	1	1	1	1	1	1	1	2	1	1	1	1	1	1	1	1	1	1	2	0	1	1	1
5825747|F|0-7:G>A	Ca4	17099215	1	1	1	2	1	1	1	1	1	1	1	1	1	1	1	1	1	1	1	1	1	1	1	1	1	1	1	1	1	1	1	2	1	1	1	1	1	1	1	1	1	1	2	0	1	1	1
11063929|F|0-36:C>T	Ca4	17102601	1	1	1	2	1	1	1	1	1	1	1	1	1	1	1	1	1	1	1	1	1	1	1	1	1	1	1	1	1	1	1	1	1	1	1	1	1	1	1	1	1	1	2	0	1	1	1
13155368|F|0-63:T>C	Ca4	17108526	0	0	0	1	0	0	0	0	0	0	-	0	0	0	0	0	0	0	0	0	0	-	0	0	0	0	0	0	-	0	0	2	0	0	-	0	0	0	0	0	0	0	0	1	0	0	0
10264466|F|0-20:G>A	Ca4	17108549	1	1	1	0	1	1	1	1	1	1	1	1	1	1	1	1	1	1	1	1	1	1	1	1	1	1	1	1	1	1	1	1	1	1	1	1	1	1	1	1	1	1	2	0	1	1	1
5825879|F|0-63:C>T	Ca4	17113855	1	1	1	2	1	1	1	1	1	1	1	1	1	1	1	1	1	1	1	1	1	1	1	1	1	1	1	1	1	1	1	2	1	1	1	1	1	1	1	1	1	1	2	0	1	1	1
10264600|F|0-8:C>A	Ca4	17158327	1	1	1	1	1	1	1	1	1	1	1	1	1	1	1	1	1	1	1	1	1	1	1	1	1	1	1	1	1	1	1	1	1	1	1	1	1	1	1	1	1	1	1	1	1	1	1
11063986|F|0-54:C>A	Ca4	17158439	1	1	1	1	1	1	1	1	1	1	1	1	1	1	1	1	1	1	1	1	1	1	1	1	1	1	1	1	1	1	1	1	1	1	1	1	1	1	1	1	1	1	1	1	1	1	1
5826027|F|0-11:A>G	Ca4	17183057	1	1	1	2	1	1	1	1	1	1	1	1	1	1	1	1	1	1	1	1	1	1	1	1	1	1	1	1	1	1	1	2	1	1	1	1	1	1	1	1	1	1	2	0	1	1	1
11063878|F|0-26:T>G	Ca4	17205311	1	1	1	1	1	1	1	1	1	1	1	1	1	1	1	1	1	1	1	1	1	1	1	1	1	1	1	1	1	1	1	1	1	1	1	1	1	1	1	1	1	1	1	1	1	1	1
10264580|F|0-30:A>G	Ca4	17213000	0	2	0	2	0	0	0	0	0	0	0	0	0	0	0	0	0	0	0	0	0	0	0	0	0	0	0	0	0	0	0	2	0	0	0	0	0	0	0	0	0	0	2	1	0	0	0
5825503|F|0-54:G>T	Ca4	17221493	1	1	1	2	1	1	1	1	1	1	1	1	2	1	1	1	1	1	1	1	1	1	1	1	1	1	1	1	1	1	1	2	1	1	1	1	1	1	1	1	1	1	2	0	1	1	1
10265076|F|0-58:T>C	Ca4	17229646	1	1	1	2	1	1	1	1	1	1	1	1	1	1	1	1	1	1	1	1	1	1	1	1	1	1	1	1	1	1	1	2	1	1	1	1	1	1	1	1	1	1	2	-	1	1	1
10260038|F|0-36:T>A	Ca4	17230337	1	1	1	1	1	1	1	2	1	1	1	1	1	1	1	1	1	1	1	1	1	1	1	1	1	1	1	1	1	1	1	1	1	1	1	1	1	1	1	1	1	1	1	-	1	1	1
10268524|F|0-15:G>A	Ca4	17266936	0	0	0	2	0	0	0	0	0	0	0	0	0	0	0	0	0	0	0	0	0	0	0	0	0	0	0	0	0	0	0	2	0	0	0	0	0	0	0	0	0	0	2	1	0	0	0
11063152|F|0-6:A>T	Ca4	17288221	1	1	1	1	1	1	1	1	1	1	1	1	1	1	1	1	1	1	1	1	1	1	1	1	1	1	1	1	1	1	1	1	1	1	1	1	1	1	1	1	1	1	1	1	1	1	1
5826120|F|0-12:C>T	Ca4	17288293	1	1	1	2	1	1	1	1	1	1	1	1	1	1	1	1	1	1	1	1	1	1	1	1	1	1	1	1	1	1	1	2	1	1	1	1	1	1	1	1	1	1	2	0	1	1	1
10267891|F|0-22:A>G	Ca4	17290326	0	0	0	2	0	0	0	0	0	0	0	0	0	0	0	0	0	0	0	0	0	0	0	0	0	0	0	0	0	0	0	2	0	0	0	0	0	0	0	0	0	0	2	1	0	0	0
10267938|F|0-49:C>T	Ca4	17300477	1	1	1	1	1	1	1	1	1	1	1	1	1	1	1	1	1	1	1	1	1	1	1	1	1	1	1	1	1	1	1	1	1	1	1	1	1	1	1	1	1	1	1	-	1	1	1
10267552|F|0-17:T>C	Ca4	17340300	1	1	1	1	1	1	1	1	1	1	1	1	1	1	1	1	1	1	1	1	1	1	1	1	1	1	1	1	1	1	1	1	1	1	1	1	1	1	1	1	1	1	1	1	1	1	1
10269014|F|0-27:C>A	Ca4	17351137	1	1	1	1	1	1	1	1	1	1	1	1	1	1	1	1	1	1	1	1	1	1	1	1	1	1	1	1	1	1	1	1	1	1	1	1	1	1	1	1	1	1	1	1	1	1	1
10267218|F|0-37:T>C	Ca4	17388067	1	1	1	1	1	1	1	1	1	1	1	1	1	1	1	1	1	1	1	1	1	1	1	1	1	1	1	1	1	1	1	1	1	1	1	1	1	1	1	1	1	1	1	1	1	1	1
11063576|F|0-9:A>G	Ca4	17388102	1	1	1	1	1	1	1	1	1	1	1	1	1	1	1	1	1	1	1	1	1	1	1	1	1	1	1	1	1	1	1	1	1	1	1	1	1	1	1	1	1	1	1	1	1	1	-
10268502|F|0-13:G>A	Ca4	17420440	1	1	1	1	1	1	1	1	1	1	1	1	1	1	1	1	1	1	1	1	1	1	1	1	1	1	1	1	1	1	1	1	1	1	1	1	1	1	1	1	1	1	1	1	1	1	1
10266076|F|0-58:C>T	Ca4	17491316	1	1	1	1	1	1	1	1	1	1	1	1	1	1	1	1	1	1	1	1	1	1	1	1	1	1	1	1	1	1	1	1	1	1	1	1	1	1	1	1	1	1	1	1	1	1	1
11064428|F|0-47:A>C	Ca4	17493268	1	1	1	1	1	1	1	1	1	1	1	1	1	1	1	1	1	1	1	1	1	1	1	1	1	1	1	1	1	1	1	1	1	1	1	1	1	1	1	1	1	1	1	1	1	1	1
5825527|F|0-29:C>T	Ca4	17516710	0	0	0	0	0	0	0	0	0	0	0	0	0	0	0	0	0	0	0	0	0	0	0	0	0	0	0	0	0	0	1	0	0	0	0	0	0	0	0	0	0	0	2	0	0	0	0
11063709|F|0-57:A>G	Ca4	17521773	1	1	1	1	1	1	1	1	1	1	1	1	1	1	1	1	1	1	1	1	1	1	1	1	1	1	1	1	1	-	1	1	1	1	1	1	1	1	1	1	1	1	1	1	1	1	1
10264468|F|0-35:A>G	Ca4	17558670	1	1	1	1	1	1	1	1	1	1	1	1	1	1	1	1	1	1	1	1	1	1	1	1	1	1	1	1	1	1	1	1	1	1	1	1	1	1	1	1	1	1	1	1	1	1	1
11063545|F|0-17:C>T	Ca4	17619796	0	0	0	0	0	0	0	0	0	-	0	0	0	0	0	0	0	0	0	0	0	0	0	0	0	0	0	0	0	0	0	0	0	0	0	0	0	0	0	0	0	0	0	0	0	0	0
11063478|F|0-30:G>A	Ca4	17836296	0	0	0	0	0	0	0	0	0	-	0	0	0	0	0	0	0	-	0	0	0	-	0	0	0	0	0	0	0	0	0	0	0	0	0	0	-	0	0	0	0	0	0	0	-	0	0
11064097|F|0-33:G>C	Ca4	18083530	1	1	1	1	1	1	1	1	1	1	1	1	1	1	1	1	1	1	1	1	1	1	1	1	1	1	1	1	1	1	1	1	1	1	1	1	1	1	1	1	1	1	1	1	1	1	1
10263605|F|0-41:G>A	Ca4	18084565	0	0	0	0	0	0	0	0	0	0	0	0	0	0	0	0	0	0	0	0	0	0	0	0	0	0	0	0	0	0	0	0	0	0	0	0	0	0	0	0	0	0	0	0	0	0	0
11064422|F|0-57:G>T	Ca4	18084647	1	1	1	1	1	1	1	1	1	1	1	1	1	1	1	1	1	1	1	1	1	1	1	1	1	1	1	1	1	1	1	1	1	1	1	1	1	1	1	1	1	1	1	1	1	1	1
11064875|F|0-26:A>T	Ca4	18245912	1	1	1	1	1	1	1	1	1	1	1	1	1	1	1	1	1	1	1	1	1	1	1	1	1	1	1	1	1	1	1	1	1	1	1	1	1	1	1	1	1	1	1	1	1	1	1
11063539|F|0-58:A>G	Ca4	18287821	0	0	0	0	0	0	0	0	0	0	0	0	0	0	0	0	0	0	0	0	0	0	0	0	0	0	0	0	0	0	0	0	0	0	0	0	0	0	0	0	0	0	0	0	0	0	0
11063734|F|0-65:A>T	Ca4	18295808	1	1	1	1	1	1	1	1	1	1	1	1	1	1	1	1	1	1	1	1	1	1	1	1	1	1	1	1	1	1	1	1	1	1	1	1	1	1	1	1	1	1	1	1	1	1	1
11063182|F|0-27:T>C	Ca4	18325542	1	1	1	1	1	1	1	1	-	1	1	1	-	1	1	1	1	1	1	1	2	1	1	1	1	1	1	1	1	1	1	1	1	-	1	1	1	1	1	1	1	1	-	1	1	1	1
11063827|F|0-10:C>T	Ca4	18338200	1	1	1	1	1	1	1	1	1	1	1	1	1	-	1	1	1	1	1	1	1	1	1	1	1	1	1	1	1	1	1	1	1	1	1	1	1	1	1	1	1	1	1	1	1	1	1
10267296|F|0-6:C>A	Ca4	18382447	1	1	1	1	1	1	1	1	1	1	1	1	1	1	1	1	1	1	1	1	1	1	1	1	1	1	1	1	1	1	1	1	1	1	1	1	1	1	1	1	1	1	1	1	1	1	1
10267888|F|0-20:A>T	Ca4	18432584	0	0	0	0	0	0	0	0	0	0	0	0	0	0	0	0	0	0	0	0	0	0	0	0	0	0	0	0	0	0	0	0	0	0	0	0	0	0	0	0	0	0	0	0	0	0	0
11063975|F|0-38:G>A	Ca4	18432653	1	1	1	1	1	1	1	1	1	1	1	1	1	1	1	1	1	1	1	1	1	1	1	1	1	1	1	1	1	1	1	1	1	1	1	1	1	1	1	1	1	1	1	1	1	1	1
11063948|F|0-32:G>A	Ca4	18441956	0	0	0	0	0	0	0	0	0	0	0	0	0	0	0	0	0	0	0	0	0	0	0	0	0	0	0	0	0	0	0	0	0	0	0	0	0	0	0	0	0	0	0	0	0	0	0
11063919|F|0-8:G>A	Ca4	18444000	0	0	0	0	0	0	0	0	0	0	0	0	0	0	0	0	0	0	0	0	0	0	0	0	0	0	0	0	0	0	0	0	0	0	0	0	0	0	0	0	0	0	0	0	0	0	0
10266881|F|0-12:G>A	Ca4	18498034	0	0	0	0	0	0	0	0	0	0	0	0	0	0	0	0	0	0	0	0	0	0	0	0	0	0	0	0	0	0	0	0	0	0	0	2	0	0	0	0	0	0	0	0	0	0	0
10264672|F|0-5:A>C	Ca4	18539784	0	0	0	0	0	0	0	0	0	0	0	0	0	0	0	0	0	0	0	0	0	0	0	0	0	0	0	0	0	0	0	0	0	0	0	0	0	0	0	0	0	0	0	0	0	0	0
10267762|F|0-42:T>C	Ca4	18553864	1	1	1	1	1	1	1	1	1	1	1	1	1	1	1	1	1	1	1	1	1	1	1	1	1	1	1	1	1	1	1	1	1	1	1	1	1	1	1	1	1	1	1	1	1	1	1
11064595|F|0-48:G>T	Ca4	18570483	1	1	1	1	1	1	1	1	1	1	1	1	1	1	1	1	1	1	1	1	1	1	1	1	1	1	1	1	1	1	1	1	1	1	1	1	1	1	1	1	1	1	1	1	1	1	1
11063490|F|0-34:C>T	Ca4	18590036	0	0	0	0	0	0	0	0	0	0	0	0	0	0	0	0	0	0	0	0	0	0	0	0	0	0	0	0	0	0	0	0	0	0	0	0	0	0	0	0	0	0	0	0	0	0	-
15979366|F|0-20:A>C	Ca4	18633234	1	1	1	1	1	1	1	1	1	1	1	1	1	1	1	1	1	1	1	1	1	1	1	1	1	1	1	1	1	1	0	1	1	1	1	1	1	1	1	1	1	1	1	1	1	1	1
10266582|F|0-27:G>A	Ca4	18808524	1	1	1	1	1	1	1	1	1	1	1	1	1	1	1	1	1	1	1	2	1	1	1	1	1	1	1	1	1	1	1	1	1	1	1	1	1	1	1	1	1	1	1	1	1	1	1
10264347|F|0-45:A>C	Ca4	18832841	1	1	1	1	1	1	1	1	1	1	1	1	1	1	1	1	1	1	1	1	1	1	1	1	1	1	1	1	1	1	1	1	1	1	1	1	1	1	1	1	1	1	1	1	1	1	1
11063359|F|0-42:G>A	Ca4	18839149	1	1	1	1	1	1	1	1	1	1	1	1	1	1	1	1	1	1	1	1	1	1	1	2	1	1	1	1	1	1	1	1	1	1	1	1	1	1	1	1	1	1	1	1	1	1	1
11063360|F|0-22:A>G	Ca4	18839195	1	1	1	-	1	1	1	1	1	1	1	1	1	1	1	1	1	1	1	1	1	1	1	1	1	1	1	1	1	1	1	1	1	1	1	1	1	1	1	1	1	1	1	1	1	1	1
10257920|F|0-50:T>C	Ca4	18937842	1	1	1	1	1	1	2	1	1	1	1	1	1	1	1	1	1	1	1	1	1	1	1	1	1	1	1	1	1	1	1	1	1	1	1	1	1	1	1	1	1	1	1	1	1	1	1
11064392|F|0-36:C>T	Ca4	18990989	1	1	1	1	1	1	1	1	1	1	1	1	1	1	1	1	1	1	1	1	1	1	1	1	1	1	1	1	1	1	1	1	1	1	1	1	1	1	1	1	1	1	1	1	1	1	1
100003279|F|0-30:G>C	Ca4	19003953	0	0	0	0	0	0	0	0	0	0	0	0	0	0	0	0	0	0	0	0	0	0	0	0	0	0	0	0	0	0	0	0	0	0	0	0	0	0	0	0	0	0	0	0	0	0	0
11063595|F|0-59:T>G	Ca4	19008901	1	1	1	1	1	1	1	1	1	1	1	1	1	1	1	1	1	1	1	1	1	1	1	1	1	1	1	1	1	1	1	1	1	1	1	1	1	1	1	1	1	1	1	1	1	1	1
11064014|F|0-66:T>A	Ca4	19026312	0	0	0	0	0	0	0	0	-	0	0	0	0	0	-	0	0	0	0	0	0	0	0	0	0	0	0	0	0	0	0	0	0	0	0	0	0	0	0	0	0	0	0	0	0	0	0
10268654|F|0-26:C>G	Ca4	19079164	0	0	0	0	0	0	0	0	0	0	0	0	0	0	0	0	0	0	0	0	0	0	0	0	0	0	0	0	0	0	0	0	0	0	0	0	0	0	0	0	0	0	0	0	0	0	0
11063644|F|0-10:C>T	Ca4	19091602	1	1	1	1	1	1	1	1	1	1	1	1	1	1	1	1	1	1	1	1	1	1	1	1	1	1	1	1	-	1	1	1	1	1	1	1	1	1	1	1	1	1	1	1	1	1	1
10266237|F|0-13:G>C	Ca4	19092641	1	1	1	1	1	1	1	1	1	1	1	1	1	1	1	1	1	1	1	1	1	1	1	1	1	1	1	1	1	1	1	1	1	1	1	1	1	1	1	1	1	1	1	1	1	1	1
10264309|F|0-14:T>C	Ca4	19219082	0	0	0	0	0	0	0	0	0	0	0	0	0	0	0	0	0	0	0	0	0	0	0	0	0	0	0	0	0	0	0	0	0	0	0	0	0	0	0	0	0	0	0	0	0	0	0
10269170|F|0-32:A>T	Ca4	21007747	1	1	1	1	1	1	1	1	1	1	1	1	2	1	1	1	1	1	0	1	1	1	1	1	1	1	1	1	1	1	1	1	1	1	1	1	1	1	1	1	1	1	1	1	1	1	1
10269473|F|0-31:C>T	Ca4	21855077	1	1	1	1	1	1	1	1	1	1	1	1	-	1	1	1	1	1	1	1	1	1	1	1	1	1	1	1	1	-	-	1	1	-	1	1	1	1	1	1	1	1	1	1	-	-	1
5825584|F|0-12:C>T	Ca4	21924526	1	1	1	1	1	1	1	1	1	1	1	1	0	2	1	1	0	1	0	0	1	1	1	1	1	1	2	1	1	1	1	1	1	1	1	2	1	1	1	2	1	1	1	1	1	1	1
5825257|F|0-52:T>G	Ca4	21927963	1	1	1	1	1	1	1	1	1	1	1	1	0	2	1	1	0	1	0	0	1	1	1	1	1	1	2	1	1	1	1	1	1	1	1	2	1	1	1	2	1	1	1	1	1	1	1
5825534|F|0-59:C>T	Ca4	21928032	0	0	0	0	0	0	0	0	0	0	0	0	1	2	0	0	1	0	1	1	0	0	0	0	0	0	2	0	0	0	0	0	0	0	0	2	0	0	0	2	0	0	0	0	0	0	0
5825243|F|0-20:T>C	Ca4	22234369	0	0	0	0	0	0	0	0	0	0	0	0	0	0	0	0	0	0	0	0	0	0	0	0	0	0	0	0	0	0	1	0	0	0	0	0	0	0	0	0	0	0	0	0	0	0	0
5825548|F|0-57:A>C	Ca4	22267412	1	1	0	0	1	1	2	-	2	1	1	1	1	1	1	1	1	1	1	1	1	0	1	2	0	1	2	1	0	1	1	1	1	1	0	1	1	1	0	1	-	0	2	2	1	1	0
10264447|F|0-54:A>T	Ca4	23604455	1	1	1	1	2	1	2	2	1	1	1	2	1	1	1	1	1	1	1	1	2	1	2	1	2	1	2	1	1	1	1	1	1	2	1	1	2	1	1	1	1	1	2	1	1	1	1
10266270|F|0-57:G>A	Ca4	23862552	0	0	0	0	0	0	0	0	0	0	0	0	1	2	0	0	1	0	1	1	0	0	0	0	0	0	2	0	0	0	1	0	0	0	0	2	0	0	0	2	0	0	0	0	0	0	0
5825816|F|0-32:G>A	Ca4	24168234	0	0	0	0	0	0	0	0	0	0	0	0	1	2	0	0	1	0	1	1	0	0	0	0	0	0	2	0	0	0	1	0	0	0	0	2	0	0	0	1	0	0	0	0	0	0	0
5825319|F|0-29:A>T	Ca4	24194880	0	0	0	0	0	0	0	0	0	0	0	0	1	2	0	0	1	0	1	1	0	0	0	0	0	0	2	0	0	0	1	0	0	0	0	2	0	0	0	1	0	0	2	0	0	0	0
10269788|F|0-33:T>C	Ca4	24332137	2	1	0	0	1	1	2	1	2	1	1	1	-	1	1	1	-	1	-	-	1	0	1	2	0	1	2	1	0	1	-	2	1	1	0	1	1	1	0	1	2	0	2	2	1	1	0
23870769|F|0-56:A>T	Ca4	25204933	0	0	0	0	0	0	0	0	0	0	0	0	1	2	0	0	1	0	1	1	0	0	0	0	0	0	2	0	0	0	1	0	0	0	0	2	0	0	0	2	0	0	2	0	0	0	0
8822725|F|0-40:A>T	Ca4	25270029	1	1	1	1	1	1	1	1	1	1	1	1	2	2	1	1	-	1	0	-	1	1	1	1	1	1	1	1	1	1	0	1	1	1	1	1	1	1	1	1	1	1	2	1	1	1	1
5825454|F|0-51:T>C	Ca4	25457740	0	0	0	0	0	0	0	0	0	0	0	0	2	2	0	0	1	0	1	1	0	0	0	0	0	0	2	0	0	0	1	0	0	0	0	2	0	0	0	2	0	0	2	0	0	0	0
10268578|F|0-39:G>A	Ca4	25634202	2	2	1	1	2	2	2	2	2	2	2	2	1	1	2	2	1	2	1	1	2	1	2	2	1	2	2	2	1	2	1	2	2	2	1	2	2	2	1	2	2	1	2	2	2	2	1
5825758|F|0-20:G>A	Ca4	26110459	0	-	0	0	0	-	-	0	0	-	-	0	2	0	0	-	1	0	-	-	-	0	-	0	0	-	1	-	0	0	1	-	-	-	0	-	-	-	0	1	0	0	2	-	0	-	0
5825695|F|0-32:A>T	Ca4	26339952	0	0	0	0	0	0	0	0	0	0	0	0	2	2	0	0	2	0	1	1	0	0	0	0	0	0	2	0	0	0	1	0	0	0	0	2	0	0	0	2	0	0	2	0	0	0	0
Ca4v2T_Gp26669292_G/T-	Ca4	26669292	0	0	0	0	0	0	0	0	0	0	0	0	2	2	0	0	1	0	1	1	0	0	0	0	0	0	2	2	0	0	1	0	0	0	0	2	0	0	0	0	0	0	2	0	0	0	0
8776090|F|0-46:C>T	Ca4	26733069	0	0	1	1	0	0	2	0	2	0	2	0	0	-	0	0	-	0	-	-	0	1	0	2	1	0	2	0	1	0	-	0	0	0	1	0	0	0	1	-	2	1	0	2	0	0	1
5825479|F|0-21:T>C	Ca4	27043490	0	0	0	0	0	0	0	0	0	0	0	0	2	2	0	0	1	0	1	1	0	0	0	0	0	0	2	0	0	0	1	0	0	0	0	2	0	0	0	2	0	0	2	0	0	0	0
29631778|F|0-52:T>C	Ca4	27475843	0	0	0	0	0	0	0	-	0	-	0	0	1	1	0	0	1	0	1	1	0	0	0	0	0	0	2	0	-	0	1	-	0	-	0	1	-	0	0	1	0	0	0	0	-	0	0
5825276|F|0-46:C>T	Ca4	27672405	0	0	0	0	0	0	0	0	0	0	0	0	2	2	0	0	1	0	1	1	0	0	0	0	0	0	2	0	0	0	1	0	0	0	0	2	0	0	0	2	0	0	2	0	0	0	0
10269999|F|0-32:C>T	Ca4	28183382	1	1	-	1	1	1	1	1	1	1	1	1	0	2	1	1	0	1	0	0	1	1	1	1	1	1	2	1	1	1	0	1	1	1	1	2	1	1	1	0	1	1	1	1	1	1	1
5825921|F|0-32:A>C	Ca4	28183973	1	1	1	1	1	1	1	1	1	1	1	1	0	2	1	1	0	1	0	0	1	1	1	1	1	1	2	1	1	1	1	1	1	1	1	2	1	1	1	0	1	1	1	1	1	1	1
Ca4v2G_Cp28791114_C/G-	Ca4	28791114	0	0	0	0	0	0	0	0	0	0	0	0	0	0	0	0	1	0	0	1	0	0	0	0	0	0	2	0	0	0	0	0	0	0	0	2	0	0	0	2	0	0	0	0	0	0	0
5825607|F|0-67:G>C	Ca4	28836281	0	0	0	0	0	0	0	0	0	0	0	0	0	0	0	0	0	0	0	0	0	0	0	0	0	0	0	0	0	0	1	0	0	0	0	0	0	0	0	0	0	0	2	0	0	0	0
5825915|F|0-32:C>A	Ca4	28892049	1	1	1	1	1	1	1	1	1	1	1	1	1	1	1	1	1	1	1	1	1	1	1	1	1	1	1	1	1	1	0	1	1	1	1	1	1	1	1	1	1	1	2	1	1	1	1
5825626|F|0-49:C>G	Ca4	29060390	0	0	0	0	0	0	0	0	0	0	0	0	0	0	0	0	0	0	0	0	0	0	0	0	0	0	0	0	0	0	1	0	0	0	0	0	0	0	0	0	0	0	2	0	0	0	0
8776146|F|0-35:C>T	Ca4	29084949	1	1	1	2	1	1	2	1	1	1	1	1	1	1	1	1	1	1	1	1	1	1	1	2	0	1	2	1	1	1	1	1	1	1	1	1	1	1	2	1	1	1	2	2	1	1	1
29631813|F|0-28:A>T	Ca4	29379483	1	1	1	1	1	-	1	1	1	1	1	1	-	-	1	1	-	1	-	-	1	1	1	1	1	1	1	-	1	1	-	1	-	-	1	1	1	-	1	-	1	-	1	1	1	1	1
5825774|F|0-15:C>T	Ca4	29652096	1	1	1	1	1	1	1	1	1	1	1	1	0	2	1	1	0	1	0	0	1	1	1	1	1	1	2	1	1	1	1	1	1	1	1	2	1	1	1	0	1	1	1	2	1	1	1
23871450|F|0-10:C>G	Ca4	29793026	1	1	1	1	1	1	1	-	1	1	1	1	2	2	1	1	2	1	2	2	1	1	1	1	1	1	2	1	1	1	2	1	1	1	1	2	-	1	1	2	2	1	2	1	1	1	1
15990217|F|0-25:C>T	Ca4	29995609	0	0	1	-	0	0	0	0	-	0	0	0	0	0	0	0	0	0	-	0	0	1	0	0	0	0	0	0	1	0	0	0	0	0	1	0	0	0	2	0	2	1	0	0	0	0	1
5825327|F|0-57:T>C	Ca4	29997029	0	0	0	0	0	0	0	0	0	0	0	0	1	2	0	0	1	0	1	1	0	0	0	0	0	0	2	0	0	0	1	0	0	0	0	2	0	0	0	2	0	0	2	0	0	0	0
23870838|F|0-54:G>A	Ca4	30050888	1	1	1	1	1	1	1	1	1	1	1	1	-	2	1	1	0	-	1	0	1	1	1	1	1	1	2	1	1	1	0	1	1	1	1	2	1	1	1	2	1	1	2	1	1	1	1
23870895|F|0-47:A>G	Ca4	30298490	-	-	-	0	0	-	0	-	0	0	0	0	0	2	-	-	-	0	0	1	0	-	-	-	0	0	2	-	0	-	1	-	0	0	-	0	0	0	0	1	0	-	0	-	0	-	0
10270118|F|0-20:C>T	Ca4	30348692	0	0	0	0	0	0	0	0	0	0	0	0	0	2	0	0	1	0	0	1	0	0	0	0	0	0	2	0	0	0	1	0	0	0	0	2	0	0	0	1	0	0	0	0	0	0	0
5825541|F|0-51:C>T	Ca4	30421377	0	0	0	0	0	0	0	0	0	0	0	0	0	0	0	0	1	0	0	1	0	0	0	0	0	0	2	0	0	0	1	0	0	0	0	2	0	0	0	1	0	0	2	0	0	0	0
5825349|F|0-58:T>C	Ca4	30445281	0	0	0	0	0	0	0	0	0	0	0	0	0	0	0	0	1	0	0	1	0	0	0	0	0	0	2	0	0	0	1	0	0	0	0	2	0	0	0	1	0	0	0	0	0	0	0
10268203|F|0-12:C>T	Ca4	30991944	0	0	0	0	0	0	0	0	0	0	0	0	0	0	0	0	-	0	0	-	0	0	0	0	0	0	0	0	0	0	1	0	0	0	0	0	0	0	0	2	0	0	0	0	0	0	0
37048116|F|0-67:C>A	Ca4	31519224	1	1	1	1	1	1	1	1	1	1	1	1	1	1	1	1	1	1	1	1	1	1	1	1	1	1	1	1	1	1	1	1	1	1	1	1	1	1	1	1	1	1	1	1	1	1	1
5825390|F|0-57:C>T	Ca4	31904111	0	0	0	0	0	0	0	0	0	0	0	0	1	2	0	0	1	0	1	1	0	0	0	0	0	0	2	0	0	0	1	0	0	0	0	2	0	0	0	2	0	0	2	0	0	0	0
5825455|F|0-67:A>G	Ca4	32041205	0	0	0	0	0	0	0	0	0	0	0	0	1	2	0	0	1	0	1	1	0	0	0	0	0	0	2	0	0	0	1	0	0	0	0	2	0	0	0	2	0	0	2	0	0	0	0
13144492|F|0-35:C>T	Ca4	32220431	1	1	1	1	1	1	1	1	1	1	1	1	1	2	1	1	1	1	1	1	1	1	1	1	1	1	1	1	1	1	1	1	1	1	1	1	1	1	1	1	1	1	1	1	1	1	1
5825132|F|0-48:A>G	Ca4	32469419	0	0	0	0	0	0	0	0	0	0	0	0	1	2	0	0	1	0	-	1	0	0	0	0	0	0	2	0	0	0	1	0	0	0	0	2	0	0	0	2	0	0	2	0	0	0	0
5825901|F|0-28:T>C	Ca4	32964339	0	0	0	0	0	0	0	0	0	0	0	0	0	0	0	0	0	0	0	0	0	0	0	0	0	0	0	0	0	0	1	0	0	0	0	0	0	0	0	0	0	0	2	0	0	0	0
8776111|F|0-52:C>A	Ca4	33250721	1	1	1	1	1	1	1	1	1	1	1	1	2	1	1	1	1	1	0	1	1	1	1	1	1	1	1	1	1	1	1	1	1	1	1	1	1	1	1	1	1	1	1	1	1	1	1
5825803|F|0-34:T>C	Ca4	33311651	0	0	0	0	0	0	0	0	0	0	0	0	0	0	0	0	0	0	0	0	0	0	0	0	0	0	0	0	0	0	1	0	0	0	0	0	0	0	0	0	0	0	-	0	0	0	0
5825802|F|0-48:C>T	Ca4	33313064	0	0	1	1	0	0	2	0	1	0	0	0	1	2	0	0	1	0	1	1	0	1	0	2	1	0	2	0	1	2	-	2	0	0	1	2	0	0	1	2	2	1	2	2	0	0	1
5825245|F|0-6:G>T	Ca4	33313088	1	1	1	1	1	1	1	1	1	1	1	1	1	1	1	1	1	1	1	1	1	1	1	1	1	1	1	1	1	1	0	1	1	1	1	1	1	1	1	1	1	1	2	1	1	1	1
10267531|F|0-42:G>A	Ca4	33316125	0	0	0	0	0	0	0	0	0	0	0	0	0	0	0	0	0	0	0	0	0	0	0	0	0	0	0	0	0	0	1	0	0	0	0	0	0	0	0	0	0	0	2	0	0	0	0
5825615|F|0-61:C>T	Ca4	33316198	0	0	0	2	0	0	0	0	0	0	0	0	0	0	0	0	0	0	0	0	0	0	0	0	0	0	0	0	0	0	1	0	0	0	0	0	0	0	0	0	0	0	2	0	0	0	0
5826157|F|0-13:C>T	Ca4	33318856	0	0	0	0	0	0	0	0	0	0	0	0	0	0	0	0	0	0	0	0	0	0	0	0	0	0	0	0	0	0	1	0	0	0	0	0	0	0	0	0	0	0	2	0	0	0	0
8776093|F|0-6:C>T	Ca4	34175510	1	1	1	2	1	1	2	1	1	1	1	1	1	1	1	1	1	1	1	1	1	1	1	1	1	1	2	1	1	1	1	1	1	1	1	1	1	1	2	1	1	1	2	2	1	1	1
5825863|F|0-12:G>A	Ca4	34185606	1	1	1	1	1	1	1	1	1	1	1	1	1	1	1	1	1	1	1	1	1	1	1	1	1	1	1	1	1	1	0	1	1	1	1	1	1	1	1	1	1	1	2	1	1	1	1
5825183|F|0-65:G>A	Ca4	34387333	1	1	1	1	1	1	1	1	1	1	1	1	1	1	1	1	1	1	1	1	1	1	1	1	1	1	1	1	1	1	0	1	1	1	1	1	1	1	1	1	1	1	2	1	1	1	1
5826033|F|0-37:C>T	Ca4	34394379	1	1	1	1	1	1	1	1	1	1	1	1	1	1	1	1	1	1	1	1	1	1	1	1	1	1	1	1	1	1	0	1	1	1	1	1	1	1	1	1	1	1	2	1	1	1	1
5826233|F|0-53:C>T	Ca4	34426168	0	0	0	0	0	0	0	0	0	0	0	0	0	0	0	0	0	0	0	0	0	0	0	0	0	0	0	0	0	0	1	0	0	0	0	0	0	0	0	0	0	0	2	0	0	0	0
5826164|F|0-38:A>G	Ca4	34466406	1	1	1	1	1	1	1	1	1	1	1	1	1	1	1	1	1	1	1	1	1	1	1	1	1	1	1	1	1	1	0	1	1	1	1	1	1	1	1	1	1	1	2	1	1	1	1
5825949|F|0-32:G>A	Ca4	34503729	1	1	0	2	1	1	1	1	2	1	1	1	1	1	1	1	1	1	1	1	1	0	1	1	1	1	1	1	0	1	-	1	1	1	0	1	1	1	2	1	0	0	2	1	1	1	0
5825375|F|0-46:C>T	Ca4	34537339	0	0	0	0	0	0	0	0	0	0	0	0	0	0	0	0	0	0	0	0	0	0	0	0	0	0	0	0	0	0	1	0	0	0	0	0	0	0	0	0	0	0	0	0	0	0	0
5825569|F|0-39:G>A	Ca4	34540976	1	1	1	1	1	1	1	1	1	1	1	1	1	1	1	1	1	1	1	1	1	1	1	1	1	1	1	1	1	1	0	1	1	1	1	1	1	1	1	1	1	1	2	1	1	1	1
5825143|F|0-51:C>T	Ca4	34676182	0	0	0	0	0	0	0	0	0	0	0	0	0	0	0	0	0	0	0	0	0	0	0	0	0	0	0	0	0	0	1	0	0	0	0	0	0	0	0	0	0	0	2	0	0	0	0
5825850|F|0-5:A>C	Ca4	35020646	1	1	1	1	1	1	1	1	1	1	1	1	2	1	1	1	1	1	1	1	1	1	1	2	0	1	1	1	1	1	0	1	1	1	1	1	1	1	1	1	1	1	1	1	1	1	1
10270198|F|0-32:C>A	Ca4	35033833	1	1	1	1	1	1	1	1	1	1	-	1	2	1	1	1	1	1	1	1	1	1	1	2	0	1	1	1	1	1	0	1	1	1	1	1	1	1	1	1	1	1	1	1	1	1	1
15979730|F|0-32:G>A	Ca4	35067265	1	1	1	1	1	1	1	1	1	1	1	1	2	1	1	1	1	1	1	1	1	1	1	2	0	1	1	1	1	1	0	1	1	1	1	1	1	1	1	1	1	1	1	1	1	1	1
5825830|F|0-48:G>A	Ca4	35085564	0	0	0	0	0	0	0	0	0	0	0	0	2	0	0	0	0	0	2	0	0	0	0	2	1	0	0	0	0	0	1	0	0	0	0	0	0	0	0	0	0	0	2	0	0	0	0
5825931|F|0-20:T>G	Ca4	35085602	1	1	1	1	1	1	1	1	1	1	1	1	2	1	1	1	1	1	1	1	1	1	1	2	0	1	1	1	1	1	0	1	1	1	1	1	1	1	1	1	1	1	2	1	1	1	1
5825999|F|0-19:G>A	Ca4	35117314	0	0	0	0	0	0	0	0	0	0	0	0	2	0	0	0	0	0	0	0	0	0	0	2	1	0	0	0	0	0	1	0	0	0	0	0	0	0	0	0	0	0	0	0	0	0	0
10265127|F|0-35:A>G	Ca4	35163506	1	1	0	2	1	1	1	1	1	1	1	1	1	1	1	1	1	1	1	1	1	0	1	1	1	1	1	1	0	1	1	1	1	1	0	1	1	1	2	1	0	0	2	1	1	1	0
5825198|F|0-68:A>T	Ca4	35210736	1	1	0	2	1	1	1	1	1	1	1	1	2	1	1	1	1	1	1	1	1	0	1	1	0	1	1	1	0	1	-	1	1	1	0	1	1	1	2	1	0	0	2	1	1	1	0
5825153|F|0-28:C>T	Ca4	35344386	1	1	0	2	1	1	1	1	2	1	1	1	1	1	1	1	1	1	1	1	1	0	1	2	0	1	1	1	0	1	0	1	1	1	0	1	1	1	2	1	0	0	2	1	1	1	0
5825878|F|0-34:G>A	Ca4	35356266	1	1	0	2	1	1	1	1	2	1	1	1	1	1	1	1	1	1	1	1	1	0	1	2	0	1	1	1	0	1	0	1	1	1	0	1	1	1	2	1	0	0	2	1	1	1	0
5825903|F|0-12:A>T	Ca4	35382498	1	1	0	2	1	1	1	1	2	1	1	1	1	1	1	1	1	1	1	1	1	0	1	2	0	1	1	1	0	1	0	1	1	1	0	1	1	1	2	1	0	0	2	1	1	1	0
5825352|F|0-6:A>C	Ca4	35383581	1	1	0	1	1	1	1	1	1	1	1	1	1	1	1	1	1	1	1	1	1	0	1	2	0	1	1	1	0	1	0	1	1	1	0	1	1	1	0	1	0	0	2	1	1	1	0
10268583|F|0-21:G>T	Ca4	35551784	1	1	0	2	1	1	1	1	2	1	1	1	1	1	1	1	1	1	1	1	1	0	1	1	1	1	1	1	0	1	0	1	1	1	0	1	1	1	-	1	2	0	2	1	1	1	0
5825167|F|0-61:G>A	Ca4	35641650	0	0	1	2	0	0	0	0	2	0	0	0	0	0	0	0	0	0	0	0	0	1	0	0	1	0	0	0	1	0	1	0	0	0	1	0	0	0	2	0	2	1	2	0	0	0	1
5825344|F|0-8:T>G	Ca4	35642695	1	1	0	2	1	1	1	1	1	1	1	1	1	1	1	1	1	1	1	1	1	0	1	2	0	1	1	1	0	1	0	1	1	1	0	1	1	1	0	1	2	0	1	1	1	1	0
15979657|F|0-8:T>C	Ca4	35642776	0	0	1	2	0	0	0	0	0	-	0	0	0	0	0	0	0	0	-	0	0	1	0	2	1	0	0	0	1	0	1	0	0	0	1	0	0	0	0	0	1	1	0	0	0	-	1
10269458|F|0-37:C>T	Ca4	35643570	0	0	1	2	0	0	0	0	2	0	0	0	0	0	0	0	0	0	0	0	0	1	0	2	1	0	0	0	1	0	1	0	0	0	1	0	0	0	2	0	2	1	2	0	0	0	1
10269416|F|0-18:T>C	Ca4	35906035	0	0	1	2	0	0	0	0	2	0	0	0	0	0	0	0	0	0	0	0	0	1	0	0	-	0	0	0	1	0	1	0	0	0	1	0	0	0	2	0	2	1	2	0	0	0	1
5825146|F|0-6:A>G	Ca4	36041417	1	1	1	1	1	1	1	1	1	1	1	1	1	1	1	1	1	1	1	1	1	1	1	2	0	1	1	1	1	1	1	1	1	1	1	1	1	1	1	1	1	1	1	1	1	1	1
10269352|F|0-5:T>C	Ca4	36048414	0	0	1	2	0	0	0	0	2	0	0	0	0	0	0	0	0	0	0	0	0	1	0	0	-	0	0	0	1	0	1	0	0	0	1	0	0	0	2	0	2	1	2	0	0	0	1
5825883|F|0-5:G>A	Ca4	36111692	1	1	1	1	1	1	1	1	1	1	1	1	1	2	1	1	1	1	1	1	1	1	1	1	-	1	1	1	1	1	1	1	1	1	1	1	1	1	1	1	1	1	1	1	1	1	1
5825278|F|0-60:A>G	Ca4	36200400	1	1	1	1	1	1	1	1	1	1	1	1	1	1	1	1	1	1	1	1	1	1	1	2	0	1	1	1	1	1	1	1	1	1	1	1	1	1	1	1	1	1	1	1	1	1	1
8776026|F|0-55:A>G	Ca4	36218164	0	0	0	0	0	0	0	0	0	0	0	0	0	2	0	0	0	0	0	0	0	0	0	0	0	0	0	0	0	0	0	2	0	0	0	0	0	0	0	0	0	0	0	0	0	0	0
8776003|F|0-61:T>C	Ca4	36231638	1	1	1	1	1	1	1	1	1	1	2	1	1	2	1	1	1	1	1	1	1	1	1	1	1	1	1	1	1	1	1	2	1	1	1	1	1	1	1	1	1	1	1	1	1	1	1
8822799|F|0-51:G>C	Ca4	36231694	0	0	0	0	0	0	0	0	0	0	0	0	0	2	0	0	0	0	0	0	0	0	0	0	-	0	0	0	0	0	0	2	0	0	0	0	0	0	0	0	0	0	0	0	0	0	0
8776103|F|0-55:G>A	Ca4	36270113	1	1	1	1	1	1	1	1	1	1	1	1	1	2	1	1	1	1	1	1	1	1	1	2	0	1	1	1	1	1	0	1	1	1	1	1	1	1	1	1	1	1	2	1	1	1	1
5825586|F|0-38:C>T	Ca4	36274681	0	0	0	0	0	0	0	0	0	0	0	0	0	2	0	0	0	0	0	0	0	0	0	0	0	0	0	0	0	0	1	2	0	0	0	0	0	0	0	0	0	0	2	0	0	0	0
8776114|F|0-21:C>T	Ca4	36327109	1	1	1	1	1	1	1	1	1	1	1	1	1	2	1	1	1	1	1	1	1	1	1	1	1	1	1	1	1	1	1	2	1	1	1	1	1	1	1	1	1	1	1	1	1	1	1
8776086|F|0-36:G>C	Ca4	36380592	0	0	0	-	0	0	0	0	0	0	0	0	0	0	0	0	0	0	0	0	0	0	0	0	0	0	0	0	0	0	0	0	0	0	0	0	0	0	2	0	0	-	0	0	0	0	0
5825154|F|0-27:A>T	Ca4	36380649	0	0	0	0	0	0	0	0	0	0	0	0	0	0	0	0	0	0	0	0	0	0	0	2	1	0	0	0	0	0	0	0	0	0	0	0	0	0	0	0	0	0	0	0	0	0	0
8776112|F|0-31:A>T	Ca4	36391206	0	0	0	0	0	0	0	0	0	0	0	0	0	2	0	0	0	0	0	0	0	0	0	0	0	0	0	0	0	0	0	2	0	0	0	0	0	0	0	0	0	0	0	0	0	0	0
11064647|F|0-13:G>A	Ca4	36391428	1	1	1	1	1	1	1	1	1	1	1	1	2	1	1	1	1	1	1	1	1	1	1	1	1	1	1	1	1	1	1	1	1	1	1	1	1	1	1	1	1	1	1	1	1	1	1
5825409|F|0-66:A>G	Ca4	36470902	0	0	0	0	0	0	0	0	0	2	0	0	0	0	0	0	0	0	0	0	0	0	0	0	0	0	0	0	0	0	1	0	0	0	0	0	0	0	0	0	0	0	2	0	0	0	0
5826189|F|0-22:C>T	Ca4	36521911	1	1	0	2	1	1	1	1	1	1	1	1	1	1	1	1	1	1	1	1	1	0	1	1	1	1	1	1	0	1	-	1	1	1	0	1	1	1	2	1	2	0	2	1	1	1	0
5826156|F|0-7:T>C	Ca4	36552675	1	1	1	1	1	1	1	1	1	1	1	1	1	1	1	1	1	1	1	1	1	1	1	1	1	1	1	1	1	1	0	1	1	1	1	1	1	1	1	1	1	1	2	1	1	1	1
23870757|F|0-35:T>A	Ca4	36555210	1	1	0	2	1	1	1	1	1	1	1	1	1	1	1	1	1	1	1	1	1	-	1	1	1	1	1	1	0	1	0	1	1	1	0	1	1	1	0	1	0	0	1	1	1	1	0
5826223|F|0-16:C>T	Ca4	36555651	1	1	1	1	1	1	1	1	1	1	1	1	1	1	1	1	1	1	1	1	1	1	1	2	0	1	1	1	1	1	-	1	1	1	1	1	1	1	1	1	1	1	1	1	1	1	1
5825085|F|0-33:C>T	Ca4	36559358	1	1	0	2	1	1	1	1	2	1	1	1	1	1	1	1	1	1	1	1	1	0	1	1	1	1	1	1	0	1	-	1	1	1	0	1	1	1	2	1	2	0	2	1	1	1	0
15990207|F|0-57:T>G	Ca4	36572029	0	0	1	2	0	0	0	0	2	0	0	0	0	0	0	0	0	0	0	0	0	1	0	2	1	0	0	0	1	0	0	0	0	0	1	0	0	0	2	0	2	1	2	0	0	0	1
10267252|F|0-35:G>T	Ca4	36854949	1	1	1	1	1	1	1	1	1	1	1	1	2	2	1	1	1	1	1	1	1	1	1	1	1	1	1	1	1	1	1	1	1	1	1	1	1	1	1	1	1	1	1	1	1	1	1
10264530|F|0-63:T>G	Ca4	36856072	0	0	0	0	0	0	0	0	0	0	0	0	2	2	0	0	0	0	0	0	0	0	0	0	0	0	0	0	0	0	0	0	0	0	0	0	0	0	0	0	0	0	0	0	0	0	0
10267881|F|0-13:G>A	Ca4	36954068	1	1	0	0	1	1	2	1	2	1	1	1	1	1	1	1	1	1	1	1	1	0	1	2	0	1	2	1	0	1	0	2	1	1	0	2	1	2	0	1	2	0	2	1	1	1	0
10268274|F|0-12:G>T	Ca4	36954472	1	1	1	1	1	2	1	1	1	1	1	1	2	2	1	1	1	1	1	1	1	1	2	1	1	1	1	1	1	1	1	2	1	1	1	1	1	1	1	1	1	1	1	1	1	1	1
5826175|F|0-44:A>G	Ca4	36979132	1	1	1	1	1	2	1	1	1	1	1	1	2	2	1	1	1	1	1	1	1	1	2	1	1	1	1	1	1	1	1	2	1	1	1	1	1	1	1	1	1	1	1	1	1	1	1
10258319|F|0-44:T>G	Ca4	37172113	1	1	1	1	1	1	1	1	1	1	1	1	1	2	1	1	1	1	1	1	1	1	1	1	1	1	1	1	1	1	1	1	1	1	1	1	1	1	1	1	1	1	1	1	1	1	1
10258446|F|0-60:T>A	Ca4	37406254	1	1	1	1	1	1	1	1	1	1	1	1	1	2	1	1	1	1	1	1	1	1	1	1	1	1	1	1	1	1	1	1	1	1	1	1	1	1	1	1	1	1	1	1	1	1	1
10268855|F|0-22:A>T	Ca4	37492396	1	1	1	1	1	1	1	1	1	1	1	1	1	2	1	1	1	1	1	1	1	1	1	1	1	1	1	1	1	1	1	1	1	1	1	1	1	1	1	1	1	1	1	1	1	1	1
10268195|F|0-61:A>T	Ca4	37520153	0	0	0	0	0	0	0	0	0	0	0	0	0	2	0	0	0	0	0	0	0	0	0	0	0	0	0	0	0	0	0	0	0	0	0	0	0	0	0	0	0	0	0	0	0	0	0
10268197|F|0-46:G>C	Ca4	37524150	0	0	0	0	0	0	0	0	0	0	0	0	0	2	0	0	0	0	0	0	0	0	0	0	0	0	0	0	0	0	0	0	0	0	0	0	0	0	0	0	0	0	0	0	0	0	0
37047682|F|0-33:G>A	Ca4	37535483	1	1	1	1	1	1	1	1	1	1	1	1	1	2	1	1	1	1	1	1	1	1	1	1	1	1	1	1	1	1	1	1	1	1	1	1	1	1	1	1	1	1	1	1	1	1	1
10266564|F|0-33:T>G	Ca4	37587322	1	1	1	1	1	1	1	1	1	1	1	1	1	2	1	1	1	1	1	1	1	1	1	1	1	1	1	1	1	1	1	1	1	1	1	1	1	1	1	1	1	1	1	1	1	1	1
15990205|F|0-19:C>T	Ca4	37587712	1	1	1	1	1	1	1	1	1	1	1	1	1	2	1	1	1	1	1	1	1	1	1	1	1	1	1	1	1	1	1	1	1	1	1	1	1	1	1	1	1	1	1	1	1	1	1
10267700|F|0-47:T>C	Ca4	37671944	0	0	0	0	0	0	0	0	0	0	0	0	0	0	0	0	0	0	0	0	0	0	0	0	0	0	0	2	0	0	0	0	0	0	0	0	0	0	0	0	0	0	0	0	0	0	0
10266159|F|0-40:C>A	Ca4	37713689	0	0	0	0	0	0	0	0	0	0	0	0	0	2	0	0	0	0	0	0	0	0	0	0	0	0	0	0	0	0	0	0	0	0	0	0	0	0	0	0	0	0	0	0	0	0	0
39411839|F|0-25:T>G	Ca4	37753347	0	0	0	0	0	0	0	0	0	0	-	0	0	2	0	0	0	0	0	0	0	0	0	0	0	0	0	0	0	-	0	0	0	0	0	0	0	0	0	0	0	0	0	0	0	0	0
5825151|F|0-54:T>C	Ca4	37753442	0	0	1	2	0	-	0	0	0	0	0	0	0	0	0	0	0	0	0	-	0	1	0	2	1	0	0	0	1	0	0	0	0	0	1	0	0	0	2	0	2	1	0	0	0	0	1
11064111|F|0-36:A>G	Ca4	37829979	0	0	0	2	0	0	2	0	0	0	0	0	0	2	0	0	0	1	1	0	0	0	0	0	0	0	2	0	0	0	0	2	0	0	0	0	0	0	0	0	0	0	0	1	0	0	0
15979457|F|0-60:C>T	Ca4	37830058	0	0	0	1	0	0	2	0	0	0	0	0	0	2	0	0	0	1	1	-	0	0	0	0	0	0	2	0	0	0	0	2	0	0	0	0	0	-	0	0	-	0	2	1	0	-	-
5825675|F|0-37:A>G	Ca4	37842015	1	1	1	2	1	1	2	1	1	1	1	1	1	2	1	1	1	0	0	1	1	1	1	1	1	1	2	1	1	1	-	2	1	1	1	1	1	1	1	1	1	1	2	0	1	1	1
5826025|F|0-36:C>T	Ca4	37856016	1	1	1	2	1	1	2	1	1	1	1	1	1	2	1	1	1	0	0	1	1	1	1	1	1	1	2	1	1	1	0	2	1	1	1	1	1	1	2	1	1	1	2	0	1	1	1
23870926|F|0-16:C>G	Ca4	37911104	1	1	1	1	1	1	-	1	1	1	1	1	1	1	1	1	1	1	1	1	1	1	1	1	1	1	-	1	1	1	0	1	1	1	1	1	1	1	1	1	1	1	1	1	1	1	1
5825419|F|0-36:A>G	Ca4	37991817	1	1	1	2	1	1	2	1	1	1	1	1	1	1	1	1	1	0	0	1	1	1	1	1	1	1	2	1	1	1	0	2	1	1	1	1	1	1	2	1	1	1	2	0	1	1	1
5825835|F|0-6:T>G	Ca4	38027338	1	1	1	2	1	1	2	1	1	1	1	1	1	1	1	1	1	0	0	1	1	1	1	1	1	1	2	1	1	1	0	2	1	1	1	1	1	1	1	1	1	1	2	0	1	1	1
5826257|F|0-23:T>C	Ca4	38071225	1	1	1	2	1	1	2	1	1	1	1	1	1	1	1	1	1	0	0	1	1	1	1	1	1	1	2	1	1	1	0	2	1	1	1	1	1	1	2	1	1	1	2	0	1	1	1
5825174|F|0-55:G>C	Ca4	38090236	1	1	1	2	1	1	2	1	1	1	1	1	2	2	1	1	1	0	0	1	1	1	1	1	1	1	2	1	1	1	0	1	1	1	1	1	1	1	2	1	1	1	2	0	1	1	1
5825899|F|0-27:A>G	Ca4	38090274	1	1	1	2	1	1	2	1	1	1	1	1	1	1	1	1	1	0	0	1	1	1	1	1	1	1	2	1	1	1	0	2	1	1	1	1	1	1	2	1	1	1	2	0	1	1	1
10268460|F|0-46:A>C	Ca4	38109190	0	0	0	0	0	0	0	0	0	0	0	0	2	2	0	0	0	0	0	0	0	0	0	0	0	0	0	0	0	0	0	0	0	0	0	0	0	0	0	0	0	0	0	0	0	0	0
11063609|F|0-24:C>T	Ca4	38123012	0	0	0	1	0	0	2	0	0	0	0	0	0	0	0	0	0	1	1	0	0	0	0	0	0	0	2	0	0	0	0	0	0	0	0	0	0	0	0	0	0	0	2	1	0	0	0
5825837|F|0-52:A>G	Ca4	38291951	1	1	0	2	1	1	1	1	2	1	1	1	1	1	1	1	1	1	1	1	1	0	1	2	0	1	1	1	0	1	1	1	1	1	0	1	1	1	2	1	1	0	2	1	2	1	0
15979463|F|0-19:C>T	Ca4	38396124	1	1	0	2	1	-	1	1	0	1	1	1	1	1	1	1	-	1	-	1	1	0	1	1	0	1	1	1	0	1	1	1	1	1	0	1	1	1	2	1	1	0	1	1	2	1	0
5825387|F|0-55:A>T	Ca4	38401227	0	0	1	2	0	0	0	0	2	0	0	0	0	0	0	0	0	0	0	0	0	1	0	2	1	0	0	0	1	0	0	0	0	0	1	0	0	0	2	0	0	1	2	0	2	0	1
10259495|F|0-50:G>C	Ca4	38608281	1	1	1	1	1	1	1	1	1	1	1	1	1	1	1	1	1	1	1	1	1	1	1	1	1	1	1	1	1	1	1	1	1	1	1	1	1	1	1	1	1	1	1	1	1	1	1
23870728|F|0-48:A>T	Ca4	38822145	1	1	1	1	1	1	1	1	1	1	1	1	1	1	1	1	1	1	1	1	1	1	1	1	1	1	1	1	1	1	1	1	1	1	1	1	1	1	1	1	1	1	1	1	1	1	1
100002718|F|0-67:T>C	Ca4	38971916	1	1	1	1	1	1	1	1	1	1	1	1	1	1	1	1	1	1	1	1	1	1	1	1	1	1	1	1	1	1	1	1	1	1	1	1	1	1	1	1	-	1	1	1	1	1	1
10263500|F|0-5:A>C	Ca4	39154535	1	1	2	1	1	1	1	1	1	1	1	1	1	1	1	1	1	1	1	1	1	0	1	1	1	1	1	1	0	1	1	1	1	1	0	1	1	1	2	1	1	0	2	1	1	1	1
5826128|F|0-25:T>G	Ca4	40639372	2	2	1	2	1	2	1	1	1	1	1	1	1	1	2	2	2	2	1	2	1	1	1	1	1	1	1	2	1	1	2	2	1	1	1	2	1	2	1	2	1	1	2	1	1	1	1
10270225|F|0-11:G>A	Ca4	40639424	1	1	2	1	2	1	1	2	2	2	1	2	2	2	2	2	1	1	2	1	2	2	2	2	2	1	1	1	2	2	1	1	1	2	2	1	2	1	2	2	2	2	1	2	2	2	2
10269844|F|0-11:C>T	Ca4	40642736	1	1	1	1	1	1	1	1	1	1	1	1	1	1	1	1	1	1	1	1	1	1	1	1	1	1	1	1	1	1	1	1	1	1	1	1	1	1	1	1	1	1	1	1	1	1	1
5825498|F|0-66:G>A	Ca4	41474950	1	1	1	1	1	1	1	1	1	1	1	1	0	2	1	1	0	1	0	0	1	1	1	1	1	1	2	1	1	1	1	1	1	1	1	2	1	1	1	2	1	1	1	1	1	1	1
5825822|F|0-42:A>G	Ca4	41524239	0	0	0	0	0	0	0	0	0	0	0	0	0	0	0	0	0	0	0	0	0	0	0	0	0	0	0	0	0	0	1	0	0	0	0	0	0	0	0	0	0	0	2	0	0	0	0
5825421|F|0-41:C>T	Ca4	42339681	0	0	0	0	0	0	0	0	0	0	0	0	0	0	0	0	0	0	0	0	0	0	0	0	0	0	0	0	0	0	1	0	0	0	0	0	0	0	0	0	0	0	2	0	0	0	0
10268669|F|0-13:C>T	Ca4	42412782	1	1	1	1	1	1	1	1	1	1	1	1	0	2	1	1	0	1	0	0	1	1	1	1	1	1	2	1	1	1	-	1	1	1	1	2	1	1	1	0	1	1	1	1	1	1	1
11063413|F|0-57:T>C	Ca4	42774641	0	0	0	0	0	0	0	0	0	0	0	0	1	1	0	0	1	0	1	1	0	0	0	0	0	0	2	0	0	0	0	0	0	0	0	0	0	0	0	2	0	0	0	0	0	0	0
5825318|F|0-57:T>A	Ca4	43105354	0	0	0	0	0	0	0	0	0	0	0	0	1	2	0	0	1	0	1	1	0	0	0	0	0	0	2	0	0	0	0	0	0	0	0	2	0	0	0	2	0	0	0	0	0	0	0
5826052|F|0-8:A>G	Ca4	43776724	1	1	1	1	1	1	1	1	1	1	1	1	0	2	1	1	0	1	0	0	1	1	1	1	1	1	2	1	1	1	1	1	1	1	1	2	1	1	1	0	1	1	1	1	1	1	1
Ca4v2.6p43806808_A/G-	Ca4	43806808	0	0	0	0	0	0	0	0	0	-	0	0	1	2	0	0	1	0	1	1	0	0	0	0	0	0	2	0	0	0	0	0	0	0	0	-	0	0	0	-	0	0	0	0	0	0	0
5825692|F|0-34:G>T	Ca4	44424781	0	-	0	0	0	-	0	0	0	0	0	0	1	2	-	0	1	0	1	1	0	0	0	0	0	0	1	0	-	0	-	0	0	0	0	0	0	0	0	1	0	0	0	0	-	0	0
13144423|F|0-48:G>A	Ca4	44427206	1	1	1	1	1	1	2	1	1	1	1	1	1	1	1	1	1	1	1	1	1	1	2	1	1	1	1	1	1	1	1	1	1	1	1	2	1	1	1	1	1	1	1	1	1	1	1
8822699|F|0-9:G>C	Ca4	44444966	-	-	-	-	1	1	1	1	1	-	1	1	0	-	1	1	0	1	-	0	1	-	1	1	-	-	1	1	-	1	-	1	-	1	-	1	1	1	-	1	-	-	1	1	-	1	-
5825577|F|0-40:C>A	Ca4	44758795	1	1	1	1	1	1	1	1	1	1	1	1	0	2	1	1	0	1	0	0	1	1	1	1	1	1	2	1	1	1	1	1	1	1	1	2	1	1	1	2	1	1	1	1	1	1	1
5826114|F|0-33:C>T	Ca4	45086959	0	0	0	0	0	0	0	0	0	0	0	0	0	0	0	0	0	0	0	0	0	0	0	0	0	0	0	0	0	0	1	0	0	0	0	0	0	0	0	0	0	0	2	0	0	0	0
10265281|F|0-66:A>C	Ca4	45424429	1	1	1	1	1	1	1	1	1	1	1	1	2	1	1	1	1	1	0	1	1	1	1	1	1	1	1	1	1	1	1	1	1	1	1	1	1	1	1	1	1	1	1	1	1	1	1
5825187|F|0-15:A>G	Ca4	46613522	0	0	0	0	0	0	0	0	0	0	0	0	0	0	0	0	0	0	0	0	0	0	0	0	0	0	0	0	0	0	1	0	0	0	0	0	0	0	0	0	0	0	2	0	0	0	0
35486818|F|0-68:T>G	Ca4	47962200	1	1	1	1	1	1	1	1	1	1	1	1	1	1	1	1	1	1	2	1	1	1	1	1	1	1	1	1	1	1	1	1	1	1	1	1	1	1	1	1	1	1	1	1	1	1	1
5826222|F|0-31:C>T	Ca4	48463355	1	1	1	1	1	1	1	1	1	1	1	1	1	1	1	1	1	1	1	1	1	1	1	1	1	1	1	1	1	1	0	1	1	1	1	1	1	1	1	1	1	1	2	1	1	1	1
5825495|F|0-12:G>A	Ca4	49295126	1	1	1	1	1	1	1	1	1	1	1	1	2	1	1	1	-	1	0	-	1	1	1	1	1	1	1	1	1	1	-	2	1	1	1	1	1	1	1	-	1	1	1	1	1	1	1
5826119|F|0-5:A>C	Ca4	49381286	1	1	1	1	1	1	1	1	1	1	1	1	1	1	1	1	1	1	1	1	1	1	1	1	1	1	1	1	1	1	0	1	1	1	1	1	1	1	1	1	1	1	2	1	1	1	1
10265884|F|0-59:G>C	Ca4	49473014	1	1	1	1	1	1	1	1	1	1	1	1	1	1	1	1	1	1	1	1	1	1	1	1	1	1	1	1	1	1	2	1	1	1	1	1	1	1	1	1	1	1	1	1	1	1	1
5825191|F|0-41:G>A	Ca4	49717706	0	0	0	0	0	0	0	0	0	0	0	0	0	0	0	0	0	0	0	0	0	0	0	0	0	0	0	0	0	0	1	0	0	0	0	0	0	0	0	0	0	0	2	0	0	0	0
5825418|F|0-18:T>C	Ca4	49726159	0	0	0	0	0	0	0	0	0	0	0	0	0	0	0	0	0	0	0	0	0	0	0	2	0	0	0	0	0	0	1	0	0	0	0	0	0	0	0	0	0	0	0	0	0	0	0
23885859|F|0-21:T>A	Ca4	51262995	1	1	1	1	1	1	1	1	1	1	1	1	1	1	1	1	1	1	1	1	1	1	1	1	1	1	1	1	1	1	1	1	1	1	1	1	1	1	1	1	1	1	1	1	1	1	1
5825142|F|0-56:C>T	Ca4	52206810	0	0	0	0	0	0	0	0	0	0	0	0	0	0	0	0	0	0	0	0	0	0	0	0	0	0	0	0	0	0	1	0	0	0	0	0	0	0	0	0	0	0	2	0	0	0	0
10264698|F|0-57:A>T	Ca4	52411119	1	1	0	0	1	1	2	1	2	1	1	1	0	2	1	1	0	1	0	0	1	0	1	2	0	1	2	1	0	1	0	2	1	1	0	2	1	1	0	2	2	0	0	2	1	1	0
15979377|F|0-46:A>T	Ca4	52786054	2	0	0	0	0	0	0	0	0	0	0	0	0	0	0	0	0	0	0	0	0	0	0	0	0	0	0	0	0	-	1	0	0	0	0	0	0	0	0	0	0	0	0	0	0	0	0
5825987|F|0-20:A>T	Ca4	53351943	0	0	0	0	0	0	0	0	0	0	0	0	0	0	0	0	0	0	0	0	0	0	0	0	0	0	0	0	0	0	1	0	0	0	0	0	0	0	0	0	0	0	2	0	0	0	0
10266839|F|0-5:A>C	Ca4	53351981	0	0	1	1	0	0	2	0	2	0	0	0	1	2	0	0	1	0	0	1	0	1	0	2	1	0	2	0	1	0	1	2	0	0	1	2	0	0	1	2	1	1	2	2	0	0	1
10267682|F|0-5:C>T	Ca4	53531728	-	0	-	-	-	0	0	0	-	-	-	0	0	-	0	-	0	0	0	-	0	0	0	-	0	0	0	-	-	0	2	-	-	-	-	-	0	-	-	0	0	-	1	0	0	0	0
5825545|F|0-15:T>A	Ca4	53836405	1	1	1	2	1	1	1	1	1	1	1	1	1	1	1	1	1	1	1	1	1	1	1	2	1	1	2	1	1	1	1	1	1	1	1	2	1	1	1	2	1	1	1	1	1	1	1
11064799|F|0-13:A>T	Ca4	54239833	1	1	1	1	1	1	1	1	1	1	1	1	1	1	1	1	1	1	1	1	1	1	1	1	1	1	1	1	1	1	1	1	1	1	1	1	1	1	1	1	1	1	1	1	1	1	1
5825625|F|0-9:C>T	Ca4	54357894	1	1	2	0	1	1	1	1	1	1	1	1	1	1	1	1	1	1	1	1	1	0	1	1	1	1	1	1	0	1	1	1	1	1	0	1	1	1	0	1	2	0	2	1	1	1	1
5825422|F|0-66:A>G	Ca4	54385058	1	1	2	0	1	1	1	1	1	1	1	2	1	1	1	1	1	1	1	1	1	0	1	1	1	1	1	1	0	1	1	1	1	1	0	1	1	1	0	1	1	0	2	1	1	1	1
8776055|F|0-14:C>T	Ca4	54395235	1	1	2	0	1	1	1	1	1	1	1	1	1	1	1	1	1	1	1	1	1	0	1	1	1	1	1	1	0	1	1	1	1	1	0	1	1	1	0	1	1	0	2	1	1	1	1
5825436|F|0-7:A>T	Ca4	54415702	0	0	2	1	0	0	0	0	0	0	0	0	0	0	0	0	0	0	0	0	0	1	0	0	0	0	0	0	1	0	0	0	0	0	1	0	0	0	1	0	0	1	2	0	0	0	0
5825990|F|0-26:A>T	Ca4	54509255	1	1	1	1	0	0	1	0	0	1	0	0	0	0	0	0	1	1	1	1	0	1	0	1	1	0	2	0	1	0	1	0	0	0	1	2	0	0	1	2	1	1	2	1	2	0	1
8776066|F|0-68:T>C	Ca4	54641892	1	1	1	1	0	2	1	0	0	1	0	0	0	0	0	0	1	1	2	1	0	1	0	1	1	0	2	0	1	0	1	0	0	0	2	2	0	0	1	2	1	1	2	1	2	0	1
5826115|F|0-9:G>C	Ca4	54695262	1	1	1	1	0	0	1	0	0	1	0	0	0	0	0	0	1	1	1	1	0	1	0	1	1	0	2	0	1	0	1	0	0	0	1	2	0	0	1	2	1	1	2	1	2	0	1
5825894|F|0-66:C>T	Ca4	54710920	1	1	1	1	0	0	1	0	0	1	0	0	0	0	0	0	1	1	1	1	0	1	0	1	1	0	2	0	1	0	1	0	0	0	1	2	0	0	1	2	1	1	1	1	0	0	1
5825271|F|0-31:T>A	Ca4	54801820	1	1	1	1	0	0	1	0	0	1	0	0	0	0	0	0	1	1	1	1	0	1	0	1	1	0	2	0	1	0	1	0	0	0	1	2	0	0	1	2	1	1	2	1	2	0	1
5825367|F|0-51:A>G	Ca4	54806465	1	1	1	1	0	0	1	0	0	1	0	0	0	0	0	0	1	1	1	1	0	1	0	1	1	0	1	0	1	0	1	0	0	0	1	2	0	0	1	2	1	1	2	1	2	0	1
5825395|F|0-46:G>A	Ca4	54879770	1	1	1	1	0	0	1	0	0	1	0	0	0	0	0	0	1	1	1	1	0	1	0	1	1	0	2	0	1	0	1	0	0	0	1	2	0	0	1	2	1	1	2	1	2	0	1
8776108|F|0-40:G>A	Ca4	54881048	0	0	0	-	1	1	0	1	1	0	1	1	1	1	1	1	0	0	0	0	1	0	1	0	0	1	2	1	0	1	0	1	1	1	0	2	1	1	0	0	0	0	2	0	1	1	0
15979396|F|0-39:T>C	Ca4	54917437	1	1	1	0	1	1	2	1	1	1	1	1	1	1	1	1	0	1	1	0	1	0	1	2	1	1	0	1	0	1	-	1	1	1	1	2	1	1	2	0	1	0	0	1	2	1	0
29631737|F|0-8:G>T	Ca4	55055078	0	0	0	0	0	0	-	0	0	0	1	0	0	0	1	0	0	0	0	0	0	0	1	0	0	1	2	1	0	0	0	2	1	0	0	2	0	2	0	0	0	0	0	0	0	-	0
5825950|F|0-25:A>T	Ca4	55057781	1	1	1	1	1	1	1	1	1	1	2	1	1	1	0	1	1	1	1	1	1	1	0	1	1	2	1	0	1	1	1	2	0	1	1	2	1	2	1	1	1	1	1	1	1	1	1
15990283|F|0-6:T>G	Ca4	55072288	0	0	0	0	0	0	0	0	0	0	2	0	0	0	1	0	0	0	0	0	0	0	1	0	0	1	2	1	0	0	0	2	1	0	0	2	0	2	0	0	0	0	0	0	0	0	0
5825683|F|0-21:A>C	Ca4	55084294	1	1	1	1	1	1	1	1	1	1	2	1	1	1	0	1	1	1	1	1	1	1	0	1	1	0	2	0	1	1	1	2	0	1	1	2	1	2	1	1	1	1	1	1	1	1	1
5825476|F|0-20:G>A	Ca4	55085753	1	1	1	1	1	1	1	1	1	1	2	1	1	1	0	1	1	1	1	1	1	1	0	1	1	0	2	0	1	1	1	2	0	1	1	2	1	2	1	1	1	1	1	1	1	1	1
10268942|F|0-35:C>T	Ca4	55091479	1	1	1	1	1	1	1	1	1	1	2	1	1	1	0	1	1	1	1	1	1	1	0	1	1	0	2	0	1	1	1	2	0	1	1	2	1	2	1	1	1	1	1	1	1	1	1
29967418|F|0-9:A>G	Ca4	55095345	1	1	1	1	1	1	1	1	1	1	2	1	1	-	0	1	1	1	1	1	1	1	0	1	1	0	2	0	1	1	1	2	0	1	1	2	1	2	1	1	1	1	1	1	1	1	1
10268604|F|0-37:T>C	Ca4	55097151	1	1	1	1	1	1	1	1	1	1	2	2	1	1	0	1	1	1	1	1	1	1	0	1	1	0	2	0	1	1	1	2	0	1	1	2	1	1	1	1	1	1	1	1	1	1	1
10269852|F|0-56:A>C	Ca4	55122164	1	1	1	1	1	1	1	1	1	1	2	1	1	1	0	1	1	1	1	1	1	1	0	1	1	0	2	0	1	1	1	2	0	1	1	2	1	2	1	1	1	1	1	1	1	1	1
10265068|F|0-14:C>T	Ca4	55134100	1	1	1	1	1	1	1	1	1	1	2	1	1	1	0	1	1	1	1	1	1	1	0	1	1	0	2	0	1	1	1	2	0	1	1	2	1	2	1	1	1	1	1	1	1	1	1
5825885|F|0-5:C>G	Ca4	55154925	0	0	0	0	0	0	0	0	0	0	2	0	0	0	1	0	0	0	0	0	0	0	1	0	0	1	2	1	0	0	0	2	1	0	0	2	0	2	0	0	0	0	0	0	0	0	0
10263920|F|0-33:G>A	Ca4	55390757	0	0	0	0	0	0	0	0	0	0	2	0	0	0	1	0	0	0	0	0	0	0	1	0	0	1	2	1	0	0	0	2	1	0	0	2	0	2	0	0	0	0	0	0	0	0	0
10268201|F|0-15:T>C	Ca4	55390805	1	1	1	1	1	1	1	1	1	1	2	1	1	1	0	1	1	1	1	1	1	1	0	1	1	0	2	0	1	1	1	2	0	1	1	2	1	2	1	1	1	1	1	1	1	1	1
29631698|F|0-30:A>G	Ca4	55391931	0	0	0	0	0	0	0	0	0	0	2	0	0	0	1	0	-	0	0	0	-	0	1	0	0	1	0	1	0	0	0	1	1	0	0	2	0	2	0	0	-	0	-	0	0	0	0
10266487|F|0-11:T>G	Ca4	55426641	0	0	0	0	0	0	0	0	0	0	2	0	0	0	1	0	0	0	0	0	0	0	1	0	0	1	2	1	0	0	0	2	1	0	0	2	0	2	0	0	0	0	0	0	0	0	0
10268454|F|0-32:T>G	Ca4	55529004	1	1	1	1	1	1	1	1	1	1	1	1	1	1	1	1	1	1	1	1	1	1	1	1	1	1	1	1	1	1	1	1	1	1	1	1	1	1	1	1	1	1	1	1	1	1	1
8776140|F|0-31:A>G	Ca4	56594410	0	0	0	0	1	1	0	1	1	0	0	1	0	0	0	2	0	0	0	0	0	0	0	0	2	0	0	0	0	1	1	0	0	0	0	0	1	0	0	0	0	0	0	0	0	1	0
10270073|F|0-48:G>A	Ca4	56597931	1	1	1	1	1	1	1	1	1	1	1	1	1	0	1	1	1	1	1	1	1	1	1	1	1	1	1	1	1	1	1	1	1	1	1	1	1	1	1	1	1	1	1	1	1	1	1
15990248|F|0-13:C>A	Ca4	56643812	0	0	0	0	0	0	0	0	0	0	0	0	0	1	0	0	0	0	0	0	0	0	0	0	0	0	0	0	0	0	0	0	0	0	0	0	0	0	0	0	0	0	0	0	0	0	0
5825684|F|0-13:A>C	Ca4	56720709	1	1	1	1	1	1	1	1	1	1	1	1	1	1	1	1	1	1	1	1	1	1	1	1	1	1	1	1	1	1	1	1	1	1	1	1	1	1	1	1	1	1	1	1	1	1	1
5825162|F|0-45:G>A	Ca4	56720780	1	1	1	1	1	1	1	1	1	1	1	1	1	1	1	1	1	1	1	1	1	1	1	1	1	1	1	1	1	1	1	1	1	1	1	1	1	1	1	1	1	1	1	1	1	1	1
10267925|F|0-31:T>C	Ca4	57055337	1	1	1	1	1	1	1	1	1	1	1	1	1	1	1	1	1	1	1	1	1	1	1	1	1	1	1	1	1	1	0	1	1	1	1	1	1	1	1	1	1	1	1	1	1	1	1
5826174|F|0-56:A>G	Ca4	57160440	1	1	1	1	1	1	1	1	1	1	2	1	1	1	1	2	1	1	1	1	1	1	1	1	1	0	1	1	1	1	1	2	0	1	1	2	1	2	1	2	0	1	2	1	0	1	1
5825480|F|0-63:G>C	Ca4	57557854	1	1	1	1	0	0	1	0	0	1	1	0	1	1	1	2	1	1	1	1	1	1	1	1	0	1	1	1	1	0	1	1	1	2	1	1	0	1	1	1	1	1	1	1	1	1	1
13144428|F|0-51:T>C	Ca4	57713864	0	0	0	0	1	1	0	-	1	0	1	1	-	-	2	1	2	0	0	2	1	1	1	0	2	1	0	1	1	-	0	1	1	1	0	1	0	1	0	1	1	1	1	2	1	-	-
5825275|F|0-26:A>T	Ca4	57733274	1	1	1	1	0	0	1	0	0	1	0	0	2	0	2	0	2	1	1	2	0	0	0	1	1	0	2	0	0	0	1	0	0	0	1	0	0	0	2	0	0	0	0	2	0	0	0
13144429|F|0-25:C>T	Ca4	57742048	1	1	1	1	0	-	-	0	0	1	0	0	2	0	0	0	2	1	1	0	0	0	0	1	2	0	1	0	0	0	1	0	0	-	1	0	0	0	2	0	0	-	0	2	0	0	0
5825592|F|0-45:T>C	Ca4	57749860	1	1	1	1	0	0	1	0	0	1	0	0	2	0	2	0	0	1	1	2	0	0	0	1	2	0	2	0	0	0	1	0	0	0	1	0	0	0	2	0	0	0	2	2	0	0	0
5826188|F|0-10:G>C	Ca4	57833957	1	1	1	1	0	0	1	0	0	1	0	0	2	0	2	0	2	1	1	2	0	0	0	1	2	0	2	0	0	0	1	0	0	0	1	0	0	0	2	0	0	0	2	2	0	0	0
5825235|F|0-67:G>T	Ca4	57844745	0	0	0	0	1	1	0	1	1	0	1	1	0	1	2	1	2	0	0	2	1	1	1	0	2	1	0	1	1	1	0	1	1	1	0	1	1	1	2	1	1	1	2	2	1	1	1
13144400|F|0-66:A>G	Ca4	57947134	1	1	1	1	0	0	1	0	0	1	0	0	1	0	2	0	0	1	1	2	0	0	0	1	1	0	2	0	0	0	1	0	0	0	1	0	0	0	1	0	0	-	2	1	0	0	0
13144425|F|0-7:G>A	Ca4	57988186	1	1	1	1	0	0	1	0	0	1	0	0	2	0	2	0	2	1	1	0	0	0	0	1	2	0	1	0	0	0	1	0	0	0	1	0	0	0	1	0	0	0	2	2	0	0	0
5825598|F|0-19:T>G	Ca4	58120703	0	0	0	0	0	0	0	-	0	0	0	0	0	0	0	0	0	0	0	0	0	0	0	0	0	0	0	1	0	0	0	2	1	0	0	0	0	0	0	0	0	0	0	0	0	0	0
5825456|F|0-61:G>T	Ca4	58166786	1	1	1	1	1	1	1	1	1	1	0	1	2	1	1	2	1	1	1	1	1	1	1	1	1	1	1	1	1	1	1	1	1	1	1	2	1	2	1	2	0	1	0	1	2	1	1
5825157|F|0-49:G>A	Ca4	58167604	1	1	1	1	1	1	1	1	1	1	0	1	2	1	1	2	1	1	1	1	1	1	1	1	1	1	1	1	1	1	1	2	1	1	1	2	1	2	1	2	0	1	2	1	2	1	1
5826253|F|0-33:A>C	Ca4	58210255	0	0	0	0	0	0	0	0	0	0	0	0	0	0	0	0	0	0	0	0	0	0	0	0	0	0	0	0	0	0	0	0	0	0	0	0	0	0	0	0	0	0	0	0	0	0	0
5825361|F|0-44:T>C	Ca4	58283152	1	1	1	1	0	0	1	0	0	1	0	0	2	0	2	0	0	1	1	0	0	0	0	1	0	0	1	0	2	0	1	0	0	0	1	0	0	0	2	0	0	0	2	2	0	0	0
10268507|F|0-32:G>A	Ca5	2987	1	1	1	1	-	1	1	-	1	-	1	-	1	1	1	-	1	-	1	1	-	1	-	-	-	1	1	1	1	-	1	1	1	-	1	1	-	1	1	-	-	1	1	1	1	-	1
100002990|F|0-37:C>A	Ca5	146830	0	0	0	0	0	0	0	0	0	0	0	0	0	0	0	0	0	0	0	0	0	0	0	0	0	0	0	0	0	0	0	0	0	-	0	0	0	0	0	0	0	0	0	0	0	0	0
10265179|F|0-33:T>A	Ca5	147380	1	1	1	1	1	1	1	1	1	1	1	1	1	1	1	1	1	1	1	1	1	1	1	1	1	1	1	1	1	1	1	1	1	1	1	1	1	1	1	1	1	1	1	1	1	1	1
40899394|F|0-41:T>C	Ca5	147454	1	1	1	1	1	1	1	1	1	1	1	1	1	1	1	1	1	1	1	1	1	1	1	1	1	1	1	1	1	1	1	1	1	1	1	1	1	1	1	1	1	1	1	1	1	1	1
10264837|F|0-41:G>T	Ca5	181607	1	1	1	1	1	1	1	1	1	1	1	1	1	1	1	1	1	1	1	1	1	1	1	1	1	1	1	1	1	1	1	1	1	1	1	1	1	1	1	1	1	1	1	1	1	1	1
36360288|F|0-22:C>T	Ca5	181654	1	1	1	2	1	1	1	1	1	1	1	1	1	1	1	1	1	1	1	1	1	1	1	1	1	1	1	1	1	1	1	1	1	1	1	1	1	1	1	1	1	1	1	1	1	1	1
42026563|F|0-58:A>C	Ca5	230721	0	0	0	0	0	0	0	0	0	0	0	0	0	0	0	0	0	0	0	0	0	0	0	0	0	0	0	0	0	0	0	0	0	0	0	0	0	0	0	0	0	0	0	0	0	0	0
13146602|F|0-40:G>A	Ca5	266835	1	1	1	1	1	1	1	1	1	1	1	1	1	1	1	1	1	1	1	1	1	1	1	1	1	1	1	1	1	1	1	1	1	1	1	1	1	1	1	1	1	1	1	1	1	1	1
40898337|F|0-7:T>A	Ca5	303601	1	1	1	1	1	1	1	1	1	1	1	1	1	1	1	1	1	1	1	1	1	1	1	1	1	1	1	1	1	1	1	1	1	1	1	1	1	1	1	1	1	1	1	1	1	1	1
13155161|F|0-20:T>G	Ca5	415032	1	2	2	2	1	1	2	1	2	2	2	1	2	2	1	1	1	1	2	1	1	2	2	2	1	2	2	2	2	1	1	1	2	1	2	2	1	1	2	2	2	1	2	2	2	2	2
29967748|F|0-18:A>G	Ca5	1128314	-	-	0	1	0	-	1	0	2	0	-	0	0	0	0	0	-	-	0	-	0	0	0	0	0	-	1	-	0	0	-	0	-	0	2	0	0	-	0	0	0	2	0	0	2	0	2
10269786|F|0-31:T>C	Ca5	3438702	0	0	0	0	0	0	0	0	0	0	0	0	0	0	0	0	0	0	0	0	0	0	0	0	-	0	0	0	0	0	0	0	0	0	0	0	0	0	0	0	0	0	0	0	0	0	0
5825804|F|0-12:C>A	Ca5	3868590	-	0	0	0	1	1	0	1	2	0	0	1	0	0	1	1	-	-	0	-	1	0	0	2	1	0	2	1	0	1	1	2	0	1	0	-	1	1	0	-	0	0	2	0	0	-	0
5825936|F|0-29:A>G	Ca5	5488561	1	1	1	2	1	1	2	1	2	1	1	1	1	1	1	1	0	1	1	1	1	1	1	0	1	1	2	1	1	1	1	1	1	1	1	1	1	1	1	1	1	1	1	1	1	1	1
40898491|F|0-41:T>C	Ca5	6616772	1	1	1	1	1	1	1	1	1	1	1	1	1	1	1	1	1	1	1	1	1	1	1	1	1	1	1	1	1	1	1	1	1	1	1	1	1	1	1	1	1	1	1	1	1	1	1
10263990|F|0-23:C>T	Ca5	6656390	1	1	1	1	1	1	1	1	1	1	1	1	1	1	1	1	1	1	1	1	1	1	1	1	1	1	1	1	1	1	1	1	1	1	1	1	1	1	1	1	1	1	1	1	1	1	1
10258848|F|0-28:T>G	Ca5	6946444	1	1	1	1	1	1	1	1	1	1	1	1	1	1	1	1	1	1	1	1	1	1	1	1	1	1	1	1	1	1	1	1	1	1	1	1	1	1	1	1	1	1	1	1	1	1	1
10264260|F|0-9:A>T	Ca5	6960302	1	1	1	1	1	1	1	1	1	1	1	1	1	1	1	1	1	1	1	1	1	1	1	1	1	1	1	1	1	1	1	1	1	1	1	1	1	1	1	1	1	1	1	1	1	1	1
10263623|F|0-15:C>G	Ca5	7199534	1	1	1	1	1	1	1	1	1	1	1	1	1	1	1	1	1	1	1	1	1	1	1	1	1	1	1	1	1	1	1	1	1	1	1	1	1	1	1	1	1	1	1	1	1	1	1
10263684|F|0-35:A>T	Ca5	7301624	1	1	1	1	1	1	1	1	1	1	1	1	1	1	1	1	1	1	1	1	1	1	1	1	1	1	1	1	1	1	1	1	1	1	1	1	1	1	1	1	1	1	1	1	1	1	1
40898362|F|0-59:A>G	Ca5	7393488	1	1	1	1	1	1	1	1	1	1	1	1	1	1	1	1	1	1	1	1	1	1	1	1	1	1	1	1	1	1	1	1	1	1	1	1	1	1	1	1	1	1	1	1	1	1	1
100002827|F|0-19:G>A	Ca5	7499875	0	0	0	0	0	0	0	0	0	0	0	0	0	0	0	0	0	0	0	0	0	0	0	0	0	-	0	0	0	0	0	0	0	-	0	0	0	0	0	0	0	0	0	0	0	-	0
37048160|F|0-23:T>C	Ca5	7508884	1	1	1	1	1	1	1	1	1	1	1	1	1	1	1	1	1	1	1	1	1	1	1	1	1	1	1	1	1	1	1	1	1	1	1	1	1	1	1	1	1	1	1	1	1	1	1
23884809|F|0-18:A>T	Ca5	7509228	1	1	1	1	1	1	1	1	1	1	1	1	1	1	1	1	1	1	1	1	1	1	1	1	1	1	1	1	1	1	1	1	1	1	1	1	1	1	1	1	1	1	1	1	1	1	1
10264480|F|0-58:G>C	Ca5	7670160	0	0	0	0	0	0	0	0	0	0	0	0	0	0	0	0	0	0	0	0	0	0	0	0	0	0	0	0	0	0	0	0	0	0	0	0	0	0	0	0	0	0	0	0	0	0	0
10264139|F|0-36:A>G	Ca5	7839566	0	0	0	0	0	0	0	0	0	0	0	0	0	0	0	0	0	0	0	0	0	0	0	0	0	0	0	0	0	0	0	0	0	0	0	0	0	0	0	0	0	0	0	0	0	0	0
10258306|F|0-38:G>C	Ca5	7894553	1	1	1	1	1	1	1	1	1	1	1	1	1	1	1	1	1	1	1	1	1	1	1	1	1	1	1	1	1	1	1	1	1	1	1	1	1	1	1	1	1	1	1	1	1	1	1
100002955|F|0-5:T>C	Ca5	7928684	0	0	0	0	0	0	0	0	0	0	0	0	0	0	0	0	0	0	0	0	0	0	0	0	0	0	0	0	0	0	0	0	0	0	0	0	0	0	0	0	0	0	0	0	0	0	0
37049086|F|0-18:G>T	Ca5	8217343	1	1	1	1	1	1	1	1	1	1	1	1	1	1	1	1	1	1	1	1	1	1	1	1	1	1	1	1	1	1	1	1	1	1	1	1	1	1	1	1	1	1	1	1	1	1	1
23888637|F|0-11:G>T	Ca5	8217402	1	1	1	1	1	1	1	1	1	1	1	1	1	1	1	1	1	1	1	1	1	1	1	1	1	1	1	1	1	1	1	1	1	1	1	1	1	1	1	1	1	1	1	1	1	1	1
10257944|F|0-53:A>C	Ca5	8222886	1	1	1	1	1	1	1	1	1	1	1	1	1	1	1	1	1	1	1	1	1	1	1	1	1	1	1	1	1	1	1	1	1	1	1	1	1	1	1	1	1	1	1	1	1	1	1
100003291|F|0-12:C>A	Ca5	8224162	1	1	1	1	1	1	1	1	1	1	1	1	1	1	1	1	1	1	1	1	1	1	1	1	1	1	1	1	1	1	1	1	1	1	1	1	1	1	1	1	1	1	1	1	1	1	1
29631751|F|0-8:C>T	Ca5	8370609	1	1	1	1	1	1	1	1	1	1	1	1	1	1	1	1	1	1	1	1	1	1	1	1	1	1	1	1	1	1	1	1	1	1	1	1	1	1	1	1	1	1	1	1	1	1	1
100004470|F|0-16:T>A	Ca5	8377865	1	1	1	1	1	1	1	1	1	1	-	1	1	1	1	1	-	1	1	-	1	1	1	1	1	1	1	-	-	-	1	-	1	1	1	-	1	1	1	1	1	1	1	1	1	1	-
10257845|F|0-61:G>A	Ca5	8496680	1	1	1	1	1	1	1	1	1	1	1	1	1	1	1	1	1	1	1	1	1	1	1	1	1	1	1	1	1	1	1	1	1	1	1	1	1	1	1	1	1	1	1	1	1	1	1
23888855|F|0-67:T>G	Ca5	8522732	1	1	1	1	1	1	1	1	1	1	1	1	1	1	1	1	1	1	1	1	1	1	1	1	1	1	1	1	1	1	1	1	1	1	1	1	1	1	1	1	1	1	1	1	1	1	1
10267642|F|0-9:T>C	Ca5	8563365	0	0	0	0	0	0	0	0	0	0	0	0	0	0	0	0	0	0	0	0	0	0	0	0	0	0	0	0	0	0	0	0	0	0	0	0	0	0	0	0	0	0	0	0	0	0	0
10263941|F|0-24:C>T	Ca5	8563434	1	1	1	1	1	1	1	1	1	1	1	1	1	1	1	1	1	1	1	1	1	1	1	1	1	1	1	1	1	1	1	1	1	1	1	1	1	1	1	1	1	1	1	1	1	1	1
10263593|F|0-51:G>A	Ca5	8567398	1	1	1	1	1	1	1	1	1	1	1	1	1	1	1	1	1	1	1	1	1	1	1	1	1	1	1	1	1	1	1	1	1	1	2	1	1	1	1	1	1	1	1	1	1	1	1
10265214|F|0-36:A>T	Ca5	8890135	1	1	1	1	1	1	1	1	1	1	1	1	1	1	1	1	1	1	1	1	1	1	1	1	1	1	1	1	1	1	1	1	1	1	1	1	1	1	1	1	1	1	1	1	1	1	1
42027192|F|0-5:A>G	Ca5	8909433	0	0	0	0	0	0	0	0	0	0	0	0	0	0	0	0	0	0	0	0	0	0	0	0	0	0	0	0	0	0	0	0	0	0	0	0	0	0	0	0	0	0	0	0	0	0	0
37049028|F|0-12:G>A	Ca5	8916309	1	1	1	1	1	1	1	1	1	1	1	1	1	1	1	1	1	1	1	1	1	1	1	1	1	1	1	1	1	1	1	1	1	1	1	1	1	1	1	1	1	1	1	1	1	1	1
10258413|F|0-57:C>T	Ca5	8996695	1	1	1	1	1	1	1	1	1	1	1	1	1	1	1	1	1	1	1	1	1	1	1	1	1	1	1	1	1	1	1	1	1	1	1	1	1	1	1	1	1	1	1	1	1	1	1
10266769|F|0-20:T>A	Ca5	9007358	1	1	1	1	1	1	1	1	1	1	1	1	1	1	1	1	1	1	1	1	1	1	1	1	1	1	1	1	1	1	1	1	1	1	1	1	1	1	1	1	1	1	1	1	1	1	1
10266221|F|0-23:A>C	Ca5	9139626	1	1	1	1	1	1	1	1	1	1	1	1	1	1	1	1	1	1	1	1	1	1	1	1	1	1	1	1	1	1	1	1	1	1	1	1	1	1	1	1	1	1	1	1	1	1	1
10263515|F|0-20:T>G	Ca5	9150588	1	1	1	1	1	1	1	1	1	1	1	1	1	1	1	1	1	1	1	1	1	1	1	1	1	1	1	1	1	1	1	1	1	1	1	1	1	1	1	1	1	1	1	1	1	1	1
11064425|F|0-61:G>A	Ca5	9259770	1	1	1	1	1	1	1	1	1	1	1	1	1	1	1	1	1	1	1	1	1	1	1	1	1	1	1	1	1	1	1	1	1	1	1	1	1	1	1	1	1	1	1	1	1	1	1
10265316|F|0-49:G>A	Ca5	9278073	1	1	0	1	1	1	1	1	1	1	1	1	1	1	1	1	1	1	0	1	1	0	1	1	1	1	1	1	0	1	1	1	1	1	0	1	1	1	0	1	1	1	2	1	1	1	1
10264231|F|0-61:C>T	Ca5	9411298	0	0	0	0	0	0	0	0	0	0	0	0	0	0	0	0	0	0	0	0	0	0	0	0	0	0	0	0	0	0	0	0	0	0	0	0	0	0	0	0	0	0	0	0	0	0	0
40898914|F|0-11:C>T	Ca5	9445547	0	0	0	0	0	0	0	0	0	0	0	0	0	0	0	0	0	0	0	0	0	0	0	0	0	0	0	0	0	0	0	0	0	0	0	0	0	0	0	0	0	0	0	0	0	0	0
11063436|F|0-51:A>G	Ca5	9600380	1	1	1	1	1	1	1	1	1	1	1	1	1	1	1	1	1	1	1	1	1	1	1	1	1	1	2	1	1	1	1	1	1	1	1	1	1	1	1	1	1	1	1	1	1	1	1
10268629|F|0-6:C>T	Ca5	9906963	1	1	1	1	1	1	1	1	1	1	1	1	1	1	1	1	1	1	1	1	1	1	1	1	1	1	1	1	1	1	1	1	1	1	1	1	1	1	1	1	1	1	1	1	1	1	1
29631686|F|0-16:T>G	Ca5	10156749	1	1	1	1	1	1	1	1	1	1	1	1	1	1	1	1	1	1	1	1	1	1	1	1	1	1	1	1	1	1	1	1	1	1	1	1	1	1	1	1	1	1	1	1	1	1	1
29631733|F|0-12:C>T	Ca5	10259483	0	0	0	0	0	0	0	0	0	0	0	0	0	0	0	0	0	0	0	0	0	0	0	0	0	0	0	0	0	0	0	0	0	0	0	0	0	0	0	0	0	0	0	0	0	0	0
11062710|F|0-27:G>T	Ca5	10261687	1	1	1	1	1	1	1	1	1	1	-	1	1	1	1	1	1	1	1	1	1	1	-	1	1	1	1	1	1	1	1	-	1	1	1	1	1	1	1	1	1	1	1	1	1	1	1
10264901|F|0-23:T>A	Ca5	10270338	0	0	0	0	0	0	0	0	0	0	0	0	0	0	0	0	0	0	0	0	0	0	0	0	0	0	0	0	0	0	0	0	0	0	0	0	0	0	0	0	0	0	0	0	0	0	0
29631803|F|0-26:A>G	Ca5	10286281	1	1	1	1	1	1	1	1	1	1	1	1	1	1	1	1	1	1	1	1	1	1	1	1	1	1	1	1	1	1	1	1	1	1	1	1	1	1	1	1	1	1	1	1	1	1	1
10269452|F|0-44:G>T	Ca5	10290353	0	0	0	0	0	0	0	0	0	0	0	0	0	0	0	0	0	0	0	0	0	0	0	0	0	0	0	0	0	0	0	0	0	0	0	0	0	0	0	0	0	0	0	0	0	0	0
5825489|F|0-45:T>G	Ca5	10357371	1	1	1	1	0	0	1	0	1	0	1	0	2	2	2	0	1	0	1	1	0	1	0	0	0	1	1	1	1	0	1	2	1	0	1	2	0	1	1	0	0	1	1	1	1	0	1
10270040|F|0-8:C>G	Ca5	10358768	1	1	1	1	0	1	1	0	2	0	1	0	0	2	2	0	1	0	1	1	0	1	0	0	0	1	1	1	1	0	1	2	1	0	1	1	0	1	1	0	0	1	1	1	1	0	1
15979514|F|0-14:G>A	Ca5	10358840	1	1	1	1	0	0	1	0	2	0	1	0	0	0	2	0	1	0	1	1	0	1	0	0	0	1	1	1	1	0	1	2	-	0	1	2	0	1	1	0	0	1	1	1	1	0	1
10264737|F|0-12:A>G	Ca5	10379354	1	1	1	1	1	1	1	1	1	1	1	1	1	1	1	1	1	1	1	1	1	1	1	1	1	1	1	1	1	1	1	1	1	1	1	1	1	1	1	1	1	1	1	1	1	1	1
37049207|F|0-19:T>G	Ca5	10408822	1	1	1	1	1	1	1	1	1	1	1	1	1	1	1	1	1	1	1	1	1	1	1	1	1	1	1	1	1	1	1	1	1	1	1	1	1	1	1	1	1	1	1	1	1	1	1
10266204|F|0-41:A>G	Ca5	10446515	0	0	0	0	0	0	0	0	0	0	0	0	0	0	0	0	0	0	0	0	0	0	0	0	0	0	0	0	0	0	0	0	0	0	0	0	0	0	0	0	0	0	0	0	0	0	0
10265730|F|0-47:T>A	Ca5	10685176	0	0	0	0	0	0	0	0	0	0	0	0	0	0	0	0	0	0	0	0	0	0	0	0	0	0	0	0	0	0	0	0	0	0	0	0	0	0	0	0	0	0	0	0	0	0	0
8776134|F|0-14:T>C	Ca5	10714529	1	1	1	1	0	0	1	0	2	0	1	0	2	0	2	0	1	0	1	1	0	1	0	0	0	1	2	1	1	0	1	2	1	0	1	2	0	1	1	0	0	1	1	1	1	0	1
8776072|F|0-49:T>A	Ca5	10722454	0	0	0	0	1	2	0	1	2	1	0	1	2	1	1	1	0	1	0	0	1	0	1	1	1	0	2	0	0	1	0	2	0	1	0	2	1	0	0	1	1	0	0	0	0	1	0
29631675|F|0-53:T>C	Ca5	10844779	0	0	0	0	0	0	0	0	0	0	0	0	0	0	0	0	0	0	0	0	0	0	0	0	0	0	0	0	0	0	0	0	0	0	0	0	0	0	0	0	0	0	0	0	0	-	0
8776067|F|0-11:G>C	Ca5	10847055	0	-	0	0	1	2	0	1	2	1	0	1	2	1	0	1	-	1	0	0	1	0	1	1	1	0	2	0	0	1	0	2	0	1	0	2	1	0	0	1	1	0	0	0	0	-	0
29631786|F|0-45:G>T	Ca5	10868295	1	1	1	1	1	1	1	1	1	1	1	1	1	1	1	1	1	1	1	1	1	1	1	1	1	1	1	1	1	1	1	1	1	1	1	1	1	1	1	1	1	1	1	1	1	1	1
10268198|F|0-21:C>A	Ca5	10869094	1	1	1	1	1	1	1	1	1	1	1	1	1	1	1	1	1	1	1	1	1	1	1	1	1	1	1	1	1	1	1	1	1	1	1	1	1	1	1	1	1	1	1	1	1	1	1
8776016|F|0-26:C>T	Ca5	10979478	1	1	1	1	0	0	1	0	2	0	1	0	0	0	2	0	1	0	1	1	0	1	0	0	0	1	2	1	1	0	1	2	1	0	1	1	0	1	1	0	0	1	1	1	1	0	1
8776152|F|0-28:G>T	Ca5	10987489	0	0	0	0	1	1	0	1	2	1	0	1	2	1	2	1	0	1	0	0	1	0	1	1	1	0	2	0	0	1	0	2	0	1	0	2	1	0	0	1	1	0	0	0	0	1	0
10263803|F|0-21:A>G	Ca5	11020830	1	1	1	1	0	0	1	0	2	0	1	0	2	1	2	0	1	0	1	1	0	1	0	0	0	1	1	2	1	0	1	2	1	0	1	1	0	1	1	2	0	1	1	1	1	0	1
8776147|F|0-16:G>A	Ca5	11024212	1	1	1	1	0	2	1	0	2	0	1	0	2	0	2	0	1	0	1	1	0	1	0	0	0	1	2	1	1	0	1	2	1	0	1	2	0	1	1	0	0	1	1	1	1	0	1
10265059|F|0-47:C>T	Ca5	11079786	0	0	0	0	1	2	0	1	2	1	0	1	2	0	2	1	0	1	0	0	1	0	1	1	1	0	0	0	0	1	0	2	0	1	0	2	1	0	0	1	1	0	0	0	0	1	0
10264772|F|0-41:T>A	Ca5	11205343	0	0	0	0	-	-	-	-	-	-	0	-	0	0	0	-	0	-	0	0	-	0	-	-	-	0	0	-	-	-	0	0	0	-	0	0	-	0	0	-	-	0	0	0	0	-	0
5825305|F|0-32:G>A	Ca5	11260802	1	1	1	1	0	2	1	0	2	0	1	0	2	1	2	0	1	0	1	1	0	1	0	0	0	1	1	1	0	0	1	2	1	0	1	1	0	1	2	0	0	1	2	1	1	0	1
29631815|F|0-21:G>C	Ca5	11263420	0	0	0	0	0	0	0	0	0	0	0	0	0	0	0	0	0	0	0	0	0	0	0	0	0	0	0	0	0	0	0	0	0	0	0	0	0	0	0	0	0	0	0	0	0	0	0
5825807|F|0-35:C>T	Ca5	11334973	0	0	0	0	-	0	0	-	0	-	0	-	1	0	0	-	0	-	0	0	-	0	-	-	-	0	0	0	-	-	0	2	1	-	0	0	-	0	0	-	-	0	0	0	0	-	0
23871005|F|0-7:T>G	Ca5	11418419	1	1	1	1	0	1	1	0	2	0	-	0	2	1	2	0	1	0	1	1	0	1	0	0	0	1	1	1	0	0	1	1	1	0	1	1	0	1	1	0	0	-	1	1	1	0	1
5825943|F|0-34:G>T	Ca5	11418512	1	1	1	1	0	0	1	0	2	0	1	0	2	1	2	0	1	0	1	1	0	1	0	0	0	1	1	1	0	0	1	2	1	0	1	2	0	1	2	0	0	1	2	1	1	0	1
13145830|F|0-13:T>C	Ca5	11440997	1	1	1	1	1	1	1	1	1	1	1	1	1	1	1	1	1	1	1	1	1	1	1	1	1	1	1	1	1	1	1	1	1	1	1	1	1	1	1	1	1	1	1	1	1	1	1
10268324|F|0-31:G>A	Ca5	11454312	0	0	0	0	1	2	0	1	2	1	0	1	2	0	2	1	0	1	0	0	1	0	1	1	1	0	0	0	1	1	0	2	0	1	0	2	1	0	2	1	1	0	2	0	0	1	0
5825189|F|0-42:T>A	Ca5	11500724	0	0	0	0	1	2	0	1	2	1	0	1	2	0	2	1	0	1	0	0	1	0	1	1	1	0	0	0	1	1	0	2	0	1	0	0	1	0	2	1	1	0	2	0	0	1	0
29631744|F|0-65:C>A	Ca5	11502498	0	0	0	0	0	0	0	0	0	0	0	0	0	0	0	0	0	0	0	0	0	0	0	0	0	0	0	0	0	0	0	0	0	0	0	0	0	0	0	0	0	0	0	0	0	0	0
10268972|F|0-16:T>C	Ca5	11502515	1	1	1	1	0	2	1	0	2	0	1	0	2	1	2	0	1	0	1	1	0	1	0	0	0	1	1	1	0	0	1	2	1	0	1	2	0	1	2	0	0	1	2	1	1	0	1
10268224|F|0-40:T>A	Ca5	11528238	0	0	0	0	0	0	0	0	0	0	0	0	0	0	0	0	0	0	0	0	0	0	0	0	0	0	0	0	0	0	0	0	0	0	0	0	0	0	0	0	0	0	0	0	0	0	2
5825935|F|0-61:A>G	Ca5	11528325	1	1	1	1	0	2	1	0	2	0	1	0	2	1	2	0	1	0	1	1	0	1	0	0	0	1	1	1	0	0	1	2	1	0	1	2	0	1	1	0	0	1	2	1	1	0	1
5825740|F|0-24:C>G	Ca5	11528533	1	1	1	1	0	0	1	0	2	0	1	0	2	1	2	0	1	0	1	1	0	1	0	0	0	1	1	1	0	0	1	2	1	0	1	2	0	1	2	0	0	1	2	1	1	0	1
10263450|F|0-20:G>A	Ca5	11664793	-	-	-	-	1	1	-	1	-	1	-	1	1	-	1	1	-	1	-	-	1	-	1	1	1	-	-	-	-	1	-	-	-	1	-	1	1	-	-	1	1	-	-	-	-	1	-
29631726|F|0-32:A>G	Ca5	11671028	0	0	0	-	0	0	-	0	-	0	0	0	0	0	-	0	0	0	0	0	0	0	0	0	0	0	0	0	-	0	0	0	0	-	0	0	-	-	0	0	0	0	0	0	0	0	0
13146501|F|0-6:T>G	Ca5	11724606	1	1	1	1	1	1	1	1	1	1	1	1	1	1	1	1	1	1	1	1	1	1	1	1	1	1	1	1	1	1	1	1	1	1	1	1	1	1	1	1	1	1	1	1	1	1	1
100003010|F|0-53:G>A	Ca5	11808742	0	0	0	0	0	0	0	0	0	0	0	0	0	0	0	0	0	0	0	0	0	0	0	0	0	0	0	0	0	0	0	0	0	0	0	0	0	0	0	0	0	0	0	0	0	0	0
10263518|F|0-23:A>T	Ca5	11870619	1	1	1	1	1	1	1	1	1	1	1	1	1	1	1	1	1	1	1	1	1	1	1	1	1	1	1	1	1	1	1	1	1	1	1	1	1	1	1	1	1	1	1	1	1	1	1
10267259|F|0-48:G>C	Ca5	12138352	0	0	0	0	0	0	0	0	0	0	0	0	0	0	0	0	0	0	0	0	0	0	0	0	0	0	0	0	0	0	0	0	0	0	0	0	0	0	0	0	0	0	0	0	0	0	0
100002962|F|0-16:T>G	Ca5	12158808	0	0	0	0	0	0	0	0	0	0	0	0	0	-	0	0	0	0	0	0	0	0	-	0	0	0	0	0	0	0	0	0	-	0	0	0	0	-	0	0	0	0	0	0	0	0	0
10266615|F|0-42:A>T	Ca5	12177536	0	0	0	0	0	0	0	0	0	0	0	0	0	0	0	0	0	0	0	0	0	0	0	0	0	0	0	0	0	0	0	0	0	0	0	0	0	0	0	0	0	0	0	0	0	0	0
23885644|F|0-35:T>C	Ca5	12178169	1	1	1	1	1	1	1	1	1	1	1	1	1	1	1	1	1	1	1	1	1	1	1	1	1	1	1	1	1	1	1	1	1	1	1	1	1	1	1	1	1	1	1	1	1	1	1
10264594|F|0-35:T>C	Ca5	12178797	0	0	0	0	0	0	0	0	0	0	0	0	0	0	0	0	0	0	0	0	0	0	0	0	0	0	0	0	0	0	2	0	0	0	0	0	0	0	0	0	0	0	0	0	0	0	0
23887637|F|0-44:G>T	Ca5	12284491	1	1	1	1	1	1	1	1	1	1	1	1	1	1	1	1	1	1	1	1	1	1	1	1	1	1	1	1	1	1	1	1	1	1	1	1	1	1	1	1	1	1	1	1	1	1	1
8822642|F|0-47:G>A	Ca5	12297424	1	1	2	1	-	1	-	-	-	-	-	-	-	-	1	-	1	-	1	1	-	1	-	-	-	1	-	1	1	-	1	1	1	-	1	1	-	1	1	-	-	1	1	-	-	-	-
35485934|F|0-41:G>C	Ca5	12313340	1	1	1	1	1	1	1	1	1	1	1	1	1	1	1	1	1	1	1	1	1	1	1	1	1	1	1	1	1	1	1	1	1	1	1	1	1	1	1	1	1	1	1	1	1	1	1
10267553|F|0-19:C>T	Ca5	12327494	1	1	1	1	1	1	1	1	1	1	1	1	1	1	1	1	1	1	1	1	1	1	1	1	1	1	1	1	1	1	1	1	1	1	1	1	1	2	1	1	1	1	1	1	1	1	1
42027259|F|0-37:A>G	Ca5	12442242	0	0	0	0	0	0	0	0	0	0	0	0	0	0	0	0	0	0	0	0	0	0	0	0	0	0	0	0	0	0	0	0	0	0	0	0	0	0	0	0	0	0	0	0	0	0	0
10267811|F|0-6:G>C	Ca5	12724134	1	1	1	1	1	1	1	1	1	1	1	1	1	1	1	1	1	1	1	1	1	1	1	1	1	1	1	1	1	1	1	1	1	1	1	1	1	1	1	1	1	1	1	1	1	1	1
5825583|F|0-54:T>G	Ca5	12746195	1	1	1	1	1	1	1	1	1	1	1	1	1	1	1	1	1	1	1	1	1	1	1	1	1	1	1	1	2	1	1	1	1	1	1	1	1	1	1	1	1	2	2	1	1	1	1
5825194|F|0-9:A>T	Ca5	12757144	1	1	1	1	1	1	1	1	1	1	1	1	1	1	1	1	1	1	1	1	1	1	1	1	1	1	1	1	0	1	1	1	1	1	1	1	1	1	1	1	1	0	2	1	1	1	1
36360671|F|0-29:G>A	Ca5	12827068	1	1	1	1	1	1	1	1	1	1	1	1	1	1	1	1	1	1	1	1	1	1	1	1	1	1	1	1	1	1	1	1	1	1	1	1	1	1	1	1	1	1	1	1	1	1	1
10265870|F|0-24:G>T	Ca5	12831133	0	0	0	0	0	0	0	0	0	0	0	0	0	0	0	0	0	0	0	0	0	0	0	0	0	0	0	0	0	0	0	0	0	0	0	0	0	0	0	0	0	0	0	0	0	0	0
23888539|F|0-10:T>A	Ca5	12905036	1	1	1	1	1	1	1	1	1	1	1	1	1	1	1	1	1	1	1	1	1	1	1	1	1	1	1	1	1	1	1	1	1	1	1	1	1	1	1	1	1	1	1	1	1	1	1
23886317|F|0-64:G>A	Ca5	12968238	1	1	1	1	1	1	1	1	1	1	1	1	1	1	1	1	1	1	1	1	1	1	1	1	1	1	1	1	1	1	1	1	1	1	1	1	1	1	1	1	1	1	1	1	1	1	1
23870785|F|0-54:A>C	Ca5	13013996	1	1	1	1	1	1	1	1	1	1	1	1	1	1	1	1	1	1	1	1	1	1	1	1	1	1	1	1	1	1	1	1	1	1	1	1	1	1	1	1	1	1	1	1	1	1	1
10269697|F|0-28:G>A	Ca5	13051669	1	1	1	1	1	1	1	1	1	1	1	1	1	1	1	1	1	1	1	1	1	1	1	1	1	1	1	1	1	1	1	1	1	1	1	1	1	1	1	1	1	1	1	1	1	1	1
10269698|F|0-7:C>G	Ca5	13051726	1	1	1	1	1	1	1	1	1	1	1	1	1	1	1	1	1	1	1	1	1	1	1	1	1	1	1	1	1	1	1	1	1	1	1	1	1	1	1	1	1	1	1	1	1	1	1
10263650|F|0-49:C>A	Ca5	13184965	1	1	1	1	1	1	1	1	1	1	1	1	1	1	1	1	1	1	1	1	1	1	1	1	1	1	1	1	1	1	1	1	1	1	1	2	1	1	1	1	1	1	1	1	1	2	1
11063625|F|0-53:A>T	Ca5	13254298	1	1	1	1	1	1	1	1	1	1	1	1	1	1	1	1	1	1	1	1	0	1	1	1	1	1	1	1	1	1	1	1	-	0	1	1	-	1	1	1	1	1	-	0	0	-	0
11063918|F|0-26:G>A	Ca5	13260625	1	1	1	1	1	1	1	1	1	1	1	1	1	1	1	1	1	1	1	1	0	1	1	1	1	1	1	1	1	1	1	1	1	0	1	1	1	1	1	1	1	1	1	0	0	1	0
10265475|F|0-58:T>C	Ca5	13260723	0	0	0	0	0	0	0	0	0	0	0	0	0	0	0	0	0	0	0	0	1	0	0	0	0	0	0	0	0	0	0	0	0	1	0	0	0	0	0	0	0	2	0	1	1	0	1
10268612|F|0-5:A>T	Ca5	13312296	0	0	0	0	0	0	0	0	0	0	0	0	0	0	0	0	0	0	0	0	1	0	0	0	0	0	2	0	0	0	0	0	0	1	0	2	0	0	0	0	0	0	0	1	1	2	1
13144412|F|0-48:T>G	Ca5	13312405	0	0	0	0	0	0	0	0	0	0	0	0	0	0	0	0	0	0	0	0	1	0	0	0	0	0	-	0	0	0	0	0	0	1	0	0	0	0	0	0	0	0	0	1	1	2	1
10264303|F|0-54:G>T	Ca5	13329947	0	0	0	0	0	0	0	0	0	0	0	0	0	0	0	0	0	0	0	0	1	0	0	0	0	0	2	0	0	0	0	0	0	1	0	2	0	0	0	0	0	0	0	1	1	2	1
13144396|F|0-66:G>A	Ca5	13330025	0	0	0	0	0	0	0	0	0	0	0	0	0	0	0	0	0	0	0	0	1	0	0	0	0	0	2	0	0	0	-	0	0	1	0	2	0	0	0	0	0	0	0	1	1	2	1
23870922|F|0-42:A>C	Ca5	13506053	1	1	1	1	1	1	1	1	1	1	1	1	1	1	1	1	1	1	1	1	1	1	1	1	1	1	1	1	1	1	1	1	1	1	1	1	1	1	1	1	1	1	1	1	1	1	1
13144503|F|0-19:C>A	Ca5	13671191	1	1	1	1	1	1	1	1	1	1	1	1	1	1	1	1	1	1	1	1	1	1	1	1	1	1	1	1	1	1	1	1	1	1	1	1	1	1	1	1	1	1	1	1	1	1	1
5825366|F|0-8:T>C	Ca5	13741670	1	1	1	0	1	1	0	1	1	1	1	1	1	1	1	1	1	1	1	1	1	1	1	1	1	-	1	1	1	1	1	2	0	1	1	1	1	1	1	1	1	1	1	1	1	1	1
36360663|F|0-23:T>G	Ca5	13773833	1	1	1	1	1	1	1	1	1	1	1	1	1	1	1	1	1	1	1	1	1	1	1	1	1	1	1	1	1	1	1	1	1	1	1	1	1	1	1	1	1	1	1	1	1	1	1
5825253|F|0-51:T>A	Ca5	14105051	1	1	0	1	1	1	1	1	1	1	1	1	1	1	1	1	1	1	1	1	1	0	1	1	1	1	1	1	2	1	0	1	1	1	0	1	1	1	0	1	1	0	2	1	1	1	1
5826087|F|0-40:T>G	Ca5	14291253	0	2	0	1	0	0	1	0	0	0	0	0	0	0	0	0	0	0	0	0	1	0	0	0	0	0	2	0	0	0	0	0	0	1	0	2	1	0	0	0	0	0	0	1	1	0	1
10265748|F|0-52:A>T	Ca5	14339447	1	1	0	1	1	1	1	1	1	1	1	1	1	1	1	1	1	1	1	1	1	0	1	1	1	1	1	1	2	1	1	1	1	1	2	1	1	1	0	1	1	1	1	1	1	1	1
8776162|F|0-44:C>A	Ca5	14383922	0	0	0	1	1	0	1	1	-	0	0	1	1	1	2	0	0	1	0	0	1	0	1	1	1	0	1	0	1	0	0	0	1	1	2	2	1	0	0	0	0	1	2	1	1	0	1
10269607|F|0-63:G>C	Ca5	15535908	1	1	1	1	1	1	1	1	1	1	2	1	1	1	1	2	1	1	1	1	1	1	1	1	1	2	1	1	1	1	1	2	2	1	1	2	1	2	1	2	2	1	2	1	2	1	1
5826026|F|0-42:G>A	Ca5	16141807	1	1	1	1	1	1	0	1	1	1	1	1	1	1	1	1	1	1	1	1	1	1	1	1	1	1	0	1	1	1	1	1	1	1	1	1	1	1	1	1	1	1	1	1	1	1	1
5825839|F|0-42:G>A	Ca5	16711493	1	1	2	1	1	1	1	1	1	1	1	1	1	1	1	1	1	1	1	1	1	1	1	1	1	1	1	1	1	1	1	1	1	1	1	1	1	1	1	1	1	1	1	1	1	1	1
5825377|F|0-56:T>C	Ca5	17723281	0	0	0	0	0	0	0	0	0	0	0	0	0	0	0	2	0	0	0	0	0	0	0	0	0	0	0	0	0	0	0	0	0	0	0	0	0	0	0	0	0	0	0	0	0	0	0
29424225|F|0-67:C>T	Ca5	17986014	0	0	0	0	0	0	-	0	0	0	0	0	0	0	0	0	0	0	0	0	2	0	0	0	0	0	2	0	0	0	0	2	0	0	0	0	0	0	0	0	0	0	0	0	0	0	0
5825333|F|0-42:C>A	Ca5	18103397	1	0	1	1	1	0	1	1	1	0	1	1	2	1	1	1	1	1	1	1	2	1	1	2	1	1	1	1	1	1	1	1	0	0	1	2	1	1	1	1	0	0	2	0	1	1	1
13147172|F|0-13:T>A	Ca5	18713183	1	1	1	1	1	1	1	1	1	1	1	1	1	1	1	1	1	1	1	1	1	1	1	1	1	1	1	1	1	1	1	1	1	1	1	1	1	1	1	1	1	1	1	1	1	1	1
13144403|F|0-39:T>A	Ca5	18964881	0	2	0	0	1	1	0	1	1	1	0	1	1	1	2	1	2	1	1	1	1	1	1	2	1	0	2	0	0	0	1	2	1	1	0	0	1	0	0	1	1	1	2	1	1	1	1
23885109|F|0-66:G>A	Ca5	19070930	1	1	1	1	1	1	1	1	1	1	1	1	1	1	1	1	2	1	1	0	1	1	1	1	1	1	1	1	1	1	1	1	1	1	1	1	1	1	1	1	1	1	1	1	1	1	1
15990609|F|0-22:C>A	Ca5	19527785	0	0	1	0	0	0	0	0	0	0	0	0	0	0	0	0	0	0	0	0	0	0	0	0	0	0	0	0	1	0	0	0	0	0	1	0	0	0	1	0	0	0	0	0	0	0	0
29631708|F|0-25:A>G	Ca5	19615279	0	0	0	0	0	0	0	0	0	0	0	0	0	0	0	0	0	0	0	1	0	0	0	0	0	0	0	0	0	0	0	0	0	0	0	0	0	0	0	0	0	0	0	0	0	0	0
13146613|F|0-32:C>T	Ca5	19893021	1	1	1	1	1	1	1	1	1	1	1	1	1	1	1	1	1	1	1	1	1	1	1	1	1	1	2	1	1	1	1	2	0	1	1	1	1	1	1	1	1	1	2	1	1	1	1
15990285|F|0-12:T>C	Ca5	20219429	0	0	0	0	0	0	0	0	0	0	0	0	0	0	0	0	0	0	0	0	0	0	0	0	0	0	-	0	0	0	0	2	1	0	0	0	0	0	0	0	0	0	0	0	2	0	1
5825630|F|0-37:G>A	Ca5	20475366	1	1	1	1	1	1	1	1	1	1	1	1	2	1	1	2	1	1	1	1	1	1	1	2	1	1	1	1	1	1	1	1	1	1	1	1	1	1	1	1	1	1	1	1	1	1	1
5826039|F|0-34:T>A	Ca5	20483686	0	0	1	1	0	0	1	0	0	-	0	0	0	1	0	2	-	0	1	-	0	1	-	2	2	2	1	2	-	0	1	0	1	0	1	2	0	0	1	0	-	1	1	0	0	0	0
23887991|F|0-17:T>C	Ca5	20486420	1	1	1	1	1	1	1	1	1	1	1	1	1	1	1	1	1	1	1	1	1	1	1	1	1	1	1	1	1	1	1	1	1	1	1	1	1	1	1	1	1	1	1	1	1	1	1
5825426|F|0-27:G>A	Ca5	20499714	1	1	1	1	1	1	1	1	1	1	1	1	1	1	1	1	1	1	1	1	1	1	1	1	1	1	2	1	1	1	1	2	0	1	1	1	1	1	1	1	1	1	2	1	1	1	0
5825334|F|0-54:A>G	Ca5	20503217	1	1	1	1	1	1	1	1	1	1	1	1	1	1	1	1	1	1	1	1	1	1	1	1	1	1	2	1	1	1	1	2	0	1	1	1	1	1	1	1	1	1	2	1	1	1	0
11063773|F|0-42:T>C	Ca5	20647604	1	0	1	1	1	0	1	1	1	0	1	1	1	1	1	2	1	1	1	1	1	1	1	2	1	1	1	1	1	1	1	1	1	1	1	2	1	1	1	1	0	1	1	0	1	1	1
23885806|F|0-67:C>G	Ca5	20898220	1	1	1	1	1	1	1	1	1	1	1	1	1	1	1	1	1	1	1	1	1	1	1	1	1	1	1	1	1	1	1	1	1	1	1	1	1	1	1	1	1	1	1	1	1	1	1
13146300|F|0-67:T>A	Ca5	20924158	1	1	1	1	1	1	1	1	1	1	1	1	1	1	1	1	1	1	1	1	1	1	1	1	1	1	1	1	1	1	1	1	1	1	1	1	1	1	1	1	1	1	1	2	1	1	1
23885609|F|0-51:T>G	Ca5	20926075	1	1	1	1	1	1	1	1	1	1	1	1	1	1	1	1	1	1	1	1	1	1	1	1	1	1	1	1	1	1	1	1	1	1	1	1	1	1	1	1	1	1	1	1	1	1	1
23884797|F|0-24:C>G	Ca5	20960918	1	1	1	1	1	1	1	1	1	1	1	1	1	1	1	1	1	1	1	1	1	1	1	1	1	1	1	1	1	1	1	1	1	1	1	1	1	1	1	1	1	1	1	1	1	1	1
10266927|F|0-35:C>T	Ca5	20988518	0	0	0	0	0	0	0	0	0	0	0	0	0	0	0	0	0	0	0	0	0	0	0	0	0	0	0	0	0	0	0	0	0	0	0	0	0	0	0	0	0	0	0	0	0	0	0
100003343|F|0-16:A>G	Ca5	21021023	0	0	0	0	0	0	0	0	0	0	0	0	0	0	0	0	0	0	0	0	0	0	0	0	0	0	0	0	0	0	0	-	0	-	0	0	0	0	0	0	0	0	0	0	0	0	0
10266005|F|0-46:A>T	Ca5	21138817	1	1	1	1	1	1	1	1	1	1	1	1	1	1	1	1	1	1	1	1	1	1	1	1	1	1	1	1	1	1	1	1	1	1	1	1	1	1	1	1	1	1	1	1	1	1	1
10267505|F|0-31:A>G	Ca5	21171509	0	0	0	0	0	0	0	0	0	0	0	0	0	0	0	0	0	0	0	0	0	0	0	0	0	0	0	0	0	0	0	0	0	0	0	0	0	0	0	0	0	0	0	0	0	0	0
29967396|F|0-39:T>C	Ca5	21185378	1	1	1	1	1	1	1	1	1	1	1	1	1	1	1	1	1	-	1	1	1	1	1	1	1	1	1	1	1	1	1	1	1	1	1	1	1	1	1	1	1	1	1	1	1	1	1
10266880|F|0-15:A>T	Ca5	21281584	1	1	1	1	1	1	1	1	1	-	1	1	1	1	1	1	1	1	1	1	1	1	1	1	1	1	1	1	1	1	1	1	1	1	1	1	1	1	1	1	1	1	1	1	1	1	1
5825546|F|0-36:C>T	Ca5	21335136	1	1	1	1	1	1	1	1	1	1	1	1	1	1	1	1	1	1	1	1	1	1	1	1	1	1	1	1	1	1	1	1	1	1	1	1	1	1	1	1	1	1	1	1	1	1	1
100003191|F|0-21:T>A	Ca5	21335187	0	0	0	0	0	0	0	0	0	0	0	0	0	0	0	0	0	0	-	0	0	0	0	0	0	0	0	0	0	0	0	0	0	0	0	0	0	0	0	0	0	0	-	0	0	0	0
10257938|F|0-20:T>C	Ca5	21529531	1	1	1	1	1	1	1	1	1	1	1	1	1	1	1	1	1	1	1	1	1	1	1	1	1	1	1	1	1	1	1	1	1	1	1	1	1	1	1	1	1	1	1	1	1	1	1
37047938|F|0-63:A>C	Ca5	21531722	1	1	1	1	1	1	1	1	1	1	1	1	1	1	1	1	1	1	1	1	1	1	1	1	1	1	1	1	1	1	1	1	1	1	1	1	1	1	1	1	1	1	1	1	1	1	1
10267156|F|0-31:A>C	Ca5	21725567	1	1	1	1	1	1	1	1	1	1	1	1	1	1	1	1	1	1	1	1	1	1	1	1	1	1	1	1	1	1	1	1	1	1	1	1	1	1	1	1	1	1	1	1	1	1	1
10266067|F|0-58:G>C	Ca5	21778078	0	0	0	0	0	0	0	0	0	0	0	0	0	0	0	0	0	0	0	0	0	0	0	0	0	0	0	0	0	0	0	0	0	0	0	0	0	0	0	0	0	0	0	0	0	0	0
37047697|F|0-63:G>T	Ca5	21788627	1	1	1	1	1	1	1	1	-	1	1	1	1	1	-	1	1	1	1	1	1	1	1	1	1	-	1	1	1	1	1	1	1	1	1	1	1	1	1	1	1	1	1	1	1	1	1
10269623|F|0-13:A>G	Ca5	21820308	0	0	0	0	0	0	0	0	0	0	0	0	0	0	0	0	0	0	0	0	0	0	0	0	0	0	0	0	0	0	0	0	0	0	0	0	0	0	0	0	0	0	0	0	0	0	0
10263717|F|0-56:A>T	Ca5	21823048	0	0	0	0	0	0	0	0	0	0	0	0	0	0	0	0	0	0	0	0	0	0	0	0	0	0	0	0	0	0	0	0	0	0	0	0	0	0	0	0	0	0	0	0	0	0	0
23870998|F|0-51:A>G	Ca5	21848477	1	1	1	1	1	1	1	1	1	1	1	1	-	1	1	1	1	1	1	1	1	1	1	1	1	1	1	1	1	1	1	1	1	1	1	-	1	1	1	1	1	1	1	1	1	1	1
10269394|F|0-48:C>A	Ca5	21887203	0	0	0	0	0	0	0	0	0	0	0	0	0	0	0	0	0	0	0	0	0	0	0	0	0	0	0	0	0	0	0	0	0	0	0	0	0	0	0	0	0	0	0	0	0	0	0
5825896|F|0-33:T>G	Ca5	21893464	1	1	1	1	1	1	2	1	1	1	1	1	1	1	1	1	1	1	1	1	1	1	1	1	1	1	1	1	1	1	1	1	1	1	1	1	1	1	1	1	1	1	1	1	1	1	1
29631655|F|0-13:A>G	Ca5	21928939	0	-	0	-	0	0	0	0	0	-	-	0	0	2	0	0	-	0	0	-	0	-	0	0	0	-	-	-	0	0	-	-	-	0	0	-	0	0	-	0	-	-	0	-	-	0	0
30069671|F|0-38:G>A	Ca5	21929030	0	-	0	-	0	0	-	0	0	-	-	0	0	0	0	0	-	0	0	-	0	-	0	0	0	-	-	-	0	0	-	-	0	0	0	0	0	0	-	0	-	-	0	0	-	0	-
10266588|F|0-26:A>G	Ca5	22077918	0	0	0	0	0	0	0	0	0	0	0	0	0	0	0	0	0	0	0	0	0	0	0	0	0	0	0	0	0	0	0	0	0	0	0	0	0	0	0	0	0	0	0	0	-	0	0
10264990|F|0-17:G>T	Ca5	22089401	0	0	0	0	0	0	0	0	0	0	0	0	0	0	0	0	0	0	0	0	0	0	0	0	0	0	0	0	0	0	0	0	0	0	0	0	0	0	0	0	0	0	0	0	0	0	0
13145924|F|0-21:G>T	Ca5	22133475	1	1	1	1	1	1	1	1	1	1	1	1	1	1	1	1	1	1	1	1	1	1	1	1	1	1	1	1	1	1	1	1	1	1	1	1	1	1	1	1	1	1	1	1	1	1	1
5825601|F|0-27:T>C	Ca5	22161193	1	1	1	1	1	1	1	1	1	1	1	1	1	1	1	1	1	1	1	1	1	1	1	2	1	1	1	1	1	1	1	1	1	1	1	1	1	1	1	1	1	1	1	0	0	1	0
10267507|F|0-12:A>T	Ca5	22184862	1	1	1	1	1	1	1	1	1	1	1	1	1	1	1	1	1	1	1	1	1	1	1	1	1	1	1	1	1	1	1	1	1	1	1	1	1	1	1	1	1	1	1	1	1	1	1
10263703|F|0-45:A>G	Ca5	22249233	0	0	0	0	0	0	0	0	0	0	0	0	0	0	0	0	0	0	0	0	0	0	0	0	0	0	0	0	0	0	0	0	0	0	0	0	0	0	0	0	0	0	0	0	0	0	0
10266179|F|0-50:C>A	Ca5	22306064	1	1	1	1	1	1	1	1	1	1	1	1	1	1	1	1	1	1	1	1	1	1	1	1	1	1	1	1	1	1	1	1	1	1	1	1	1	1	1	1	1	1	1	1	1	1	1
10268748|F|0-45:A>T	Ca5	22511352	0	0	0	0	0	0	0	0	0	0	0	0	0	0	0	0	0	0	0	0	0	0	0	0	0	0	0	0	0	0	0	0	0	0	0	0	0	0	0	0	0	0	0	0	0	0	0
10264327|F|0-37:C>T	Ca5	22562764	1	1	1	1	1	1	1	1	1	1	1	1	1	1	1	1	1	1	1	1	1	1	1	1	1	1	1	1	1	1	1	1	1	1	1	1	1	1	1	1	1	1	1	1	1	1	1
10269903|F|0-13:C>T	Ca5	22573954	2	1	1	1	2	2	1	2	2	1	2	2	1	2	1	2	2	1	2	2	2	1	2	1	2	2	2	2	1	2	1	2	2	2	1	2	1	2	1	2	1	2	2	1	1	2	1
5825752|F|0-13:C>T	Ca5	22637473	1	1	1	1	1	1	0	1	0	1	1	1	2	1	1	1	1	1	2	1	1	1	1	1	1	1	2	1	1	1	1	1	1	1	1	1	1	1	1	1	1	0	2	0	0	1	0
10267018|F|0-31:G>C	Ca5	22685886	1	1	1	1	1	1	1	1	1	1	1	1	1	1	1	1	1	1	1	1	1	1	1	1	1	1	1	1	1	1	1	1	1	1	1	1	1	1	1	1	1	1	1	1	1	1	1
23888009|F|0-45:G>A	Ca5	22692029	1	1	1	1	1	1	1	1	1	1	1	1	1	1	1	1	1	1	1	1	1	1	1	1	1	1	1	1	1	1	1	1	1	1	1	1	1	1	1	1	1	1	1	1	1	1	1
10269498|F|0-9:A>T	Ca5	22703042	1	1	1	1	1	1	1	1	1	1	1	1	1	1	1	1	1	1	1	1	1	1	1	1	1	1	1	1	1	1	1	1	1	1	1	1	1	1	1	1	1	1	1	2	1	1	1
100002641|F|0-39:T>G	Ca5	22746786	0	0	0	0	0	0	0	0	0	0	0	0	0	0	0	0	0	0	0	0	0	0	0	0	0	0	0	0	0	0	0	0	0	0	0	0	0	0	0	0	0	0	0	0	0	0	0
10269077|F|0-8:G>C	Ca5	22778779	0	0	0	0	0	0	0	0	0	0	0	0	0	0	0	0	0	0	0	0	0	0	0	0	0	0	0	0	0	0	0	0	0	0	0	0	0	0	0	0	0	0	0	0	0	0	0
10257712|F|0-63:A>C	Ca5	22786114	1	1	1	1	1	1	1	1	1	1	1	1	1	1	1	1	1	1	1	1	1	1	1	1	1	1	1	1	1	1	1	1	1	1	1	1	1	1	1	1	1	1	1	1	1	1	1
100003178|F|0-35:C>T	Ca5	22808683	1	1	1	1	1	1	1	1	1	1	1	1	1	1	1	1	1	1	1	1	1	1	1	1	1	1	1	1	1	1	1	1	1	1	1	1	1	1	1	1	1	1	1	1	1	1	1
100002957|F|0-20:C>T	Ca5	22809067	1	1	1	1	1	1	1	1	1	1	1	1	1	1	1	1	1	1	1	1	1	1	1	1	1	1	1	1	1	1	1	1	1	1	1	1	1	1	1	1	1	1	1	1	1	1	1
36361929|F|0-7:A>T	Ca5	22812074	1	1	1	1	1	1	1	1	1	1	1	1	1	1	1	1	1	1	1	1	1	1	1	1	1	1	1	1	1	1	1	1	1	1	1	1	1	1	1	1	1	1	1	1	1	1	1
10263755|F|0-22:A>C	Ca5	22833637	1	1	1	1	1	1	1	1	1	1	1	1	1	1	1	1	1	1	1	1	1	1	1	1	1	1	1	1	1	1	1	1	1	1	1	1	1	1	1	1	1	1	1	1	1	1	1
23889137|F|0-47:T>G	Ca5	22908380	1	1	1	1	1	1	1	1	1	1	1	1	1	1	1	1	1	1	1	1	1	1	1	1	1	1	1	1	1	1	1	1	1	1	1	1	1	1	1	1	1	1	1	1	1	1	1
10263682|F|0-17:G>A	Ca5	22915388	1	1	1	1	1	1	1	1	1	1	1	1	1	1	1	1	1	1	1	1	1	1	1	1	1	1	1	1	1	1	1	1	1	1	1	1	1	1	1	1	1	1	1	1	1	1	1
10257508|F|0-63:G>A	Ca5	22916482	1	1	1	1	1	1	1	1	1	1	1	1	1	1	1	1	1	1	1	1	1	1	1	1	1	1	1	1	1	1	1	1	1	1	1	1	1	1	1	2	1	1	1	1	1	1	1
10264026|F|0-57:G>A	Ca5	22918375	1	1	1	1	1	1	1	1	1	1	1	1	1	1	1	1	1	1	1	1	1	1	1	1	1	1	1	1	1	1	1	1	1	1	1	1	1	1	1	1	1	1	1	1	1	1	1
10258988|F|0-23:G>C	Ca5	22920853	1	1	1	1	1	1	1	1	1	1	1	1	1	1	1	1	1	1	1	1	1	1	1	1	1	1	1	1	1	1	1	1	1	1	1	1	1	1	1	1	1	1	1	1	1	1	1
10265902|F|0-21:T>A	Ca5	22943455	0	0	0	0	0	0	0	0	0	0	0	0	0	0	0	0	0	0	0	0	0	0	0	0	0	0	0	0	0	0	0	0	0	0	0	0	0	0	0	0	0	0	0	0	0	0	0
100003284|F|0-56:A>G	Ca5	22980503	1	1	1	1	1	1	1	1	1	1	-	1	1	1	1	1	1	1	1	1	1	1	1	1	1	1	1	1	1	1	-	1	1	1	1	1	-	-	1	1	1	1	1	1	1	1	1
37048428|F|0-61:C>G	Ca5	22990492	1	1	1	1	1	1	1	1	1	1	1	1	1	1	1	1	1	1	1	1	1	1	1	1	1	1	1	1	1	1	1	1	1	1	1	1	1	1	1	1	1	1	1	1	1	1	1
37047818|F|0-37:A>G	Ca5	23004685	1	1	1	1	1	1	1	1	1	1	1	1	2	1	1	1	1	1	1	1	2	1	1	1	1	1	1	1	1	2	1	1	1	1	1	1	1	1	1	1	1	1	1	1	1	1	1
10267226|F|0-39:G>C	Ca5	23048892	1	1	1	1	1	1	1	1	1	1	1	1	1	1	1	1	1	1	1	1	1	1	1	1	1	1	1	1	1	1	1	1	1	1	1	1	1	1	1	1	1	1	1	1	1	1	1
13155024|F|0-27:T>A	Ca5	23068052	1	1	1	1	1	1	1	1	1	1	1	1	1	1	1	1	1	1	1	1	1	1	1	1	1	1	1	1	1	1	1	1	1	1	1	1	1	1	1	1	1	1	1	1	1	1	1
13146667|F|0-20:C>G	Ca5	23088541	1	1	1	1	1	1	1	1	1	1	1	1	1	1	1	1	1	1	1	1	1	1	1	1	1	1	1	1	1	1	1	1	1	1	1	1	1	1	1	1	1	1	1	1	1	1	1
13144647|F|0-15:G>A	Ca5	23113949	1	1	1	1	1	1	1	1	1	1	1	1	1	1	1	1	1	1	1	1	1	1	1	1	1	1	1	1	1	1	1	1	1	1	1	1	1	1	1	1	1	1	1	1	1	1	1
10264814|F|0-67:C>G	Ca5	23114030	1	1	1	1	1	1	1	1	1	1	1	1	1	1	1	1	1	1	1	1	1	1	1	1	1	1	1	1	1	1	1	1	1	1	1	1	1	1	1	1	1	1	1	1	1	1	1
10265278|F|0-30:A>G	Ca5	23216928	1	1	1	1	1	1	1	1	1	1	1	1	1	1	1	1	1	1	1	1	1	1	1	1	1	1	1	1	1	1	1	1	1	1	1	1	1	1	1	1	1	1	1	1	1	1	1
23885116|F|0-20:C>G	Ca5	23270436	1	1	1	1	1	1	1	1	1	1	1	1	1	1	1	1	1	1	1	1	1	1	1	1	1	1	1	1	1	1	1	1	1	1	1	1	1	1	1	1	1	1	1	1	1	1	1
10266235|F|0-11:G>A	Ca5	23330372	0	0	0	0	0	0	0	0	0	0	0	0	0	0	0	0	0	0	0	0	0	0	0	0	0	0	0	0	0	0	0	0	0	0	0	0	0	0	0	0	0	0	0	0	0	0	0
100002800|F|0-55:C>A	Ca5	23394062	0	0	0	0	0	0	0	-	0	0	0	0	0	0	0	0	-	0	0	0	0	0	0	0	0	0	0	0	0	0	0	-	0	0	0	0	0	0	0	0	0	0	0	0	0	0	0
10264377|F|0-63:C>A	Ca5	23522939	1	1	1	1	1	1	1	1	1	1	1	1	1	1	1	1	1	1	1	1	1	1	1	1	1	1	1	1	1	1	1	1	1	1	1	1	1	1	1	1	1	1	1	1	1	1	1
10266360|F|0-53:C>A	Ca5	23555186	0	0	0	0	0	0	0	0	0	0	0	0	0	0	0	0	0	0	0	0	0	0	0	0	0	0	0	0	0	0	0	0	0	0	0	0	0	0	0	0	0	0	0	0	0	0	0
11064471|F|0-25:G>A	Ca5	23583572	0	0	1	1	1	2	1	1	1	0	0	1	1	1	2	2	0	1	1	0	1	1	1	1	1	0	1	0	1	1	1	0	0	1	1	0	1	0	1	2	0	1	2	1	1	1	1
13146076|F|0-61:A>G	Ca5	23771394	1	2	1	1	1	1	1	1	1	1	1	1	1	2	1	1	1	1	1	1	1	1	1	1	1	1	1	1	1	1	1	1	1	1	1	1	1	1	1	1	1	1	1	1	1	1	1
23888008|F|0-33:T>C	Ca5	23812137	1	1	1	1	1	1	1	1	1	1	1	1	1	1	1	1	1	1	1	1	1	1	1	1	1	1	1	1	1	1	1	1	1	1	1	1	1	1	1	1	1	1	1	1	1	1	1
29631780|F|0-26:A>G	Ca5	23819376	1	1	1	1	1	1	1	1	1	1	1	1	1	1	1	1	1	1	1	1	1	1	1	1	1	1	1	1	1	1	1	1	1	1	1	1	1	1	1	1	1	1	1	1	1	1	1
13146460|F|0-43:A>C	Ca5	23916120	1	1	1	1	1	1	1	1	1	1	1	1	1	1	1	1	1	1	1	1	1	1	1	1	1	1	1	1	1	1	1	1	1	1	1	1	1	1	1	1	1	1	1	1	1	1	1
10269595|F|0-58:T>C	Ca5	23920937	1	1	1	1	1	1	1	1	1	1	1	1	1	1	1	1	1	1	1	1	1	1	1	1	1	1	1	1	1	1	1	1	1	1	1	1	1	1	1	1	1	1	1	1	1	1	1
100002977|F|0-39:A>T	Ca5	23924435	1	1	1	1	1	-	1	1	1	1	1	1	1	1	1	1	1	1	1	1	1	-	1	1	1	1	1	1	-	1	1	1	1	1	-	1	1	-	1	1	1	1	1	1	1	1	1
10269594|F|0-19:G>T	Ca5	23944560	0	0	0	0	0	0	0	0	0	0	0	0	0	0	0	0	0	0	0	0	0	0	0	0	0	0	0	0	0	0	0	0	0	0	0	0	0	0	0	0	0	0	0	0	0	0	0
23885175|F|0-37:C>T	Ca5	23949244	1	1	1	1	1	1	1	1	1	1	1	1	1	1	1	1	1	1	1	1	1	1	1	1	1	1	1	1	1	1	1	1	1	1	1	1	1	1	1	1	1	1	1	1	1	1	1
29631645|F|0-62:T>C	Ca5	23949335	1	1	2	1	1	1	1	1	1	1	1	1	1	1	1	1	1	1	1	1	1	1	1	1	1	1	1	1	2	1	-	-	1	1	1	1	1	1	1	1	1	1	1	1	1	1	1
100002599|F|0-55:C>T	Ca5	23999660	0	0	0	0	0	-	0	0	0	0	0	0	0	0	0	0	-	0	0	-	0	0	0	0	0	0	0	0	0	-	0	-	0	0	0	0	0	-	0	0	0	0	0	0	0	0	0
10264946|F|0-26:A>G	Ca5	24097713	1	1	1	1	1	1	1	1	1	1	1	1	1	1	2	1	1	1	1	1	1	1	1	1	1	1	1	1	1	1	1	1	1	1	1	1	1	1	1	1	1	1	1	1	1	1	1
10263581|F|0-64:C>A	Ca5	24101262	0	0	0	0	0	0	0	0	-	0	0	0	0	0	0	0	0	0	0	0	0	0	0	0	0	0	0	0	0	0	0	0	0	0	0	0	0	0	0	0	0	0	0	0	0	0	0
29631758|F|0-20:T>C	Ca5	24196531	1	1	1	1	1	1	1	1	1	1	1	1	1	1	1	1	1	1	1	1	1	1	1	1	1	1	1	1	1	1	1	1	1	1	1	1	1	1	1	1	1	1	1	1	1	1	1
10266956|F|0-17:T>C	Ca5	24209181	1	1	1	1	1	1	1	1	1	1	1	1	1	1	1	1	1	1	1	1	1	1	1	1	1	1	1	1	1	1	1	1	1	1	1	1	1	1	1	1	1	1	1	1	1	1	1
10259869|F|0-29:A>C	Ca5	24220073	1	1	1	1	1	1	1	1	1	1	1	1	1	1	1	1	1	1	1	1	1	1	1	1	1	1	1	1	1	1	1	1	1	1	1	1	1	1	1	1	1	1	1	1	1	1	1
10266509|F|0-11:C>T	Ca5	24364069	1	1	1	1	1	1	1	1	1	1	1	1	1	1	1	1	1	1	1	1	1	1	1	1	1	1	1	1	1	1	1	1	1	1	1	1	1	1	1	1	1	1	1	1	1	1	1
10264140|F|0-43:T>C	Ca5	24395552	0	0	0	0	1	2	0	0	2	0	0	1	2	1	2	2	0	1	2	0	1	0	1	2	1	0	0	0	0	1	0	0	0	1	0	2	0	0	0	1	0	0	0	0	0	1	0
10269270|F|0-12:C>A	Ca5	24402610	0	0	0	0	1	2	0	0	2	0	0	1	2	1	2	2	0	1	2	0	1	0	1	2	1	0	0	0	0	1	0	0	0	1	0	2	0	0	0	1	0	0	0	0	0	1	0
100002825|F|0-23:A>C	Ca5	24571425	0	0	0	0	0	0	0	0	-	0	0	0	0	0	0	0	0	0	0	0	0	0	0	0	0	0	0	0	0	0	0	0	-	0	0	0	0	0	-	0	0	0	0	0	0	0	0
13145943|F|0-27:C>G	Ca5	24579839	1	1	1	1	1	1	1	1	1	1	1	1	1	1	1	1	1	1	1	1	1	1	1	1	1	1	1	1	1	1	1	1	1	1	1	1	1	1	1	1	1	1	1	1	1	1	1
10263628|F|0-16:G>A	Ca5	24660938	1	1	1	1	1	1	1	1	1	1	1	1	1	1	1	1	1	1	1	1	1	1	1	1	1	1	1	1	2	1	1	2	1	1	1	1	1	1	1	1	1	1	1	1	1	1	1
10258587|F|0-23:G>T	Ca5	24847638	1	1	1	1	1	1	1	1	1	1	1	1	1	1	1	1	1	1	1	1	1	1	1	1	1	1	1	1	1	1	1	1	1	1	1	1	1	1	1	1	1	1	1	1	1	1	1
10259860|F|0-12:T>A	Ca5	24865042	1	1	1	1	1	1	1	1	1	1	1	1	1	1	1	1	1	1	1	1	1	1	1	1	1	1	1	1	1	1	1	1	1	1	1	1	1	1	1	1	1	1	1	1	1	1	1
23885435|F|0-40:G>A	Ca5	24870939	1	1	1	1	1	1	1	1	1	1	1	1	1	1	1	1	1	1	1	1	1	1	1	1	1	1	1	1	1	1	1	1	1	1	1	1	1	1	1	1	1	1	1	1	1	1	1
100003041|F|0-20:T>C	Ca5	24878291	1	1	1	1	1	1	1	1	1	1	1	1	1	1	1	1	1	1	1	1	1	1	1	1	1	1	1	1	1	1	1	1	1	1	1	1	1	1	1	1	1	1	1	1	1	1	1
42027401|F|0-7:A>T	Ca5	24933352	0	0	0	0	0	0	0	0	0	0	0	0	0	0	0	0	0	0	0	0	0	0	0	0	0	0	0	0	0	0	0	0	0	0	0	0	0	0	0	0	0	0	0	0	0	0	0
13146107|F|0-62:T>A	Ca5	24967150	1	1	1	1	1	1	1	1	1	1	1	1	1	1	1	1	1	1	1	1	1	1	1	1	1	1	1	1	1	1	1	1	1	1	1	1	1	1	1	1	1	1	1	1	1	1	1
29631800|F|0-34:A>G	Ca5	25009308	1	1	1	1	1	1	1	1	1	1	1	1	1	1	1	1	1	1	1	1	1	1	1	1	1	1	1	1	1	1	1	1	1	1	1	1	1	1	1	1	1	1	1	1	1	1	1
10264784|F|0-58:G>T	Ca5	25023051	1	1	1	1	1	1	1	1	1	1	1	1	1	1	1	1	1	1	1	1	1	1	1	1	1	1	1	1	1	1	1	1	1	1	1	1	1	1	1	1	1	1	1	1	1	1	1
10265961|F|0-38:T>G	Ca5	25058875	0	0	0	0	0	0	0	0	0	0	0	0	0	0	0	0	0	0	0	0	0	0	0	0	0	0	0	0	0	0	0	0	0	0	0	0	0	0	0	0	0	0	0	0	0	0	0
10265092|F|0-65:A>T	Ca5	25116810	1	1	1	1	1	1	1	1	1	1	1	1	1	1	1	1	1	1	1	1	1	1	1	1	1	1	1	1	1	1	1	1	1	1	1	1	1	1	1	1	1	1	1	1	1	1	1
100003005|F|0-16:C>G	Ca5	25163945	0	0	0	0	0	0	0	0	0	0	0	0	0	0	0	0	0	0	0	0	0	0	0	0	0	0	0	0	0	0	0	0	0	0	0	0	0	0	0	0	-	0	0	0	0	0	0
23886823|F|0-34:A>T	Ca5	25304923	1	1	1	1	1	1	1	1	1	1	1	1	1	1	1	1	1	1	1	1	1	1	1	1	1	1	1	1	1	1	1	1	1	1	1	1	1	1	1	1	1	1	1	1	1	1	1
23886108|F|0-23:A>G	Ca5	25312755	1	1	1	1	1	1	1	1	1	1	1	1	1	1	1	1	1	1	1	1	1	1	1	1	1	1	1	1	1	1	1	1	1	1	1	1	1	1	1	1	1	1	1	1	1	1	1
100003184|F|0-43:C>T	Ca5	25316078	1	1	1	1	1	1	1	1	1	1	1	1	1	1	1	1	1	1	1	1	1	1	1	1	1	1	1	1	1	1	1	1	1	1	1	1	1	1	1	1	1	1	1	1	1	1	1
35486845|F|0-24:T>C	Ca5	25345535	1	1	1	1	1	1	1	1	1	1	1	1	1	1	1	1	1	1	1	1	1	1	1	1	1	1	1	1	1	1	1	1	1	1	1	1	1	1	1	1	1	1	1	1	1	1	1
10258971|F|0-9:G>C	Ca5	25351775	1	1	1	1	1	1	1	1	1	1	1	1	1	1	1	1	1	1	1	1	1	1	1	1	1	1	1	1	1	1	1	1	1	1	1	1	1	1	1	1	1	1	1	1	1	1	1
100002804|F|0-30:A>G	Ca5	25391999	1	1	1	1	1	1	1	1	1	1	1	1	1	1	1	1	1	1	1	1	1	1	1	1	1	1	1	1	1	1	1	1	1	1	1	1	1	1	1	1	1	1	1	1	1	1	1
29967392|F|0-22:G>C	Ca5	25445434	1	1	1	1	1	1	1	1	1	1	1	1	1	1	1	1	1	1	1	1	1	1	1	1	1	1	1	1	1	1	1	1	1	1	1	1	1	1	1	1	1	1	1	1	1	1	1
13146347|F|0-10:C>G	Ca5	25468839	1	1	1	1	1	1	1	1	1	1	1	1	1	1	1	1	1	1	1	1	1	1	1	1	1	1	1	1	1	1	1	1	1	1	1	1	1	1	1	1	1	1	1	1	1	1	1
10267348|F|0-11:T>C	Ca5	25513638	1	1	1	1	1	1	1	1	1	1	1	1	1	2	1	1	1	2	1	1	1	1	1	1	1	1	1	1	1	1	1	1	1	1	1	1	1	1	1	1	1	1	1	1	1	1	1
23888716|F|0-23:A>G	Ca5	25601867	1	1	1	1	1	1	1	1	1	1	1	1	1	1	1	1	1	1	1	1	1	1	1	1	2	1	1	1	1	1	1	1	1	1	1	1	1	1	1	1	1	1	1	1	1	1	1
10258960|F|0-45:G>A	Ca5	25690666	1	0	1	1	0	0	1	1	0	1	1	0	2	0	0	2	1	0	2	1	2	1	0	0	0	1	1	1	1	0	1	2	1	0	1	2	1	1	1	1	1	1	1	1	1	1	1
37047930|F|0-13:G>C	Ca5	25798701	1	1	1	1	1	1	1	1	1	1	1	1	1	1	1	1	1	1	1	1	1	1	1	1	1	1	1	1	1	1	1	1	1	1	1	1	1	1	1	1	1	1	1	1	1	1	1
10268519|F|0-62:C>T	Ca5	25914035	1	1	1	1	1	1	1	1	1	1	1	1	1	1	1	1	1	1	1	1	1	1	1	1	1	1	1	1	1	1	1	1	1	1	1	1	1	1	1	1	1	1	1	1	1	1	1
100003169|F|0-9:T>G	Ca5	25956613	1	1	1	1	1	1	1	1	1	1	1	1	1	1	1	1	1	1	1	1	1	1	-	1	1	1	1	1	1	1	1	1	1	1	1	1	1	1	1	1	1	-	1	1	1	1	1
5825621|F|0-59:T>C	Ca5	26004034	1	0	1	1	0	0	0	1	0	1	1	0	0	0	0	0	1	0	2	1	2	1	0	0	0	1	2	2	1	2	1	2	1	0	1	2	1	1	1	0	1	2	1	1	1	0	1
10268257|F|0-35:A>T	Ca5	26098035	1	1	1	1	1	1	1	1	1	1	1	1	1	1	1	1	1	1	1	1	1	1	1	1	1	1	1	1	1	1	1	1	1	1	1	1	1	1	1	1	1	1	1	1	1	2	1
10268787|F|0-6:A>C	Ca5	26098072	1	1	1	1	1	1	1	1	1	1	1	1	1	1	1	1	1	1	1	1	1	1	1	1	1	1	1	1	1	1	1	1	1	1	1	1	1	1	1	1	1	1	1	1	1	1	1
23887952|F|0-24:A>C	Ca5	26166484	1	1	1	1	1	1	1	1	1	1	1	1	1	1	1	1	1	1	1	1	1	1	1	1	1	1	1	1	1	1	1	1	1	1	1	1	1	1	1	1	1	1	1	1	1	1	1
10268256|F|0-27:G>C	Ca5	26324676	1	1	1	1	1	1	1	1	1	1	1	1	1	1	1	1	1	1	1	1	1	1	1	1	1	1	1	1	1	1	1	1	1	1	1	1	1	1	1	1	1	1	1	1	1	2	1
10268194|F|0-59:T>G	Ca5	26410697	1	1	1	1	1	1	1	1	1	1	1	1	1	1	1	1	1	1	1	1	1	1	1	1	1	1	1	1	1	1	1	1	1	1	1	1	1	1	1	1	1	1	1	1	1	1	1
10265266|F|0-67:C>T	Ca5	26492463	1	1	1	1	1	1	1	1	1	1	1	1	1	1	1	1	1	1	1	1	1	1	1	1	1	1	1	1	1	1	1	1	1	1	1	1	1	1	1	1	1	1	1	1	1	1	1
23885837|F|0-48:C>G	Ca5	26594224	1	1	1	1	1	1	1	1	1	1	1	1	1	1	1	1	1	1	1	1	1	1	1	1	1	1	1	1	1	1	1	1	1	1	1	1	1	1	1	1	1	1	1	1	1	1	1
23870861|F|0-26:C>T	Ca5	26795353	1	0	1	1	0	0	1	1	0	1	1	0	0	0	0	2	-	0	2	1	1	1	-	0	0	1	1	1	1	2	1	1	1	0	1	1	1	1	1	1	-	1	1	1	1	1	1
37048153|F|0-6:G>A	Ca5	26795399	1	1	1	1	1	1	1	1	1	1	1	1	1	1	1	1	1	1	1	1	1	1	1	1	1	1	1	1	1	1	1	1	1	1	1	1	1	1	1	1	1	1	1	1	1	1	1
10264777|F|0-33:A>C	Ca5	26886248	0	1	0	0	1	1	0	0	1	0	0	1	2	1	1	2	0	1	2	0	2	0	1	1	1	0	0	0	0	2	0	0	0	1	0	2	0	0	0	0	0	0	0	0	0	0	0
15979597|F|0-8:C>T	Ca5	26910402	1	0	1	1	0	0	1	1	0	1	2	0	2	0	0	2	1	0	2	1	2	1	0	0	0	1	1	1	1	2	1	1	1	0	1	1	1	1	1	1	1	1	1	1	1	1	1
11064770|F|0-38:A>G	Ca5	26983493	1	1	1	1	1	1	1	1	1	1	1	1	1	1	1	1	1	1	1	1	1	1	1	1	1	1	2	1	2	1	1	1	1	1	1	1	1	1	1	1	1	1	2	1	1	1	1
5825737|F|0-29:C>T	Ca5	27036991	1	0	1	1	0	0	1	1	0	1	1	0	0	0	0	2	1	0	2	1	0	1	0	0	0	1	1	1	1	2	1	1	1	0	1	2	0	1	1	1	1	1	1	0	0	1	2
29631809|F|0-39:T>C	Ca5	27077463	0	0	0	0	0	0	0	0	0	0	0	0	0	0	0	0	0	0	0	0	0	0	0	0	0	0	0	0	0	0	0	0	0	0	0	0	0	0	0	0	0	0	0	0	0	0	0
11064524|F|0-34:T>G	Ca5	27128958	1	1	1	1	1	1	1	1	1	1	1	1	1	1	1	1	1	1	1	1	1	1	1	1	1	1	1	1	1	1	1	1	1	1	1	1	1	1	1	1	1	1	1	1	1	1	1
36361423|F|0-16:T>A	Ca5	27275644	1	1	1	1	1	1	1	1	1	1	1	1	1	1	1	1	1	1	1	1	1	1	1	1	1	1	1	1	1	1	1	1	1	1	1	1	1	1	1	1	1	1	1	1	1	1	1
10269401|F|0-50:T>C	Ca5	27333023	1	1	1	1	1	1	1	1	1	1	1	1	1	1	1	1	1	1	1	1	1	1	1	1	1	1	1	1	1	1	1	1	1	1	1	1	1	1	1	1	1	1	1	1	1	1	1
11063502|F|0-58:C>G	Ca5	27337274	1	1	1	1	1	1	1	1	1	1	1	1	1	1	1	1	1	1	1	1	1	1	1	1	1	1	1	1	1	1	1	1	1	1	1	1	1	1	1	1	1	1	1	1	1	1	1
10265132|F|0-19:C>A	Ca5	27348132	1	1	1	1	1	1	1	1	1	1	1	1	1	1	1	1	1	1	1	1	1	1	1	1	1	1	1	1	1	1	1	1	1	1	1	1	1	1	1	1	1	1	1	1	1	1	1
11063493|F|0-33:C>T	Ca5	27375497	0	0	0	0	0	0	0	0	0	0	0	0	0	0	0	0	0	0	0	0	0	0	0	0	0	0	0	0	0	0	0	2	0	0	0	0	0	0	0	0	0	0	0	0	0	0	0
11064410|F|0-25:A>C	Ca5	27402137	1	1	1	1	1	1	1	1	1	1	1	1	1	1	1	1	1	1	1	1	1	1	1	1	1	1	1	1	1	1	1	1	1	1	1	1	1	1	1	1	-	1	1	1	1	1	1
10258211|F|0-50:T>C	Ca5	27469415	2	1	1	1	1	1	1	1	1	1	1	2	1	2	1	1	1	1	1	1	1	1	1	1	1	1	1	1	1	1	1	1	2	1	1	1	1	1	1	1	1	1	1	1	1	1	1
11063496|F|0-22:C>A	Ca5	27469453	1	1	1	1	1	1	1	1	1	1	1	1	1	1	1	1	1	1	1	1	1	1	1	1	1	1	1	1	1	1	1	1	1	1	1	1	1	1	1	1	1	1	1	1	1	1	1
11063175|F|0-26:T>A	Ca5	27472665	1	1	1	1	1	1	1	1	1	1	1	1	1	1	1	1	1	1	1	1	1	1	1	1	1	1	1	1	1	1	1	1	1	1	1	1	1	1	1	1	1	1	1	1	1	1	1
10267035|F|0-25:A>G	Ca5	27499619	1	1	1	1	1	1	1	1	1	1	1	1	1	1	1	1	1	1	2	1	1	1	1	1	1	1	1	1	1	1	1	1	1	1	1	1	2	1	1	1	1	1	1	1	1	1	1
10266980|F|0-16:T>C	Ca5	27616870	0	0	0	0	0	0	0	0	0	0	0	0	0	0	0	0	0	0	0	0	0	0	0	0	0	0	0	0	0	0	0	0	0	0	0	0	0	0	0	0	0	0	0	0	0	0	0
11064560|F|0-32:G>T	Ca5	27644977	1	1	1	1	1	1	1	1	1	1	1	1	1	1	1	1	1	1	1	1	1	1	1	1	1	1	1	1	1	1	1	1	1	1	1	1	1	1	1	1	1	1	1	1	1	1	1
10265304|F|0-28:C>T	Ca5	27645039	1	1	1	1	1	1	1	1	1	1	1	1	2	1	1	1	1	1	1	1	1	1	1	1	1	1	1	1	1	1	1	1	1	1	1	1	1	1	1	1	1	1	1	1	1	1	1
11064434|F|0-68:T>C	Ca5	27645608	0	0	0	0	0	0	0	0	0	0	0	0	0	0	0	0	0	0	0	0	0	0	0	0	0	0	0	0	0	0	0	0	0	0	0	0	0	0	0	0	0	0	0	0	0	0	0
10266799|F|0-27:C>G	Ca5	27647675	1	1	1	1	1	1	1	1	1	1	1	1	1	1	1	1	1	1	1	1	1	1	1	1	1	1	1	1	1	1	1	1	1	1	1	1	1	1	1	1	1	1	1	1	1	1	1
11063912|F|0-56:T>G	Ca5	27741959	1	1	1	1	1	1	1	1	1	1	1	1	1	1	1	-	-	1	1	-	1	1	1	1	1	1	1	1	1	1	1	1	1	1	1	1	-	-	-	1	1	1	1	1	1	1	1
5825127|F|0-44:A>G	Ca5	27773831	1	1	1	1	1	1	1	1	1	1	1	1	1	1	1	1	1	1	1	1	1	1	1	1	1	1	1	1	1	1	0	1	1	1	1	1	1	1	1	1	1	1	1	1	1	1	1
11063962|F|0-36:T>C	Ca5	27778251	1	1	1	1	1	1	1	1	1	1	2	1	1	1	1	1	1	1	1	1	1	1	1	1	1	1	1	1	1	1	1	1	1	1	1	1	1	1	1	1	1	1	1	1	1	1	1
10258138|F|0-14:G>C	Ca5	27781909	1	1	1	1	1	1	1	1	1	1	1	1	1	1	1	1	1	1	1	1	1	1	1	1	1	1	1	1	1	1	1	1	1	1	1	1	1	1	1	1	1	1	1	1	1	1	1
11064908|F|0-23:A>G	Ca5	27781984	1	1	1	1	2	1	1	1	1	1	1	1	1	1	1	1	1	1	1	1	1	1	1	1	1	1	1	1	1	1	1	1	1	1	1	1	1	1	1	1	1	1	1	1	1	1	1
[truncated: 1,929 more rows]
[truncated: 204 more columns]

## Sheet: Sheet3
	Column 1	Column 2	Column 3	Column 4	Column 5	Column 6	Column 7	Column 8	Column 9	Column 10	Column 11
Column 1	1
Column 2	0.974558	1
Column 3	0.667213	0.588611	1
Column 4	0.836564	0.855904	0.437094	1
Column 5	0.669392	0.675418	0.441042	0.678356	1
Column 6	0.672929	0.688081	0.381193	0.713895	0.962656	1
Column 7	0.428173	0.399318	0.522896	0.37317	0.592901	0.498801	1
Column 8	0.632753	0.630546	0.3174	0.725192	0.805836	0.841748	0.422741	1
Column 9	0.284028	0.265135	0.221111	0.213415	0.368984	0.376128	0.188375	0.300556	1
Column 10	0.260491	0.248657	0.191278	0.222677	0.328834	0.344361	0.186948	0.320984	0.849242	1
Column 11	-0.0436181	-0.0449875	-0.0367201	-0.028028	-0.0542063	-0.03811	-0.00367396	-0.0136557	0.151932	0.113822	1

## Sheet: Sheet4
	Column 1	Column 2	Column 3	Column 4	Column 5	Column 6	Column 7	Column 8	Column 9	Column 10	Column 11
Column 1	1
Column 2	0.974558	1
Column 3	0.667213	0.588611	1
Column 4	0.836564	0.855904	0.437094	1
Column 5	0.669392	0.675418	0.441042	0.678356	1
Column 6	0.672929	0.688081	0.381193	0.713895	0.962656	1
Column 7	0.428173	0.399318	0.522896	0.37317	0.592901	0.498801	1
Column 8	0.632753	0.630546	0.3174	0.725192	0.805836	0.841748	0.422741	1
Column 9	0.284028	0.265135	0.221111	0.213415	0.368984	0.376128	0.188375	0.300556	1
Column 10	0.260491	0.248657	0.191278	0.222677	0.328834	0.344361	0.186948	0.320984	0.849242	1
Column 11	-0.0328447	-0.0504076	-0.0257219	0.0294405	-0.0973367	-0.122935	-0.0713908	-0.0471419	-0.171583	-0.134494	1

## Sheet: Sheet2
	DArTseq marker							Supplementary Table 1. Phenotypic data of 251 genotypes evaluated using two A. rabiei isolates											5825490|F|0-61:A>T	8776077|F|0-27:G>A	10264973|F|0-46:A>G
	chromosome									Isolate	TR9571				F17191-1				Ca1	Ca1	Ca6
	position							Genotype	sub-set	Type	Disease Score	Main stem broken (MSB)	Stem lesions (SL)	Branches diseased (BD)	Disease Score	Main stem broken (MSB)	Stem lesions (SL)	Branches diseased (BD)	1954280	1954312	8228301
	10H061K>13F3TMWR2010							CICA1551	1	S3 Breeding line	3.10185	0.00397126	0.717227	0.0377692	3.03905	0.0056076	0.720309	0.108066	0	0	1
	08H158K>F4TMWR2AB006							CICA1552	1	S3 Breeding line	3.61268	0.0712783	0.867342	0.1137	2.99681	0.0126816	0.854966	0.149186	0	0	1
	AMBAR							CICA1652	1	S3 Breeding line	4.05554	0.132758	0.673799	0.0798135	3.19249	0.0130638	0.786711	0.0956474	0	0	1
	10H122K>13F3TMWR2018							CICA1841	1	S3 Breeding line	3.28986	0.133267	0.661299	0.0969414	3.10503	0.0142082	0.494764	0.0768318	0	0	1
	10H209K>13F3TMWR2043							D10006>12F3TMWR2AB026	1	S3 Breeding line	3.54575	0.108242	0.668553	0.094237	3.12913	0.0156288	0.6781	0.102607	0	0	1
	CICA1622							CICA1751	1	S3 Breeding line	2.29437	0	0.716442	0.0703029	3.28312	0.0199103	0.677546	0.0654592	0	0	1
	CICA1352							10H094K>13F3TMWR2010	1	S3 Breeding line	3.88884	0.120416	0.889831	0.15771	3.21541	0.0224769	0.761676	0.093384	0	0	1
	CICA1454							07H135K>F4TMWR2AB013	1	S3 Breeding line	2.84932	0.0318308	0.625989	0.0552108	3.25401	0.0228426	0.686068	0.07234	0	0	1
	10H105K>13F3TMWR2024							GENESIS090	1, 2	Cultivar	3.32946	0.0368794	0.768341	0.113032	3.08857	0.0229775	0.832835	0.08336	0	0	1
	CICA1714							CICA1454	1	S3 Breeding line	3.47828	0.0602875	0.668303	0.112243	3.33123	0.0275061	0.820099	0.112681	0	0	1
	08H082K-08HG1001>F4TMWR2AB006							D11096>17F3CEABCU002	1	S3 Breeding line	3.3699	0.0867452	0.517039	0.0654243	2.96759	0.03069	0.351193	0.135234	0	0	1
	CICA1652							CBACAPTAIN	1	Cultivar	4.30881	0.268729	0.759509	0.127166	3.31819	0.0324395	0.735682	0.094801	1	1	0
	CICA1551							CICA1842	1	S3 Breeding line	4.16481	0.195306	0.752779	0.10185	3.26641	0.0364954	0.630275	0.118993	0	0	1
	07H135K>F4TMWR2AB013							D11064>13F3TMWR2022	1	S3 Breeding line	4.73674	0.320464	0.848346	0.211518	2.84064	0.0377092	0.477799	0.0887455	0	0	1
	08H176K-08HG1001>F4TMWR2AB002							D10038>13F3TMWR2004	1	S3 Breeding line	4.40513	0.213898	0.809661	0.17508	3.00587	0.0395202	0.575547	0.151545	0	0	1
	CICA1552							D10007>13F3TMWR2015	1	S3 Breeding line	4.1214	0.116975	0.865999	0.152309	3.27282	0.0465248	0.749656	0.0868715	0	0	1
	CICA1751							10H105K>13F3TMWR2024	1	S3 Breeding line	3.88362	0.135879	0.707232	0.119273	3.43556	0.0508494	0.837227	0.168055	0	0	1
	CBACAPTAIN							K13166>15F3TMWR2AB001	2	S2 Breeding line	3.60455	0.141086	0.726172	0.194956	3.19779	0.0512957	0.817391	0.118592	0	0	1
	CICA1735							CICA1952	1	S3 Breeding line	3.24616	0.103736	0.751392	0.0963881	3.42214	0.0521599	0.575231	0.0715301	0	0	1
	CICA1731							D12117>14F3TMWR2AB015	1	S3 Breeding line	5.32284	0.410476	0.882588	0.300904	3.41487	0.0551049	0.758506	0.228037	0	0	1
	CICA1816							D10144>17F3CEABCU002	1	S3 Breeding line	3.84468	0.132905	0.743811	0.104871	3.49818	0.0553709	0.762957	0.158295	1	1	1
	05109-1279							D11094>17F3CEABCU002	1	S3 Breeding line	3.28887	0.068382	0.590143	0.0782432	2.73758	0.0567973	0.533917	0.0974011	0	0	1
	CICA1802							08H163K>F4TMWR2AB010	1	S3 Breeding line	3.55595	0.0737437	0.833231	0.08403	3.44313	0.0576619	0.715667	0.0948245	2	2	1
	CICA1821							08H176K-08HG1001>F4TMWR2AB002	1	S3 Breeding line	3.77336	0.0845906	0.830962	0.11042	3.5603	0.0596012	0.716162	0.06137	0	0	1
	CICA1728							CICA1843	1	S3 Breeding line	4.459	0.190312	0.838477	0.117307	3.39585	0.0610952	0.519535	0.155485	0	0	1
	CICA1813							CICA1951	1	S3 Breeding line	2.92859	0	0.584474	0.0563986	3.46894	0.0612507	0.845114	0.187966	0	0	1
	04067-81-2-1-1(B)							D11071>14F3TMWR2AB024	2	S2 Breeding line	4.22867	0.177394	0.711694	0.163636	2.46259	0.0680093	0.416479	0.128515	0	0	0
	10H092K>13F3TMWR2002							D11069>13F3TMWR2001	1	S3 Breeding line	3.97608	0.112182	0.707621	0.0709665	3.08154	0.0694136	0.48584	0.0906626	0	0	1
	ALMAZ							D12025>15F3TMWR2AB011	2	S2 Breeding line	4.19307	0.241573	0.770604	0.164364	3.18034	0.0697008	0.628424	0.125347	0	0	1
	CICA1826							D10079>17F3CEABCU001	1	S3 Breeding line	4.84935	0.287462	0.769443	0.240433	3.61639	0.0699074	0.684651	0.116753	1	1	1
	CICA1815							D11097>13F3TMWR2003	1	S3 Breeding line	3.30356	0.0661117	0.676442	0.0369458	3.49582	0.0728624	0.699203	0.105151	0	0	1
	CICA1818							CICA1846	1	S3 Breeding line	3.55961	0.104668	0.841228	0.0919634	3.54634	0.0733064	0.777509	0.114843	0	0	1
	CICA1845							D10035>11F2TMWR2SS020	1	S3 Breeding line	5.26847	0.383087	0.86574	0.147465	3.63998	0.0758993	0.707709	0.155135	1	1	1
	CICA1824							D11097>13F3TMWR2001	1	S3 Breeding line	3.08392	0.040638	0.60115	0.0630378	3.59526	0.0807984	0.525522	0.114158	0	0	1
	10H035K>13F3TMWR2010							D11101>13F3TMWR2004	1	S3 Breeding line	3.75559	0.139736	0.703575	0.0828802	3.02397	0.082396	0.378006	0.0737939	0		1
	CICA1951							CICA1844	1	S3 Breeding line	4.82177	0.300645	0.892867	0.0777369	3.73745	0.0885836	0.834757	0.119512	0	0	1
	CICA1846							K13172>15F3TMWR2AB043	2	S2 Breeding line	4.12174	0.153539	0.743661	0.146191	3.64675	0.0895323	0.790351	0.099287	1	1	1
	D11081>13F3TMWR2005							D12025>14F3TMWR2AB023	1	S3 Breeding line	5.11467	0.316409	0.784839	0.121879	4.10686	0.0895523	0.763903	0.133515	0	0	1
	CICA1841							K13148>15F3TMWR2AB035	2	S2 Breeding line	3.95791	0.153952	0.807985	0.167494	3.6197	0.0898808	0.743345	0.0991973	0	0	1
	CICA1823							D13120>F101>15F3TMWR2AB009	2	S2 Breeding line	4.07957	0.256292	0.778169	0.122858	3.56673	0.0900762	0.648087	0.117228	2	2	1
	CICA1718							D11101>14F3TMWR2AB019	2	S2 Breeding line	3.65007	0.156464	0.560748	0.110117	3.35318	0.0902232	0.438577	0.10688	0	0	1
	CICA1842							K11122>14F3TMWR2AB058	2	S2 Breeding line	3.99499	0.156769	0.723258	0.156007	3.62257	0.0908374	0.889919	0.142905	0	0	1
	CICA1812							D11094>17F3CEABCU006	1	S3 Breeding line	2.80162	0.0440248	0.522521	0.043783	3.46573	0.0911341	0.403551	0.100776	0	0	1
	D10049>13F3TMWR2006							D11094>13F3TMWR2003	1	S3 Breeding line	3.58499	0.112002	0.661513	0.108719	3.88086	0.0916378	0.749563	0.0996532	0	0	1
	D10006>12F3TMWR2AB002							CICA1801	1	S3 Breeding line	5.59886	0.458173	0.87618	0.317566	3.75111	0.0921205	0.854893	0.219947	0	0	1
	CICA1819							D11061>14F3TMWR2AB010	2	S2 Breeding line	3.722	0.181901	0.547315	0.117864	3.55046	0.092455	0.739024	0.137341	0	0	1
	CICA1732							D13196>15F3TMWR2AB001	2	S2 Breeding line	4.46301	0.247986	0.79725	0.1904	3.42026	0.0933505	0.58425	0.135528	0	0	1
	CICA1844							D10024>17F3CEABCU002	1	S3 Breeding line	3.83506	0.164642	0.821701	0.0671607	3.63468	0.0938165	0.865834	0.18146	0	0	0
	D10045>13F3TMWR2002							CICA1735	1	S3 Breeding line	4.82141	0.276637	0.831574	0.161219	3.87834	0.0942407	0.713286	0.117192	0	0	1
	CICA1901							AMBAR	1	Cultivar	5.6357	0.46117	0.956574	0.276165	3.64825	0.0947386	0.672935	0.120702	0	0	1
	10H108K>13F3TMWR2025							D13213>15F3HRMT4PR002	2	S2 Breeding line	4.54871	0.2873	0.654907	0.112357	3.09314	0.0957907	0.686004	0.104679	0	0	1
	D10015>13F3TMWR2003							CICA1901	1	S3 Breeding line	5.81177	0.540649	0.844638	0.373312	3.77816	0.0998256	0.823926	0.140657	1	2	1
	CICA1156							FLIP09-229C	2	FLIP line	2.71503	0.121936	0.497242	0.134355	3.21415	0.100418	0.451595	0.100862	0	0	1
	CICA1811							D13107>15F3TMWR2AB003	2	S2 Breeding line	5.33108	0.37948	0.887824	0.197314	3.4501	0.102711	0.442221	0.116982	0	0	1
	CICA1726							D11064>14F3TMWR2AB015	1	S3 Breeding line	5.47302	0.500237	0.693965	0.435285	3.39265	0.102943	0.517578	0.189236	0	0	1
	08H163K>F4TMWR2AB010							D11025>13F3HRMT4PR003	2	S2 Breeding line	4.9329	0.284741	0.608905	0.164411	3.00255	0.103635	0.467443	0.140159	2	2
	10H094K>13F3TMWR2010							D10016>17F3CEABCU009	2	S2 Breeding line	3.38843	0.185196	0.491079	0.171747	3.08829	0.103677	0.517319	0.161195	0	0	1
	CICA1942							D10007>12F3TMWR2AB013	1	S3 Breeding line	4.78895	0.372233	0.88904	0.198706	3.69544	0.103753	0.662895	0.122464	0	0	1
	CICA1941							D13053>F103>15F3TMWR2AB011	2	S2 Breeding line	4.3738	0.256872	0.867688	0.230196	3.69458	0.106193	0.789711	0.147365	0	0	1
	CICA1902							CICA1156 (PBAROYAL)	1	S3 Breeding line	3.67043	0.059849	0.851021	0.0847318	3.6606	0.107644	0.868232	0.18452	0	2	1
	CICA1804							D13101>15F3TMWR2AB004	2	S2 Breeding line	4.65252	0.258785	0.782632	0.206813	3.44763	0.107937	0.663695	0.132128	0	0	1
	CICA1814							CICA1826	1	S3 Breeding line	4.92336	0.307196	0.915143	0.10136	3.4801	0.107954	0.78692	0.110303	0	0	1
	D10007>13F3TMWR2015							10H108K>13F3TMWR2025	1	S3 Breeding line	4.66598	0.269555	0.848224	0.117147	3.77642	0.110333	0.758607	0.112796	0	0	1
	D10007>12F3TMWR2AB018							D10028>F101>17F3CEABCU003	1	S3 Breeding line	4.29615	0.22848	0.876889	0.163087	3.77621	0.110654	0.64182	0.115935	1	1	1
	D10016>17F3CEABCU006							D14053>15F2TMWR2SS002	2	S2 Breeding line	4.66516	0.314735	0.860772	0.261538	3.79044	0.113379	0.660787	0.129483	0	2	1
	D11002>14F3TMWR2AB046							D10051>13F3TMWR2003	1	S3 Breeding line	4.63638	0.349406	0.818212	0.245314	4.00049	0.114142	0.540509	0.0849993	0	0	1
	D11019>F107>14F3TMWR2AB001							K12162>15F3TMWR2AB006	2	S2 Breeding line	4.64477	0.279396	0.865785	0.193378	4.00708	0.114901	0.819993	0.130935	0	0	1
	D10024>17F3CEABCU002							K11120>14F3TMWR2AB016	2	S2 Breeding line	4.0028	0.121263	0.836312	0.122917	3.82977	0.115642	0.922277	0.144741	0	0	1
	D10091>13F3HRMT4PR009							K11108>14F3TMWR2AB017	2	S2 Breeding line	4.58238	0.228421	0.915383	0.168381	3.95233	0.116639	0.933621	0.153397	0	0	1
	CICA1828							10H061K>13F3TMWR2010	1	S3 Breeding line	3.72579	0.0947162	0.839586	0.135078	3.61882	0.118162	0.793932	0.127788	0	0	1
	D10028>F101>17F3CEABCU003							CICA1820	1	S3 Breeding line	3.28305	0.171125	0.736219	0.100367	3.84844	0.119765	0.595611	0.110593	0	2	1
	D10079>17F3CEABCU004							D11065>13F3TMWR2039	1	S3 Breeding line	4.39385	0.192113	0.840625	0.100604	3.94824	0.121288	0.867826	0.105061	0	0	1
	CICA1817							D14189>15F2TMWR2SS010	2	S2 Breeding line	4.01816	0.244491	0.690936	0.119287	3.50461	0.121626	0.383693	0.103608	0	0	0
	D10035>11F2TMWR2SS020							D12012>14F3TMWR2AB032	2	S2 Breeding line	3.69046	0.133344	0.828765	0.201838	3.86704	0.121768	0.599405	0.171037	1	1	1
	D10007>12F3TMWR2AB013							10H209K>13F3TMWR2043	2	S2 Breeding line	4.43272	0.229579	0.826605	0.203856	3.7642	0.122034	0.903757	0.18387	0	0	1
	CICA1943							K11125>14F3TMWR2AB021	1	S3 Breeding line	3.59062	0.0752488	0.85417	0.0526308	3.70947	0.122781	0.710075	0.0723378	0	0	1
	D11064>14F3TMWR2AB015							CICA1825	1	S3 Breeding line	3.17855	0.0974331	0.71059	0.117763	4.06097	0.12287	0.845526	0.203773	0		1
	CICA1843							D11094>17F3CEABCU004	2	S2 Breeding line	4.16114	0.172097	0.606248	0.163865	3.6227	0.12326	0.488779	0.127817	0	0	1
	D10029>13F3TMWR2032							D12011>13F2TMWR2SS002	2	S2 Breeding line	4.17161	0.272736	0.682696	0.172726	3.84918	0.125764	0.527846	0.137636	0	0	1
	CICA1825							K13155>15F3TMWR2AB002	2	S2 Breeding line	3.74326	0.157355	0.682403	0.1659	3.60677	0.127219	0.683189	0.126073	0	0	1
	10H216K>13F3TMWR2020							D13115>15F3TMWR2AB032	2	S2 Breeding line	4.12451	0.288843	0.641044	0.169251	3.16435	0.127586	0.379949	0.121353	0	0	1
	D10006>12F3TMWR2AB026							ICC03996	1	Landrace	4.9882	0.315366	0.753674	0.153711	3.75784	0.128167	0.761271	0.148348	0	0	1
	CICA1903							D12027>15F3TMWR2AB013	2	S2 Breeding line	5.23084	0.355904	0.951501	0.158364	3.66789	0.128636	0.491606	0.118437	2	2	1
	D11094>12F2TMWR2SS005							D10037>12F3TMWR2AB003	1	S3 Breeding line	6.04611	0.547163	0.870526	0.0834359	4.11897	0.128929	0.684086	0.198099	0	0	1
	D10025>17F3CEABCU001							D12012>14F3TMWR2AB037	2	S2 Breeding line	4.36126	0.194982	0.828429	0.134605	3.83103	0.129403	0.743072	0.144167	1	1	1
	CICA1827							D13115>15F3TMWR2AB034	2	S2 Breeding line	3.30528	0.128505	0.569169	0.183729	3.61713	0.129791	0.744553	0.132623	0	0	1
	CICA1911							D13201>15F3TMWR2AB014	2	S2 Breeding line	4.55198	0.222588	0.85032	0.173299	3.6905	0.130039	0.687348	0.144653	0	0	1
	D10037>12F3TMWR2AB003							D12010>14F3TMWR2AB024	2	S2 Breeding line	3.96739	0.177321	0.703519	0.252731	3.87498	0.130485	0.715409	0.148173	0	0	1
	CICA1953							D11094>12F2TMWR2SS005	1	S3 Breeding line	4.04609	0.216717	0.68285	0.0506966	3.75105	0.131754	0.711255	0.114834	2	2	1
	D10101>12F3TMWR2AB023							08H082K-08HG1001>F4TMWR2AB006	1	S3 Breeding line	4.50953	0.281396	0.828386	0.153676	3.96678	0.132102	0.913001	0.1247	0	0	1
	CICA1822							D10016>17F3CEABCU006	2	S2 Breeding line	3.54035	0.148821	0.62905	0.131189	3.56306	0.132123	0.473575	0.125856	0	0	1
	D10024>17F3CEABCU004							K13166>15F3TMWR2AB006	2	S2 Breeding line	5.42958	0.416379	0.879625	0.161545	3.83061	0.134235	0.808281	0.149482	0	0	1
	CICA1952							K12165>14F3TMWR2AB025	2	S2 Breeding line	4.35567	0.200046	0.727923	0.14704	3.7458	0.136205	0.843936	0.143382	1	1	1
	D10031>13F3TMWR2020							D11096>14F3TMWR2AB026	2	S2 Breeding line	4.28599	0.274712	0.740114	0.294575	3.85982	0.137055	0.574581	0.13386	0	0	1
	D11065>13F3TMWR2028							CICA1941	1	S3 Breeding line	4.48864	0.218473	0.896443	0.194722	4.06278	0.13727	0.608665	0.083002	2	0	1
	CICA1944							D13084>15F3TMWR2AB012	2	S2 Breeding line	5.34464	0.379601	0.800232	0.221374	3.71494	0.138785	0.661821	0.177829	0	0	1
	CICA1716							D11071>13F3TMWR2025	2	S2 Breeding line	2.47064	0.131936	0.456174	0.148333	3.34414	0.140665	0.661188	0.142049	0	0	1
	D10144>17F3CEABCU002							D11019>F104>13F3TMWR2020	2	S2 Breeding line	4.1047	0.200197	0.694352	0.142688	3.98705	0.140968	0.637149	0.134815	2	0	0
	CICA1723							D10015>13F3TMWR2003	1	S3 Breeding line	5.28023	0.425488	0.876123	0.346116	3.36319	0.142862	0.67653	0.152576	0	0	1
	D10102>12F3TMWR2AB002							D11057>14F3TMWR2AB017	2	S2 Breeding line	4.97626	0.337949	0.768388	0.284267	3.96926	0.147243	0.800241	0.162456	0	0	1
	D10054>F101>12F3TMWR2AB009							CICA1827	1	S3 Breeding line	5.0841	0.3542	0.815332	0.183481	3.92171	0.148355	0.686871	0.134898	2	2	0
	D10038>13F3TMWR2004							K13148>15F3TMWR2AB014	2	S2 Breeding line	4.31558	0.177402	0.855929	0.164102	3.87612	0.14845	0.614055	0.132416	0	0	1
	D10148>17F3CEABCU004							D12022>15F3TMWR2AB022	2	S2 Breeding line	4.61926	0.265004	0.91788	0.187502	3.99162	0.148849	0.828543	0.138167	0	0	1
	D10100>12F3TMWR2AB016							CICA1944	1	S3 Breeding line	3.84865	0.106472	0.854569	0.0987545	3.95538	0.149428	0.789984	0.119994	0	0	1
	D10079>17F3CEABCU003							GENESIS079	1	Cultivar	4.26393	0.156332	0.865713	0.152736	3.94457	0.150317	0.822958	0.270826	0	0	1
	D11059>14F3TMWR2AB027							D12114>14F3TMWR2AB010	1	S3 Breeding line	3.97805	0.169613	0.561998	0.12129	4.01635	0.151461	0.56176	0.121189	0	0	1
	D11087>13F3TMWR2001							K13149>15F3TMWR2AB007	2	S2 Breeding line	3.79502	0.1875	0.742574	0.178114	4.11368	0.153964	0.89431	0.148781	0	0	1
	D11097>13F3TMWR2001							CICA1824	1	S3 Breeding line	4.9307	0.33662	0.853329	0.300971	4.2183	0.154206	0.84932	0.125574	0	0	1
	D10051>13F3TMWR2003							D14092>15F2TMWR2SS009	2	S2 Breeding line	4.15805	0.196395	0.91495	0.160569	3.90794	0.154612	0.836026	0.149016	0	0	1
	CICA1803							D12039>14F3HRMT4PR013	2	S2 Breeding line	3.58359	0.188612	0.70839	0.160822	3.4442	0.157407	0.693159	0.11277	0	0	0
	D11019>F104>13F3TMWR2020							GENESIS509	1	Cultivar	3.69121	0.118844	0.688675	0.0969467	4.00128	0.158293	0.74131	0.18981	0	0	1
	D11090>13F3TMWR2001							ALMAZ	1	Cultivar	4.63818	0.299802	0.860843	0.172783	4.11598	0.158947	0.897419	0.148108	2	0	1
	D11101>14F3TMWR2AB019							D11103>14F3TMWR2AB006	2	S2 Breeding line	4.37791	0.26949	0.908204	0.186451	4.25415	0.160641	0.746467	0.105142	0	0	1
	D12039>14F3HRMT4PR013							CICA1911	2	S2 Breeding line	5.95721	0.565961	0.930664	0.373682	4.32119	0.16208	0.830207	0.168342	0	0	1
	D10016>17F3CEABCU009							D13079>15F3TMWR2AB009	2	S2 Breeding line	4.29324	0.276988	0.734187	0.212715	3.81214	0.162505	0.546267	0.306373	0	0	1
	D10148>17F3CEABCU005							05109-1279	2	S2 Breeding line	4.98784	0.354629	0.875612	0.31499	3.9927	0.163027	0.80749	0.163061	1	1	1
	10H137K>13F3TMWR2032							D11081>13F3TMWR2005	1	S3 Breeding line	2.94862	0.0601276	0.499363	0.0757958	3.1084	0.163942	0.472394	0.0798127	0	0	1
	D11094>17F3CEABCU002							K12172>14F3TMWR2AB026	2	S2 Breeding line	4.0789	0.152682	0.748409	0.162252	4.15657	0.164183	0.835648	0.170457	0	0	1
	D11064>14F3TMWR2AB011							D10006>12F3TMWR2AB002	1	S3 Breeding line	4.1269	0.202377	0.843576	0.15518	4.05702	0.16455	0.784657	0.119164	0	0	1
	D11025>13F3HRMT4PR003							D10007>12F3TMWR2AB018	1	S3 Breeding line	6.45013	0.63836	0.859911	0.412726	4.00739	0.166126	0.752796	0.120713	0	0	1
	D11103>13F3TMWR2022							K12152>14F3TMWR2AB005	2	S2 Breeding line	4.93668	0.341969	0.879037	0.253768	4.25671	0.168644	0.720824	0.143986	0	0	1
	D11094>13F3TMWR2003							CICA1352 (PBAMAGNUS)	1	S3 Breeding line	4.09922	0.250311	0.867646	0.173121	4.12552	0.169028	0.854906	0.128028	0	0	0
	D10007>12F3TMWR2AB009							D13083>15F3TMWR2AB009	2	S2 Breeding line	4.52367	0.255985	0.915101	0.181531	3.75785	0.169398	0.683123	0.141429	0	0	1
	D11057>14F3TMWR2AB017							CICA1731	1	S3 Breeding line	4.37453	0.198613	0.897549	0.112479	4.01187	0.169623	0.84743	0.131808	0	0	1
	D11072>14F3TMWR2AB009							D13057>F103>15F3TMWR2AB006	2	S2 Breeding line	6.51912	0.641011	0.952114	0.276723	4.1045	0.170775	0.931869	0.153161	0	0	1
	D10026>17F3CEABCU002							D11065>13F3TMWR2028	1	S3 Breeding line	2.93511	0.0955682	0.583137	0.123463	3.84002	0.171062	0.634466	0.10043	0	0	1
	D11065>13F3TMWR2039							D10102>12F3TMWR2AB002	1	S3 Breeding line	4.49043	0.277143	0.773218	0.168833	4.07164	0.171646	0.826851	0.215832	1	1	1
	CICA1801							D13079>15F3TMWR2AB013	2	S2 Breeding line	4.68846	0.262285	0.836661	0.189998	3.44115	0.172075	0.635707	0.157241	0	0	1
	D11001>13F2TMWR2SS005							K11123>14F3TMWR2AB049	2	S2 Breeding line	3.65935	0.189228	0.677338	0.163452	3.99915	0.172098	0.928694	0.1485	0	0	1
	CICA1820							D11087>13F3TMWR2001	1	S3 Breeding line	4.73476	0.289681	0.877014	0.113683	3.55413	0.17337	0.477065	0.0851238	0	0	1
	D12027>15F3TMWR2AB013							10H216K>13F3TMWR2020	2	S2 Breeding line	4.69434	0.277808	0.850417	0.130139	4.31157	0.174265	0.847529	0.145089	0	0	1
	D11097>13F3TMWR2003							D11060>14F3TMWR2AB020	2	S2 Breeding line	4.37653	0.223091	0.728894	0.159222	4.21927	0.174472	0.821548	0.165506	0	0	1
	D10079>17F3CEABCU001							D10025>17F3CEABCU001	1	S3 Breeding line	5.07664	0.353628	0.879855	0.165126	3.94297	0.176387	0.708685	0.128858	0	0	1
	D11060>14F3TMWR2AB020							CICA1822	1	S3 Breeding line	6.5665	0.627129	0.890457	0.355851	4.03792	0.17699	0.849142	0.171285	1	1	1
	D10148>17F3CEABCU002							K11125>14F3TMWR2AB022	2	S2 Breeding line	3.98488	0.163374	0.683852	0.154862	3.99033	0.178493	0.880024	0.150285	0	0	1
	D11061>14F3TMWR2AB010							D12107>F108>15F3TMWR2AB018	2	S2 Breeding line	5.69002	0.461706	0.806713	0.254301	4.04835	0.178679	0.775406	0.137112	2	2	1
	D11094>17F3CEABCU004							K13133>15F3TMWR2AB011	2	S2 Breeding line	4.78807	0.333168	0.92017	0.218142	4.16299	0.180007	0.834029	0.146696	0	0	1
	D11094>17F3CEABCU006							CICA1953	1	S3 Breeding line	3.336	0.126316	0.719157	0.0987565	4.17968	0.180898	0.846395	0.180954	0	0	1
	D12025>14F3TMWR2AB020							D11097>17F3CEABCU002	2	S2 Breeding line	4.05457	0.207525	0.660324	0.161291	4.30657	0.182257	0.779561	0.156516	0	0	1
	D12052>13F2TMWR2SS012							D14049>15F2TMWR2SS006	2	S2 Breeding line	4.93072	0.34766	0.921623	0.204587	4.35185	0.18373	0.914298	0.159012	1	1	0
	D12114>14F3TMWR2AB010							K11110>14F3TMWR2AB016	2	S2 Breeding line	4.11921	0.203468	0.987401	0.179283	4.37555	0.186739	0.936198	0.162373	0	0	1
	D12107>F108>15F3TMWR2AB018							D13101>15F3TMWR2AB017	2	S2 Breeding line	6.0432	0.537925	0.871593	0.269136	4.35771	0.188971	0.734594	0.163106	0	0	1
	D10057>F104>13F3TMWR2013							D10079>17F3CEABCU003	1	S3 Breeding line	3.99052	0.129825	0.773809	0.101522	3.92283	0.189306	0.676408	0.12435	2	2	1
	D12011>14F3TMWR2AB018							D10031>13F3TMWR2020	1	S3 Breeding line	5.44496	0.441451	0.832156	0.150397	4.2731	0.189627	0.68944	0.105695	2	0	1
	D11071>14F3TMWR2AB024							CICA1942	1	S3 Breeding line	3.83694	0.107898	0.802543	0.124472	4.0942	0.189851	0.676077	0.104679	0	0	1
	D13101>15F3TMWR2AB004							D13222>15F3TMWR2AB016	2	S2 Breeding line	5.74167	0.457925	0.835852	0.197005	4.43025	0.190785	0.601386	0.114628	0	0	1
	D10138>F104>13F3TMWR2008							CICA1732	1	S3 Breeding line	3.43673	0.0891161	0.773212	0.104632	3.98528	0.190921	0.751924	0.0948867	0	0	1
	D12117>14F3TMWR2AB015							K13155>15F3TMWR2AB017	2	S2 Breeding line	5.03629	0.319469	0.857426	0.158674	4.37997	0.191133	0.82499	0.0979399	0	0	1
	D11069>13F3TMWR2001							CICA1716	1	S3 Breeding line	5.96939	0.595168	0.837098	0.304023	4.07445	0.195334	0.812802	0.181913	0	0	1
	D12010>14F3TMWR2AB024							D10029>13F3TMWR2032	1	S3 Breeding line	4.56885	0.293992	0.837055	0.226379	4.26378	0.196768	0.740399	0.113486	0	0	1
	D12011>13F2TMWR2SS002							D11064>14F3TMWR2AB011	2	S2 Breeding line	3.88168	0.151834	0.625821	0.169701	4.27156	0.198088	0.582598	0.162991	0	0	1
	D11070>13F3TMWR2014							D10057>F104>13F3TMWR2013	1	S3 Breeding line	3.79549	0.0820654	0.833044	0.0677765	4.07665	0.198096	0.734724	0.0977874	1	1	1
	D12020>14F3TMWR2AB012							D10045>13F3TMWR2002	1	S3 Breeding line	4.58888	0.22665	0.681144	0.113312	4.30137	0.198587	0.688604	0.138524	1	1	1
	D11096>14F3TMWR2AB026							CICA1821	1	S3 Breeding line	5.59985	0.496047	0.84011	0.119997	4.18864	0.199082	0.704056	0.153126	0	0	1
	D11064>13F3TMWR2022							D11025>13F3TMWR2031	2	S2 Breeding line	4.5093	0.227557	0.695751	0.151409	4.05491	0.199627	0.786474	0.188366	2	2	0
	D11040>13F3TMWR2016							CICA1903	1	S3 Breeding line	6.07261	0.578559	0.885035	0.349635	4.01138	0.206554	0.901002	0.130468	0	0	1
	D13053>F103>15F3TMWR2AB011							CICA1726	1	S3 Breeding line	4.79752	0.315516	0.905807	0.194945	4.38396	0.2103	0.814503	0.113042	2	2	1
	D11103>14F3TMWR2AB006							D10024>17F3CEABCU004	1	S3 Breeding line	3.39129	0.0606531	0.650867	0.0870216	4.25887	0.210837	0.79368	0.139077	2	2	1
	D13107>15F3TMWR2AB003							PBASEAMER	1	Cultivar	3.72155	0.148887	0.806345	0.197895	4.46476	0.211189	0.893303	0.133854	0	0	1
	D13084>15F3TMWR2AB012							CICA1622	1	S3 Breeding line	5.99899	0.489702	0.881209	0.480128	4.42617	0.212813	0.919408	0.176494	1	1	1
	D10027>F102>17F3CEABCU002							D12112>F101>14F3TMWR2AB007	1	S3 Breeding line	4.52794	0.254361	0.848571	0.133096	3.84513	0.213635	0.759488	0.188857	0	0	1
	D12041>14F3TMWR2AB021							08H158K>F4TMWR2AB006	1	S3 Breeding line	3.87439	0.124151	0.696897	0.113448	4.3393	0.213662	0.754548	0.0894937	0	0	1
	D12012>14F3TMWR2AB032							CICA1819	1	S3 Breeding line	6.69276	0.698886	0.885321	0.534271	4.28392	0.216893	0.86372	0.117928	1	1	1
	D11096>17F3CEABCU002							D12107>F106>15F3TMWR2AB005	2	S2 Breeding line	5.46414	0.381766	0.89337	0.194983	4.19431	0.217148	0.853603	0.142749	0	0	1
	D12025>15F3TMWR2AB011							CICA1902	1	S3 Breeding line	5.653	0.5149	0.867717	0.202182	4.31142	0.219473	0.688289	0.131271	2	2	1
	D11097>17F3CEABCU002							D12020>14F3TMWR2AB012	1	S3 Breeding line	3.71834	0.216632	0.595956	0.13883	4.2467	0.219621	0.721244	0.132408	0	0	1
	D12012>14F3TMWR2AB037							D10100>12F3TMWR2AB016	1	S3 Breeding line	6.10618	0.618388	0.879863	0.23519	4.28458	0.220901	0.811767	0.111387	0	0	1
	D11101>13F3TMWR2004							D11090>13F3TMWR2001	1	S3 Breeding line	2.92355	0	0.666439	0.0802908	4.24811	0.222756	0.759551	0.135002	0	0	1
	D12025>14F3TMWR2AB023							D13207>15F3TMWR2AB014	2	S2 Breeding line	4.95531	0.314907	0.85748	0.251282	4.31139	0.223194	0.870698	0.158138	1	1	1
	D12050>14F3TMWR2AB004							D11103>13F3TMWR2022	1	S3 Breeding line	4.73298	0.275629	0.784968	0.126747	4.3456	0.224329	0.711152	0.117252	0	0	1
	D12022>15F3TMWR2AB022							D10026>17F3CEABCU002	1	S3 Breeding line	5.74926	0.488101	0.888574	0.288142	4.30259	0.225192	0.807157	0.157592	2	2	1
	D12090>15F3TMWR2AB027							CICA1817	1	S3 Breeding line	5.8639	0.577726	0.847167	0.366931	4.3519	0.227977	0.841757	0.131324	0	0	1
	D12041>14F3TMWR2AB016							D13202>15F3TMWR2AB003	2	S2 Breeding line	6.70834	0.693162	0.902287	0.268244	4.32455	0.230773	0.789167	0.16905	1	1	1
	D13115>15F3TMWR2AB034							D12025>14F3TMWR2AB020	2	S2 Breeding line	4.0083	0.170055	0.651553	0.191938	4.46926	0.23322	0.873203	0.208724	0	0	1
	D13201>15F3TMWR2AB014							FLIP07-225C	2	FLIP line	6.00679	0.536898	0.9234	0.255447	4.50078	0.234453	0.942709	0.172384	1	1	1
	D13101>15F3TMWR2AB017							10H122K>13F3TMWR2018	2	S2 Breeding line	4.73777	0.249293	0.941518	0.157986	4.45736	0.240485	0.917561	0.155897	0	0	1
	D13197>15F3TMWR2AB015							D11072>14F3TMWR2AB009	2	S2 Breeding line	4.5282	0.308068	0.904629	0.193074	4.48965	0.241049	0.792466	0.194023	0	0	1
	D12008>15F3TMWR2AB023							10H137K>13F3TMWR2032	2	S2 Breeding line	6.37193	0.618142	0.953871	0.404406	4.26174	0.241358	0.922819	0.15409	0	0	1
	D14049>15F2TMWR2SS006							D12008>15F3TMWR2AB023	2	S2 Breeding line	4.01149	0.222331	0.662963	0.175764	4.69895	0.241597	0.704989	0.116595	2	2	1
	D12107>F106>15F3TMWR2AB005							D13197>15F3TMWR2AB015	2	S2 Breeding line	6.44241	0.66807	0.935299	0.38785	4.35727	0.241622	0.944022	0.153225	0	0	1
	D13056>F102>15F3TMWR2AB013							CICA1845	1	S3 Breeding line	6.33619	0.672501	0.860682	0.341999	4.38908	0.242452	0.679408	0.154394	0	0	1
	D13057>F103>15F3TMWR2AB006							D10138>F104>13F3TMWR2008	2	S2 Breeding line	6.04442	0.533284	0.918809	0.266728	4.3969	0.245212	0.746888	0.181697	0	0	0
	D13226>15F3TMWR2AB005							D13079>15F3TMWR2AB015	2	S2 Breeding line	3.84797	0.161059	0.654983	0.173091	4.62941	0.247714	0.673346	0.231889	0	0	1
	D13219>15F3TMWR2AB025							D10049>13F3TMWR2006	1	S3 Breeding line	5.61326	0.476306	0.837145	0.309586	4.57766	0.24921	0.846961	0.206568	0	0	1
	D13079>15F3TMWR2AB009							D11019>F107>14F3TMWR2AB001	2	S2 Breeding line	5.23088	0.357231	0.88753	0.190452	4.40914	0.253192	0.850378	0.156882	1	1	1
	D13207>15F3TMWR2AB014							CICA1813	1	S3 Breeding line	4.68584	0.309246	0.863875	0.141805	4.53215	0.256284	0.824347	0.220596	2	2	1
	D13222>15F3TMWR2AB007							D13263>15F3TMWR2AB017	2	S2 Breeding line	6.54949	0.581448	0.809731	0.43959	4.59341	0.261311	0.866122	0.148698	0	0	1
	D13079>15F3TMWR2AB013							D13226>15F3TMWR2AB005	2	S2 Breeding line	5.56077	0.394727	0.919958	0.173725	4.4095	0.263112	0.889659	0.242745	2	2	1
	D11025>13F3TMWR2031							D11070>13F3TMWR2014	1	S3 Breeding line	4.57588	0.26997	0.748047	0.168705	4.01042	0.26588	0.729012	0.231643	0	0	1
	D13202>15F3TMWR2AB003							D12011>14F3TMWR2AB018	2	S2 Breeding line	4.33697	0.219638	0.791091	0.194208	4.52915	0.267173	0.724359	0.132315	0	0	1
	D13120>F101>15F3TMWR2AB009							D10101>12F3TMWR2AB023	1	S3 Breeding line	5.74949	0.493739	0.849964	0.180333	4.4767	0.269971	0.869448	0.17034	0	0	1
	D13219>15F3TMWR2AB003							D13120>F103>15F3TMWR2AB021	2	S2 Breeding line	5.1859	0.390389	0.820025	0.211178	4.56573	0.270222	0.801941	0.205494	0	0	1
	D13083>15F3TMWR2AB009							CICA1943	1	S3 Breeding line	4.14057	0.192425	0.732272	0.107791	4.42081	0.274124	0.827855	0.149122	1	1	1
	D13058>F101>15F3TMWR2AB003							PBAMONARCH	1	Cultivar	5.747	0.528254	0.832344	0.280239	4.40336	0.275422	0.870317	0.237441	0	0	1
	D11071>13F3TMWR2025							D13222>15F3TMWR2AB007	2	S2 Breeding line	5.76066	0.453947	0.95609	0.365346	4.08774	0.275734	0.764501	0.225492	2	2	1
	D13115>15F3TMWR2AB032							KALKEE	1	Cultivar	5.89458	0.539399	0.901111	0.322627	4.46881	0.276833	0.872733	0.120114	0	0	1
	D13120>F103>15F3TMWR2AB021							D10054>F101>12F3TMWR2AB009	1	S3 Breeding line	3.26854	0.156226	0.698459	0.0559565	4.48707	0.278701	0.746462	0.118106	0	0	1
	D14077>15F2TMWR2SS001							D10079>17F3CEABCU004	1	S3 Breeding line	5.2068	0.407344	0.878803	0.180163	4.71808	0.27932	0.784157	0.117923	2	2	1
	D12112>F101>14F3TMWR2AB007							CICA1718	1	S3 Breeding line	5.85082	0.566758	0.87526	0.218781	4.36941	0.289932	0.835732	0.224166	0	0	1
	D13222>15F3TMWR2AB016							NEELAM	1	Cultivar	6.55142	0.667719	0.834252	0.596953	4.60946	0.294116	0.799711	0.214868	0	0	1
	D13213>15F3HRMT4PR002							CICA1804	1	S3 Breeding line	5.50687	0.467067	0.87729	0.346591	4.55772	0.296789	0.901992	0.274347	1	1	1
	GENESIS079							D14077>15F2TMWR2SS001	2	S2 Breeding line	5.51772	0.447862	0.811005	0.306778	4.97357	0.322353	0.983756	0.192638	1	1	1
	D13079>15F3TMWR2AB015							PBASTRIKER	1	Cultivar	6.53254	0.67289	0.868871	0.606491	4.41712	0.322841	0.82198	0.349691	1	1	1
	FLIP09-229C							GENESIS425	1	Cultivar	4.08816	0.131634	0.878815	0.0974763	4.96606	0.326464	0.85221	0.202268	1	1	1
	D14053>15F2TMWR2SS002							CICA1814	1	S3 Breeding line	4.99575	0.338241	0.874401	0.176297	4.70994	0.330141	0.912715	0.306281	1	1	1
	GENESIS509							D10091>13F3HRMT4PR009	2	S2 Breeding line	5.68273	0.472886	0.834672	0.174222	5.08333	0.335352	0.970146	0.143442	0	0	0
	D13196>15F3TMWR2AB001							D11059>14F3TMWR2AB027	2	S2 Breeding line	4.15834	0.177467	0.874772	0.1376	4.48917	0.343554	0.686253	0.125922	0	0	1
	GENESIS425							CICA1728	1	S3 Breeding line	6.03398	0.54439	0.908182	0.427176	5.05065	0.344337	0.871499	0.180617	0	0	1
	FLIP09-018C							CICA1823	1	S3 Breeding line	5.76185	0.573704	0.905896	0.457573	4.94985	0.352306	0.817685	0.224416	2	2	1
	D14189>15F2TMWR2SS010							D11002>14F3TMWR2AB046	1	S3 Breeding line	5.99318	0.53275	0.892288	0.447042	4.93612	0.35695	0.713477	0.181159	0	0	1
	K11120>14F3TMWR2AB016							10H092K>13F3TMWR2002	2	S2 Breeding line	4.70331	0.326858	0.882047	0.170029	5.20802	0.362079	0.904276	0.195841	0	0	1
	D13263>15F3TMWR2AB017							CICA1818	1	S3 Breeding line	5.0649	0.355912	0.814912	0.315696	4.65145	0.36361	0.834418	0.245263	1	1	1
	K11122>14F3TMWR2AB058							FLIP09-018C	2	FLIP line	3.25226	0.157636	0.591675	0.143181	5.23521	0.368002	0.816915	0.131383	0	0	1
	GENESIS090							D11001>13F2TMWR2SS005	1	S3 Breeding line	5.87547	0.498718	0.885611	0.386169	5.00483	0.373116	0.800017	0.309038	0	0	1
	D14092>15F2TMWR2SS009							D10007>12F3TMWR2AB009	1	S3 Breeding line	5.62545	0.488975	0.856861	0.286535	4.80294	0.374442	0.853317	0.138397	0	0	1
	K11108>14F3TMWR2AB017							GENESIS836	1	Cultivar	6.51394	0.659394	0.881204	0.330377	5.13406	0.382039	0.846475	0.246377	0	0	1
	K11123>14F3TMWR2AB049							CICA1812	1	S3 Breeding line	5.8609	0.571162	0.880507	0.415701	5.26605	0.402107	0.884818	0.181023	1	1	0
	ICC03996							PBAHATTRICK	1	Cultivar	5.50737	0.466752	0.858355	0.426207	5.1235	0.408199	0.819474	0.241787	2	2	1
	Howzat							CICA1811	1	S3 Breeding line	5.59866	0.479503	0.831048	0.331177	5.10905	0.409345	0.815494	0.16227	0	0	0
	FLIP07-225C							CICA1828	1	S3 Breeding line	5.99855	0.560334	0.864964	0.300967	4.94004	0.413097	0.863671	0.290817	2	2	0
	GENESIS836							D10148>17F3CEABCU002	1	S3 Breeding line	4.16228	0.220777	0.6918	0.136806	5.10043	0.41508	0.823211	0.247987	1	1	1
	K11125>14F3TMWR2AB022							K12182>14F3TMWR2AB001	1	S3 Breeding line	4.96289	0.346424	0.904178	0.273515	5.35233	0.422887	0.937153	0.343646	0	0	1
	K11110>14F3TMWR2AB016							PBABOUNDARY	1	Cultivar	6.42471	0.598786	0.905143	0.51997	5.13592	0.435745	0.840739	0.26819	2	2	1
	K12172>14F3TMWR2AB026							D13219>15F3TMWR2AB003	2	S2 Breeding line	4.78465	0.301113	0.882697	0.220454	5.53473	0.43854	1.0198	0.269653	1	1	1
	K11125>14F3TMWR2AB021							10H035K>13F3TMWR2010	1	S3 Breeding line	5.88564	0.572296	0.847778	0.247722	5.26959	0.443884	0.848291	0.252526	1	1	1
	K12182>14F3TMWR2AB001							D12090>15F3TMWR2AB027	2	S2 Breeding line	6.75734	0.725693	0.894038	0.442748	5.58703	0.450103	0.866654	0.247302	0	0	1
	K12162>15F3TMWR2AB006							CICA1815	1	S3 Breeding line	4.89196	0.315431	0.912865	0.157423	5.36111	0.459144	0.864374	0.256057	2	1	0
	K12152>14F3TMWR2AB005							CICA1723	1	S3 Breeding line	6.57294	0.640159	0.831831	0.538472	5.36106	0.462794	0.855481	0.334005	1	1	1
	K13133>15F3TMWR2AB011							04067-81-2-1-1(B)	2	C. echinospermum breeding line	4.81728	0.320645	0.884261	0.161448	5.61263	0.468664	0.996919	0.292555	1	1	0
	K13149>15F3TMWR2AB007							D10027>F102>17F3CEABCU002	2	S2 Breeding line	6.95417	0.723926	0.984525	0.53098	5.7545	0.469397	0.928486	0.405294	1	1	1
	K12165>14F3TMWR2AB025							D10148>17F3CEABCU004	1	S3 Breeding line	5.02317	0.415517	0.849006	0.210076	5.41041	0.472879	0.883691	0.254181	1	1	0
	K13148>15F3TMWR2AB014							D13058>F101>15F3TMWR2AB003	2	S2 Breeding line	4.67057	0.333468	0.791685	0.206132	5.64949	0.492226	0.890109	0.249656	1	1	1
	K12165>14F3TMWR2AB032							D10148>17F3CEABCU005	1	S3 Breeding line	6.10398	0.614535	0.882879	0.41997	5.49399	0.501498	0.929952	0.291617	1	1	0
	K13155>15F3TMWR2AB002							PBAMAIDEN	1	Cultivar	5.87421	0.519316	0.878106	0.225817	5.76462	0.518869	0.818018	0.387385	2	2	1
	K13148>15F3TMWR2AB035							D12052>13F2TMWR2SS012	1	S3 Breeding line	6.02737	0.577069	0.912721	0.524335	5.71093	0.56085	0.964632	0.445983	1	1	1
	K13155>15F3TMWR2AB017							CICA1714	1	S3 Breeding line	6.8475	0.729289	0.863157	0.684227	5.77212	0.564926	0.909441	0.422933	1	1	1
	NEELAM							CICA1816	1	S3 Breeding line	5.49045	0.457869	0.738187	0.272535	6.01713	0.569422	0.947011	0.428673	1	2	0
	K13166>15F3TMWR2AB001							D13056>F102>15F3TMWR2AB013	2	S2 Breeding line	5.16628	0.403876	0.908563	0.252226	5.93288	0.574832	0.90005	0.255391	2	2	1
	PBAMONARCH							CICA1803	1	S3 Breeding line	7.9659	0.844422	0.93293	0.800413	6.24194	0.58134	0.846337	0.448516	0	0	1
	K13166>15F3TMWR2AB006							D12041>14F3TMWR2AB016	1	S3 Breeding line	7.16084	0.732833	0.895326	0.734009	5.93584	0.59435	0.909722	0.418125	1	1	1
	PBAMAIDEN							PBASLASHER	1	Cultivar	5.71313	0.445404	0.935827	0.278865	6.22472	0.595377	0.812525	0.302236	2	0	1
	KYABRA							PBADRUMMOND	1	Cultivar	7.19475	0.732824	0.864677	0.726481	5.99366	0.599395	0.850756	0.343374	1	1	1
	K13172>15F3TMWR2AB043							D11040>13F3TMWR2016	1	S3 Breeding line	7.3816	0.799353	0.875596	0.821505	5.95966	0.60162	0.989977	0.379928	1	1	1
	PBADRUMMOND							K12165>14F3TMWR2AB032	2	S2 Breeding line	6.22491	0.541031	0.905347	0.298708	6.19534	0.611634	0.883373	0.404336	1	1	1
	PBAHATTRICK							D12041>14F3TMWR2AB021	1	S3 Breeding line	6.22755	0.582745	0.858606	0.497825	6.21309	0.613102	0.836861	0.499899	1	1	1
	KALKEE							CICA1802	1	S3 Breeding line	7.18435	0.761016	0.891473	0.720399	5.98724	0.618241	0.834741	0.453243	1	1	1
	PBAPISTOL							Howzat	1,2	Cultivar	7.32369	0.866708	0.940538	0.644342	6.42475	0.633784	0.978772	0.500348	2	1	1
	PBABOUNDARY							PBAPISTOL	1	Cultivar	7.73081	0.799241	0.869475	0.745537	6.1363	0.646606	0.80646	0.676675	1	2	1
	PBASLASHER							D13219>15F3TMWR2AB025	2	S2 Breeding line	6.90463	0.696642	0.97853	0.432161	6.86388	0.71156	0.911746	0.578368	1	1	1
	PBASEAMER							D12050>14F3TMWR2AB004	1	S3 Breeding line	7.80047	0.83646	0.856956	0.80046	6.51501	0.731627	0.872652	0.441064	0	0	1
	PBASTRIKER							KYABRA	1	Cultivar	7.65035	0.797236	0.848712	0.793232	7.63121	0.797884	0.81568	0.785456	1	1	1
