# Supplementary material for: Genome-Wide Association Analyses Track Genomic Regions for Resistance to Ascochyta rabiei in Australian Chickpea Breeding Germplasm
Source: Front Plant Sci. 2022 May 18;13:877266. doi: 10.3389/fpls.2022.877266 (PMC9159299; doi:10.3389/fpls.2022.877266)
Supplement: Supplementary file 5 [file Table_2.xlsx]

## Sheet: Sheet1
Supplementary Table 2. List of KASP markers used in this study
Chr	KASP PPRIMER	SNP Marker	Position of SNP/INDEL	Allele1 primer	Allele2 primer	Common primer	Reference
Ca2	CP_KASP99	Ca2v2.6p18233152_G/A	18233152	GAAGGTGACCAAGTTCATGCTCAAAGGTGTATTTCCTTCTTTATCCC	GAAGGTCGGAGTCAACGGATTGCAAAGGTGTATTTCCTTCTTTATCCT	ATATTACAAAGCCAAACTCCTGAACTTCAT	Deokar et al 2018
Ca2	CP_KASP100	Ca2v2T_Ap18250143_A/T	18250143	GAAGGTCGGAGTCAACGGATTAAGTGGAGGTAAAGACCAACTTCAT	GAAGGTGACCAAGTTCATGCTAAGTGGAGGTAAAGACCAACTTCAA	CCCACATTTGGTTATTGATGCTTTCCAAT	Deokar et al 2018
Ca4	CP_KASP106	Ca4v2.6p 904185_A/C	904185	GAAGGTGACCAAGTTCATGCTTTGATGATAATGCTGCATACCGCA	GAAGGTCGGAGTCAACGGATTTGATGATAATGCTGCATACCGCC	CCTCTTGTGTTGTATCACGAAGTGCAA	Deokar et al 2018
Ca4	CP_KASP105	Ca4v2.6p43806808_A/G	43806808	GAAGGTGACCAAGTTCATGCTCCAAACCGCATCAACTGCCTC	GAAGGTCGGAGTCAACGGATTCCCAAACCGCATCAACTGCCTT	GGTGTGATTATAATTGGTGCTGGCCT	Deokar et al 2018
Ca4	CP_KASP104	Ca4v2G_Cp28791114_C/G	28791114	GAAGGTCGGAGTCAACGGATTCGTTCCATAATTGAAGTTGCAGGC	GAAGGTGACCAAGTTCATGCTCGTTCCATAATTGAAGTTGCAGGG	TATAGCATGACTTCTTGGGAGAGTGAT	Deokar et al 2018
Ca4	CP_KASP103	Ca4v2T_Gp26669292_G/T	26669292	GAAGGTCGGAGTCAACGGATTCATTTTTCTTCATTATCATACCAACTTCTC	GAAGGTGACCAAGTTCATGCTTCATTTTTCTTCATTATCATACCAACTTCTA	GTTAAGCTCAGAGAGTTTTTGTTGAAGATT	Deokar et al 2018
