# Supplementary material for: Genome-Wide Association Analyses Track Genomic Regions for Resistance to Ascochyta rabiei in Australian Chickpea Breeding Germplasm
Source: Front Plant Sci. 2022 May 18;13:877266. doi: 10.3389/fpls.2022.877266 (PMC9159299; doi:10.3389/fpls.2022.877266)
Supplement: Supplementary file 6 [file Table_3.xlsx]

## Sheet: Sheet1
Supplementary Table 3. Summary of SNP marker distribution in Haplotype blocks (HB)
Chromosome	No of SNP Markers	No of HB	No of SNP in HB
Ca1	256	43	169
Ca2	127	22	66
Ca3	164	16	61
Ca4	475	60	206
Ca5	111	12	33
Ca6	562	29	92
Ca7	156	21	84
Ca8	64	6	25
Scaffold	49	6	13
Unmapped	172	NA	NA
Total	2136	215	749
