# Supplementary material for: Genome-Wide Association Analyses Track Genomic Regions for Resistance to Ascochyta rabiei in Australian Chickpea Breeding Germplasm
Source: Front Plant Sci. 2022 May 18;13:877266. doi: 10.3389/fpls.2022.877266 (PMC9159299; doi:10.3389/fpls.2022.877266)
Supplement: Supplementary file 7 [file Table_4.xlsx]

## Sheet: Sheet1
Supplementary Table 4 Significant markers identified in PBA Drummond/CICA1841 F3 population against TR9571 isolate
No	Chromosome	Physical Position (bp)	DArT Marker	-log10(P-Value)	Regression Bonf. P	Regression FDR	GeneID	START (bp)	END (bp)	Annotation	Distance from SNP (bp)
1	Ca1	1709549	5825150|F|0-67:A>G	4.62192	0.00931417	0.000582135	Ca06991	1695698	1719782	G-type lectin S-receptor-like serine/threonine-protein kinase	0
							Ca06983	1703510	1707413	Receptor-like serine/threonine-protein kinase	2136
2	Ca1	2126529	10268252|F|0-58:C>A	4.5738	0.0104055	0.000612089	Ca07042	2124671	2129065	Uncharacterized protein n=73 Tax=Mesangiospermae RepID=B9HYM5_POPTR	0
3	Ca1	2170923	10266294|F|0-42:T>C	4.66188	0.00849533	0.000606809	Ca07038	2172617	2174422	Polyphenol oxidase	1694
4	Ca1	3496068	11063160|F|0-17:G>A	5.04993	0.00347644	0.00115881	Ca07220	3490409	3491266	probable C-terminal domain small phosphatase n=1 Tax=Cicer arietinum	0
5	Ca2	17214916	5825281|F|0-54:C>T	4.85541	0.00544076	0.000680095	Ca29963	17221980	17226134	Probable inactive receptor-like protein kinase	7064
6	Ca2	17224325	5825337|F|0-63:G>A	4.74055	0.00708787	0.000644352	Ca29963	17221980	17226134	Probable inactive receptor-like protein kinase	0
7	Ca2	17252672	5826172|F|0-44:G>T	4.49365	0.0125145	0.000695253	Ca29960	17257045	17259018	Ankyrin repeat	4373
8	Ca2	17283466	5825410|F|0-11:A>G	4.85541	0.00544076	0.000680095	Ca29966	17283371	17286153	ferritin-4, chloroplastic	0
9	Ca2	17527340	5825666|F|0-35:G>T	4.85541	0.00544076	0.000680095	Ca29987	17526500	17535290	probable sodium-coupled neutral amino acid transporter	0
10	Ca2	17559304	5826151|F|0-33:T>A	4.85541	0.00544076	0.000680095	Ca29986	17574378	17576047	Peroxidase P7	15074
11	Ca2	17978554	5825181|F|0-21:T>C	4.8097	0.00604449	0.000604449	Ca30016	17986324	17991195	Protein-tyrosine-phosphatase IBR5	7770
12	Ca2	17992915	5825673|F|0-30:A>G	4.98488	0.00403821	0.00100955	Ca30016	17986324	17991195	Protein-tyrosine-phosphatase IBR5	1720
13	Ca2	18060842	5825515|F|0-12:A>G	5.20711	0.00242078	0.00242078	Ca30020	18060182	18072465	E3 ubiquitin-protein ligase BRE1-like 2 isoform X1	0
14	Ca2	18485579	5825314|F|0-38:G>T	4.81074	0.00603006	0.000670006	Ca30056	18465581	18469111	LRR receptor-like serine/threonine-protein kinase	16468
15	Ca7	2352759	8776178|F|0-27:G>A	5.07428	0.00328692	0.00164346	Ca15245	2352411	2353529	UPF0496 plant-like protein	0
16	Ca7	23532379	5825848|F|0-66:T>C	4.71988	0.00743334	0.000619445	Ca16809	23527888	23532922	uncharacterized protein LOC101498678 isoform X1 n=2 Tax=Cicer arietinum	0
17	Ca7	23744896	5825371|F|0-9:A>T	4.47159	0.0131667	0.000692983	Ca16822	23741641	23746521	Zinc finger CCCH domain-containing protein 62-like	0
