# Supplementary material for: Genome-Wide Association Analyses Track Genomic Regions for Resistance to Ascochyta rabiei in Australian Chickpea Breeding Germplasm
Source: Front Plant Sci. 2022 May 18;13:877266. doi: 10.3389/fpls.2022.877266 (PMC9159299; doi:10.3389/fpls.2022.877266)
Supplement: Supplementary file 8 [file Table_5.xlsx]

## Sheet: Sheet1
Supplementary Table 5. Significant markers identified in CBA Captain/CICA1841 F3 population
No	Chromosome	Physical Position (bp)	DArT/SNP Marker	-log10(P-Value)	Bonf. P	FDR	GeneID	START (bp)	END (bp)	Annotation	Distance from SNP
1	Ca1	1976301	5825483|F|0-12:A>G	7.76131	7.45e-06	7.45e-06	Ca07013	1976843	1980978	PAP-specific phosphatase	542
2	Ca1	2126529	10268252|F|0-58:C>A	7.72309	8.13536e-06	1.01692e-06	Ca07037	2145515	2146884	serine/threonine-protein phosphatase 7 long form homolog	18986
3	Ca1	2163464	10267614|F|0-39:T>G	7.72309	8.13536e-06	1.01692e-06	Ca07038	2172617	2174422	Polyphenol oxidase	9153
4	Ca1	2206093	5825488|F|0-37:G>A	7.72309	8.13536e-06	1.01692e-06	Ca07056	2204037	2207716	Uncharacterized protein n=8 Tax=fabids	0
5	Ca1	2297411	5825262|F|0-11:C>T	7.72309	8.13536e-06	1.01692e-06	Ca07063	2287446	2295017	splicing factor 3B subunit 2-like	2394
6	Ca1	2300680	5826138|F|0-33:G>C	7.72309	8.13536e-06	1.01692e-06	Ca07062	2299787	2300629	zinc finger protein DOF4.7-like	51
7	Ca1	2304172	10268534|F|0-6:A>G	7.72309	8.13536e-06	1.01692e-06	Ca07062	2299787	2300629	zinc finger protein DOF4.7-like	3543
8	Ca1	1781336	10270127|F|0-58:A>T	7.67233	9.14407e-06	1.01601e-06	Ca06994	1785328	1789751	lysine-specific demethylase	3992
9	Ca1	1820681	8776174|F|0-13:T>C	7.59839	1.08411e-05	8.33933e-07	Ca07004	1817615	1822820	putative PAP-specific phosphatase	0
10	Ca1	1886221	5826146|F|0-16:A>G	7.59839	1.08411e-05	8.33933e-07	Ca07002	1882110	1887726	Calmodulin-binding protein	0
11	Ca1	2196062	5825215|F|0-64:T>C	7.59839	1.08411e-05	8.33933e-07	Ca07050	2194209	2196452	Fatty acid desaturase: Peptidase M,eutral zinc metallopeptidases, zinc-binding site	0
12	Ca1	2255772	5826258|F|0-16:G>T	7.59839	1.08411e-05	8.33933e-07	Ca07053	2254542	2261070	proteinaceous RNase	0
13	Ca1	2170968	10266451|F|0-21:T>C	7.33497	1.98838e-05	1.42027e-06	Ca07038	2172617	2174422	Polyphenol oxidase	1649
14	Ca1	1956331	5825728|F|0-33:C>T	7.27515	2.28202e-05	1.52135e-06	Ca07021	1956071	1959279	NADPH-dependent quinone oxidoreductase	0
15	Ca1	1954280	5825490|F|0-61:A>T	7.21338	2.63079e-05	1.64425e-06	Ca07022	1953239	1955385	NADPH-dependent quinone oxidoreductase	0
16	Ca1	2123949	10266146|F|0-29:G>C	7.1511	3.0365e-05	1.78618e-06	Ca07039	2112087	2113196	F-box/kelch-repeat protein At1g16250-like	10753
17	Ca1	2259042	5825217|F|0-18:A>C	7.10371	3.38659e-05	1.88144e-06	Ca07053	2254542	2261070	proteinaceous RNase	0
18	Ca1	1781393	5825351|F|0-49:C>A	7.02379	4.0708e-05	2.14252e-06	Ca06994	1785328	1789751	lysine-specific demethylase	3935
19	Ca1	1954312	8776077|F|0-27:G>A	6.6218	0.000102724	4.8916e-06	Ca07022	1953239	1955385	NADPH-dependent quinone oxidoreductase	0
20	Ca1	2002343	5826122|F|0-42:A>C	6.59641	0.000108907	4.53777e-06	Ca07030*	2001002	2002378	Secretory carrier-associated membrane protein	0
21	Ca1	2023826	5826122|F|0-50:G>T	6.59641	0.000108907	4.53777e-06	Ca07027	2022483	2039894	Lysine ketoglutarate reductase trans-splicing-like protein	0
22	Ca1	2170923	10266294|F|0-42:T>C	6.43159	0.000159177	6.3671e-06	Ca07038	2172617	2174422	Polyphenol oxidase	1694
23	Ca1	1276750	10264027|F|0-26:C>G	5.1841	0.0028143	0.000104233	Ca07337	1269272	1278644	Dynamin 3A-like protein	0
24	Ca1	1709549	5825150|F|0-67:A>G	5.04567	0.00387082	0.000138243	Ca06991	1695698	1719782	G-type lectin S-receptor-like serine/threonine-protein kinase	0
25	Ca1	1057756	8776079|F|0-18:T>A	5.03144	0.00399967	0.000137919	Ca06976	1049441	1059753	metacaspase-3-like isoform X1	0
26	Ca1	2346588	8776064|F|0-37:G>A	4.91778	0.00519625	0.000173208	Ca07059	2341426	2346753	Callose synthase-like protein	165
27	Ca1	1709484	5825611|F|0-68:G>A	4.91185	0.00526769	0.000169925	Ca06991	1695698	1719782	G-type lectin S-receptor-like serine/threonine-protein kinase	0
28	Ca1	1099878	5825513|F|0-30:A>G	4.77181	0.00727202	0.000227251	Ca06958	1098717	1108566	probable DNA helicase MCM9	0
29	Ca1	1403836	10268713|F|0-14:C>T	4.70939	0.00839618	0.00025443	Ca07336	1397623	1404381	DNA polymerase V	0
30	Ca1	2545315	8776117|F|0-9:C>A	4.63707	0.00991734	0.000291687	Ca07088	2548691	2550710	squamosa promoter-binding-like protein 3	5395
