# Supplementary material for: Genome-Wide Association Analyses Track Genomic Regions for Resistance to Ascochyta rabiei in Australian Chickpea Breeding Germplasm
Source: Front Plant Sci. 2022 May 18;13:877266. doi: 10.3389/fpls.2022.877266 (PMC9159299; doi:10.3389/fpls.2022.877266)
Supplement: Supplementary file 9 [file Table_6.xlsx]

## Sheet: Sheet1
Supplementray Table 6. List of previously reported QTL associated with Ascochyta blight resistance. This list was modified from Deokar et al 2019 and was used to compare genomic regions identified in this study. Chromosomes and physical positions are based on the CDC Frontier reference genome assembly Version 2.6.3 (http:///www.cicer.info/database.php)
Reference	QTL name	Population	Closest Marker	Chromosome	Start (bp)	End (bp)	Resistant parent	Common regions with this study
Deokar et al 2019a	CPR01-qAB1.1	CPR-01 (ICCV96029 X CDC Frontier)	NA	Ca1	1999318	5345307	CDC Frontier	this study
Daba et al 2016	qtlAb-1.1	CP-RIL-1 (ICCV96029 X CDC Frontier)	CAV1SC21.1P1495114	Ca1	4599019	4598977	CDC Frontier
Deokar et al 2019a	CPR01-qAB1.2	CPR-01 (ICCV96029 X CDC Frontier)	NA	Ca1	10611232	12383822	CDC Frontier
Deokar et al 2019a	CPR01-qAB1.3	CPR-01 (ICCV96029 X CDC Frontier)	NA	Ca1	30179115	31355738	CDC Frontier
Deokar et al 2019a	CPR01-qAB1.4	CPR-01 (ICCV96029 X CDC Frontier)	NA	Ca1	33954240	36806552	CDC Frontier
Flandez-Galvez et al 2003	qtl1	ICC12004/Lasseter	STMS28-TS12b	Ca1	46728347	46036366	ICC12004
Flandez-Galvez et al 2003	QTL3_cont_IDS/QTL2_cont_AUDCP	ICC12004xLasseter	TA3; TS54	Ca2	628103	628132	ICC12004
Cho et.al 2004	NA	P1359075 x FLIP84-92C	TA37-GA16	Ca2	4794488	20725707	FLIP84-92C
Anbessa et.al 2009	QTL1	ICCV96029 x CDC-Luna	TR13/TR19-TA110	Ca2	13606125	35645662	CDC-Luna
Deokar et al 2019b	qAB2.1	CPR-02 (ICCV96029 X Amit)	Ca2-ABAR	Ca2	14258590	17335867	Amit	this study
Deokar et al 2019a	CPR02-qAB2.1	CPR-02 (ICCV96029 X Amit)	Ca2v2.6p18233152_G/A, Ca2v2T_Ap18250143_A/T, Ca2v2.6p18266481_A/C	Ca2	18172683	18924423	Amit	this study
Deokar et al 2019b	qAB2.2	CPR-02 (ICCV96029 X Amit)	NA	Ca2	18250331	19241634	Amit	this study
Madrid et al. 2014	QTLAR3	NA	Ein3	Ca2	18970969	NA	NA
Deokar et al 2019b	qAB2.3	CPR-02 (ICCV96029 X Amit)	Ca2-PEI/Ca2-GDSL2	Ca2	20675628	20836067	Amit
Udupa and Baum 2003	ar1	ILC1272 x ILC3279	ga16	Ca2	20725687	20725707	ILC3279
DABA ET 2016	qtlAb-3.1	CP-RIL-1 (ICCV96029 X CDC Frontier)	CAV1SC548.1P43520	Ca3	7222662	7222727	CDC Frontier
Deokar et al 2019b	qAB3.1	CPR-02 (ICCV96029 X Amit)	NA	Ca3	15444471	21346384	Amit
Flandez-Galvez et al 2003	QTL5_cont_AUDCP/QTL5_field_IDS	ICC12004xLasseter	TA130; TA146	Ca3	15658702	24367586	ICC12004
Flandez-Galvez et al 2003	QTL4_field_AUDCP	ICC12004xLasseter	TA130	Ca3	15658702	15658926	ICC12004
DABA ET 2016	qtlAb-2.1	CP-RIL-1 (ICCV96029 X CDC Frontier)	scaffold905p1129574	Ca3	16607289	16607351	CDC Frontier
Aryamanesh et al 2010	QTL 3[9]	ICC3996/ILWC184	TA34, TA142	Ca3	17255451	34677421	ICC3996
Udupa and Baum 2003	ar2a	ILC1272 x ILC3279	taa194-ta135	Ca3	18931688	61517565	ILC3279
Flandez-Galvez et al 2003	QTL6_cont_IDS	ICC12004xLasseter	CLRR; TA146	Ca3	24367586	37152934	ICC12004
Tar'an et.al.,2007	QTL2	ICCV96029 x CDC-Frontier	TS19-TA64	Ca3	30120220	37876189	CDC Frontier
Anbessa et.al.,2009	NA	ICCV96029 x AMIT	TA64-TR26	Ca3	37876000	38224538	AMIT
Kottapalli et al 2009	QTL1_F2 Adult	ICC4991_x_ICCV04516-F2	TR58	Ca3	55036806	55036830	ICCV04516
Deokar et al 2019a	CPR01-qAB4.1	CPR-01 (ICCV96029 X CDC Frontier)	Ca4v2.6p 904185_A/C	Ca4	1705617	8927881	CDC Frontier
Kumar et al 2018	CaNIP18-CaNIP12	NA	NA	Ca4	4314671	4506563	NA
Madrid et.al 2012	QTL_AR1	WR315 x ILC3279	NCPGR91-GAA47	Ca4	4411370	80006877	ILC3279
Madrid et.al 2012	QTL_AR1	WR315 x ILC3279	CAETR-1/LOC101508348	Ca4	4411499	NA	ILC3279
Deokar et al 2019b	qAB4.1	CPR-02 (ICCV96029 X Amit)	NA	Ca4	6022188	8584363	Amit
Cho et.al 2005	NA	P1359075 x FLIP84-92C	GA24-GAA47	Ca4	8006877	8802468	FLIP84-92C
Sabbavarapu et.al 2013	AB-Q-APR-5B	C214 x ILC3279	CaSTMS11-TA130	Ca4	8802388	15658926	ILC3279
Aryamanesh et al 2010	QTL 4[1]	ICC3996/ILWC184	STMS11, TAA170	Ca4	8802573	13737180	ICC3996
Daba et al 2016	qtlAb-4.1	CP-RIL-1 (ICCV96029 X CDC Frontier)	scaffold405p948196	Ca4	11005368	11005437	CDC Frontier
Stephens et al 2014	ab_2005/ab_QTL2, ab_2009/ab_QTL2	ICC3996/Lasseter	SNP_40000840-SNP_40001505	Ca4	12174493	13150246	ICC3996
Deokar et al 2019a	CPR01-qAB4.2	CPR-01 (ICCV96029 X CDC Frontier)	NA	Ca4	12218355	13965172	CDC Frontier
Li et al 2017	AB4.1	GWAS set	NA	Ca4	15359707	15471391	NA	this study
Sudheesh et al 2021	AB-echino_2014/AB-echino_2015	Sonali x 04067-81-2-1-1	Ca_Ce_18445, Ca_Ce_18594, Ca_Ce_18577, Ca_Ce_18656	Ca4	11714891	15549391	04067-82-2-1-1	this study
Garg et al 2018	AB-Q-APR-4-1	JG62_x_ICCV05530-RIL	CKAM0847; CKAM0964	Ca4	16947445	35854905	ICCV05530
Deokar et al 2019a	CPR01-qAB4.3	CPR-01 (ICCV96029 X CDC Frontier)	NA	Ca4	21308168	22718853	CDC Frontier
Deokar et al 2019b	qAB4.2	CPR-02 (ICCV96029 X Amit)	Ca4-ER2	Ca4	21540251	26669759	Amit
Aryamanesh et al 2010	QTL4[7]	ICC3996/ILWC184	H3D09,H1A12	Ca4	21666842	48410189	ICC3996
Garg et al 2018	AB-Q-SR-4-1	JG62_x_ICCV05530-RIL	CaM1158; ICCM0068	Ca4	21733026	27413594	ICCV05530
Udupa and Baum 2003	ar2b	ILC1272 x ILC3279	TR20-TA72	Ca4	22340159	43563900	ILC3279
Deokar et al 2019a	CPR01-qAB4.4	CPR-01 (ICCV96029 X CDC Frontier)	NA	Ca4	24079492	31119455	CDC Frontier
Iruela et.al 2006	QTL-AR2	ILC3279 x WR315	TA146-TA72	Ca4	24367557	43563900	ILC3279	this study
Stephens et al 2014	ab_2005/ab_QTL1, ab_2009/ab_QTL1	ICC3996/Lasseter	TA146-SNP_40000185	Ca4	24367557	33241714	ICC3996	this study
Stephens et al 2014	ab_2005/ab_QTL1, ab_2009/ab_QTL1	Howzat/S95362	TA146-TA72	Ca4	24367557	43563900	ICC3996	this study
Tar'an et.al 2007	QTLAR2	ICCV96029 x CDC-Frontier	TA2-TA146	Ca4	24367557	41886687	CDC Frontier	this study
Deokar et al 2019a	CPR02-qAB4.1	CPR-02 (ICCV96029 X Amit)	Ca4v2T_Gp26669292_G/T	Ca4	24385212	27090913	Amit
Deokar et al 2019a	CPR02-qAB4.2	CPR-02 (ICCV96029 X Amit)	NA	Ca4	27811455	28234398	Amit
Deokar et al 2019a	CPR02-qAB4.3	CPR-02 (ICCV96029 X Amit)	Ca4v2G_Cp28791114_C/G	Ca4	28763335	31068540	Amit
Kottapalli et al 2009	QTL3_F2:3 seedling	ICC4991_x_ICCV04516-F2	TA2	Ca4	41886669	41886693	ICCV04516
Deokar et al 2019a	CPR01-qAB4.5	CPR-01 (ICCV96029 X CDC Frontier)	Ca4v2.6p43806808_A/G	Ca4	43767782	45358899	CDC Frontier
Deokar et al 2019a	CPR02-qAB4.4	CPR-02 (ICCV96029 X Amit)	NA	Ca4	54159134	55479633	Amit
Deokar et al 2019b	qAB5.1	CPR-02 (ICCV96029 X Amit)	Ca5-BTB	Ca5	20906121	21049846	Amit
Sabbavarapu et.al 2013	AB-Q-APR-5B	C214 x ILC3279	CaM0038	Ca5	33381096	33381283	ILC3279
Sabbavarapu et.al 2013	NA	C214 x ILC3279	CaM0805	Ca5	33381272	33386904	ILC3279
Sabbavarapu et.al 2013	AB-Q-APR-6-1	C214 x ILC3279	TA106-H1I16	Ca6	685506	12381876	ILC3279	this study
Sabbavarapu et.al 2013	NA	C214 x ILC3279	TA106-CaM0244	Ca6	685506	2274651	ILC3279	this study
Deokar et al 2019a	CPR01-qAB6.1	CPR-01 (ICCV96029 X CDC Frontier)	NA	Ca6	1463739	2329958	CDC Frontier
Daba et al 2016	qtlAbd.1	CP-RIL-1 (ICCV96029 X CDC Frontier)	CAV1sc445.1p92883	Ca6	3896037	3896098	CDC Frontier
Tar'an et.al 2007	QTL4	ICCV96029 x CDC-Frontier	TA22-TA80	Ca6	5494172	54941700	CDC Frontier
Deokar et al 2019b	qAB6.1	CPR-02 (ICCV96029 X Amit)	NA	Ca6	43994721	54348174	Amit
Deokar et al 2019a	CPR01-qAB6.2	CPR-01 (ICCV96029 X CDC Frontier)	NA	Ca6	62932215	64247506	CDC Frontier
DABA ET 2016	qtlAb-7.1	CP-RIL-1 (ICCV96029 X CDC Frontier)	CAV1SC102.1P548827	Ca7	1774426	1774480	CDC Frontier
Deokar et al 2019a	CPR02-qAB7.1	CPR-02 (ICCV96029 X Amit)	NA	Ca7	48740698	48980912	Amit
DABA ET 2016	qtlAb-8.2	CP-RIL-1 (ICCV96029 X CDC Frontier)	scaffold1567p981540	Ca8	42340	42393	CDC Frontier
Anbessa et.al 2009	QTL5	ICCV96029 x CDC-Corinne	GA6	Ca8	1428214	5196641	CDC-Corinne
Daba et al 2016	qtlAb-8.3	CP-RIL-1 (ICCV96029 X CDC Frontier)	scaffold21p63604	Ca8	7746022	7746101	CDC Frontier
Daba et al 2016	qtlAb-8.4	CP-RIL-1 (ICCV96029 X CDC Frontier)	CAV1SC679.1P39451	Ca8	13356015	13356077	CDC Frontier
