# Supplementary material for: Genome-Wide Association Analyses Track Genomic Regions for Resistance to Ascochyta rabiei in Australian Chickpea Breeding Germplasm
Source: Front Plant Sci. 2022 May 18;13:877266. doi: 10.3389/fpls.2022.877266 (PMC9159299; doi:10.3389/fpls.2022.877266)
Supplement: Supplementary file 11 [file Table_8.xlsx]

## Sheet: Sheet1
Supplementary Table 8. DArTseq SNP identified within the candidate genes
Analysis	Germplasm	HB	Isolate	CHR	DArTseq Marker	POS of SNP	GeneID	START (bp)	END (bp)	Annotation
HTR	GWAS set	2	TR9571	Ca1	10263753|F|0-16:A>G	753982	Ca06916	748313	754851	protein FAM135B-like
			TR9571	Ca1	10264166|F|0-49:T>C, 15990210|F|0-55:T>A	885236, 886573	Ca06942	884126	889530	Beta-xylosidase/alpha-L-arabinofuranosidase 1
			TR9571	Ca1	10263851|F|0-65:C>T	900904	Ca06923	900561	905625	Somatic embryogenesis receptor kinase
			TR9571	Ca1	15990270|F|0-53:A>G	908551	Ca06929	907088	913677	Uncharacterized protein n=13 Tax=Papilionoideae RepID=A0A0S3S1X9_PHAAN
			TR9571	Ca1	10268610|F|0-44:A>G	924691	Ca06922	920036	926273	Aminotransferase ALD1-like
		4	TR9571	Ca1	10264851|F|0-12:G>C, 10266086|F|0-36:T>A	941355, 943553	Ca06924	939333	950691	High affinity sulfate transporter 2-like
			TR9571	Ca1	23870821|F|0-31:A>T	963127	Ca06927	962238	968062	Probable protein phosphatase 2C 62
			TR9571	Ca1	29631667|F|0-9:G>A	969689	Ca06920	969516	970851	Light-harvesting complex I chlorophyll A/B-binding protein
			TR9571	Ca1	10263639|F|0-27:C>G	973310	Ca06931	970961	973786	Uncharacterized protein LOC101509972 n=1 Tax=Cicer arietinum RepID=UPI00032ACEAC
			TR9571	Ca1	10268412|F|0-6:G>A	992178	Ca06973	988914	993551	putative pumilio homolog 7, chloroplastic
		5	F-17191-1/TR9571	Ca1	10268412|F|0-6:G>A	992178	Ca06973	988914	993551	putative pumilio homolog 7, chloroplastic
			F-17191-1/TR9571	Ca1	23870754|F|0-8:G>T	1005771	Ca06971	1002529	1008430	Potassium transporter
			F-17191-1/TR9571	Ca1	5825528|F|0-21:A>C	1057345	Ca06976	1049441	1059753	metacaspase-3-like isoform X1
			F-17191-1/TR9571	Ca1	10267161|F|0-22:C>T	1095055	Ca06957	1093007	1096647	DNA (Cytosine-5)-methyltransferase
			F-17191-1/TR9571	Ca1	10268547|F|0-33:G>A, 10265668|F|0-61:C>G	1099875, 1108058	Ca06958	1098717	1108566	probable DNA helicase MCM9
LR	CBA Captain/CICA1841	NA	TR9571	Ca1	8776079|F|0-18:T>A	1057756	Ca06976	1049441	1059753	metacaspase-3-like isoform X1
			TR9571	Ca1	5825513|F|0-30:A>G	1099878	Ca06958	1098717	1108566	probable DNA helicase MCM9
			TR9571	Ca1	10264027|F|0-26:C>G	1276750	Ca07337	1269272	1278644	Dynamin 3A-like protein
			TR9571	Ca1	10268713|F|0-14:C>T	1403836	Ca07336	1397623	1404381	DNA polymerase V
			TR9571	Ca1	5825611|F|0-68:G>A	1709484	Ca06991	1695698	1719782	G-type lectin S-receptor-like serine/threonine-protein kinase B120
LR	CBA Captain/CICA1841 and PBADrummond/CICA1841	NA	TR9571	Ca1	5825150|F|0-67:A>G	1709549	Ca06991	1695698	1719782	G-type lectin S-receptor-like serine/threonine-protein kinase
MLMM	GWAS set	NA	F17191-1	Ca1	8776174|F|0-13:T>C	1820681	Ca07004	1817615	1822820	putative PAP-specific phosphatase
LR	CBA Captain/CICA1841	NA	TR9571	Ca1	8776174|F|0-13:T>C	1820681	Ca07004	1817615	1822820	putative PAP-specific phosphatase
			TR9571	Ca1	5826146|F|0-16:A>G	1886221	Ca07002	1882110	1887726	Calmodulin-binding protein
HTR	GWAS set	8	F-17191-1/TR9571	Ca1	5826146|F|0-16:A>G	1886221	Ca07002	1882110	1887726	Calmodulin-binding protein
			F-17191-1/TR9571	Ca1	5825490|F|0-61:A>T, 8776077|F|0-27:G>A	1954280, 1954312	Ca07022	1953239	1955385	NADPH-dependent quinone oxidoreductase
			F-17191-1/TR9571	Ca1	5825728|F|0-33:C>T	1956331	Ca07021	1956071	1959279	NADPH-dependent quinone oxidoreductase
LR	CBA Captain/CICA1841	NA	TR9571	Ca1	5825490|F|0-61:A>T	1954280	Ca07022	1953239	1955385	NADPH-dependent quinone oxidoreductase
			TR9571	Ca1	8776077|F|0-27:G>A	1954312	Ca07022	1953239	1955385	NADPH-dependent quinone oxidoreductase
			TR9571	Ca1	5825728|F|0-33:C>T	1956331	Ca07021	1956071	1959279	NADPH-dependent quinone oxidoreductase
			TR9571	Ca1	5826122|F|0-42:A>C	2002343	Ca07030*	2001002	2002378	Secretory carrier-associated membrane protein
			TR9571	Ca1	5826122|F|0-42:A>C	2023826	Ca07027	2022483	2039894	Lysine ketoglutarate reductase trans-splicing-like protein
			TR9573	Ca3	10266146|F|0-29:G>C	2123949	Ca07033	2123840	2124130	Uncharacterized protein
			TR9574	Ca4	10267614|F|0-39:T>G	2163464	Ca07035	2162798	2167541	CIP7 related
LR	CBA Captain/CICA1841 and PBADrummond/CICA1843	NA	TR9573	Ca3	10266294|F|0-42:T>C	2170923	Ca07036	2168791	2172501	uncharacterized protein At4g04980-like isoform X5 n=1 Tax=Cicer arietinum
LR	CBA Captain/CICA1841	NA	TR9571	Ca1	10266451|F|0-21:T>C	2170968	Ca07036	2168791	2172501	uncharacterized protein At4g04980-like isoform X5 n=1 Tax=Cicer arietinum
			TR9572	Ca2	5825215|F|0-64:T>C	2196062	Ca07050	2194209	2196452	Fatty acid desaturase: Peptidase M,eutral zinc metallopeptidases, zinc-binding site
			TR9573	Ca3	5825488|F|0-37:G>A	2206093	Ca07056	2204037	2207716	Uncharacterized protein n=8 Tax=fabids
			TR9573	Ca3	5826258|F|0-16:G>T	2255772	Ca07053	2254542	2261070	proteinaceous RNase
			TR9572	Ca2	5825217|F|0-18:A>C	2259042	Ca07053	2254542	2261070	proteinaceous Rnase
			TR9571	Ca1	8776064|F|0-37:G>A	2346588	Ca07059	2341426	2346753	Callose synthase-like protein
HTR	GWAS set	29	TR9571	Ca1	29967414|F|0-9:T>G	7007144	Ca07656	6976999	7014525	Uncharacterized protein n=4 Tax=Soja RepID=I1LCX3_SOYBN
			TR9571	Ca1	10265744|F|0-22:C>A	7160774	Ca07669	7160136	7163565	U3 smallucleolar RNA-interacting protein 2-like
			TR9571	Ca1	10270116|F|0-65:T>C	7167009	Ca07674	7164812	7180898	serine/threonine-protein phosphatase 6 regulatory subunit 3 isoform X1
		30	TR9571	Ca1	10267561|F|0-20:A>G, 10263699|F|0-7:T>C	7168618, 7169815	Ca07674	7164812	7180898	serine/threonine-protein phosphatase 6 regulatory subunit 3 isoform X1
MLMM	GWAS set	NA	TR9571	Ca1	10265685|F|0-59:G>A	7285403	Ca07687	7283110	7290006	ADP-ribosylation factor GTPase-activating protein AGD10
HTR	GWAS set	32	TR9571	Ca1	10263656|F|0-64:C>T	7306441	Ca07680	7305786	7311018	WPP domain-associated protein isoform X2
			TR9571	Ca1	10265001|F|0-19:A>G	7353511	Ca07685	7352806	7363925	endoribonuclease Dicer homolog 2 isoform X1
			TR9571	Ca1	10268478|F|0-37:C>T	7383803	Ca07682	7381712	7386486	Histidinol dehydrogenase, chloroplastic
LR	PBADrummond/CICA1841	NA	TR9571	Ca2	5825281|F|0-54:C>T	17214916	Ca29964	17213175	17216492	uncharacterized protein LOC101512907 n=1 Tax=Cicer arietinum
			TR9571	Ca2	5825337|F|0-63:G>A	17224325	Ca29963	17221980	17226134	Probable inactive receptor-like protein kinase
			TR9571	Ca2	5825410|F|0-11:A>G	17283466	Ca29966	17283371	17286153	ferritin-4, chloroplastic
			TR9571	Ca2	5825666|F|0-35:G>T	17527340	Ca29987	17526500	17535290	probable sodium-coupledeutral amino acid transporter 6
			TR9571	Ca2	5825181|F|0-21:T>C	17978554	Ca30011	17976236	17980227	Uncharacterized protein n=10 Tax=Papilionoideae RepID=I1JVB1_SOYBN
			TR9571	Ca2	5825515|F|0-12:A>G	18060842	Ca30020	18060182	18072465	E3 ubiquitin-protein ligase BRE1-like 2 isoform X1
HTR	GWAS set	89	F17191-1	Ca4	8776080|F|0-44:G>A	14931208	Ca12092	14928905	14938346	MATE efflux family protein 5-like
			F17191-1	Ca4	8776155|F|0-45:G>T	15003392	Ca12101	15002201	15006261	Fructose-bisphosphate aldolase
		91	TR9571	Ca4	13146286|F|0-51:A>C	15484345	Ca12131	15483996	15488401	cysteine--tRNA ligase, cytoplasmic
MLMM	GWAS set	NA	TR9571	Ca4	10266440|F|0-5:C>T	15657995	Ca12147	15654405	15658065	Regulator of Vps4 activity in the MVB pathway protein
HTR	GWAS set	92	TR9571	Ca4	11063996|F|0-5:T>A	15977950	Ca12161	15973580	15984001	serine/threonine-protein kinase prpf4B
			TR9571	Ca4	10267389|F|0-17:T>A	15997295	Ca12167	15996178	15997962	uncharacterized protein LOC101503192 n=1 Tax=Cicer arietinum RepID=UPI00032A54D9
		93	F17191-1	Ca4	8776145|F|0-11:C>T	16478514	Ca12203	16464434	16479712	protein transport protein Sec24-like At4g32640
			F17191-1	Ca4	8776037|F|0-68:A>T	16489217	Ca12216	16488291	16490596	uncharacterized protein LOC101495873 n=1 Tax=Cicer arietinum RepID=UPI00032A5FFB
			F17191-1	Ca4	10266484|F|0-36:C>G	16521041	Ca12223	16519876	16523616	Glycerate dehydrogenase
			F17191-1	Ca4	10265186|F|0-65:C>T	16571973	Ca12224	16568756	16574586	Acetyl-CoA carboxylase
			F17191-1	Ca4	5826163|F|0-14:C>T, 5825449|F|0-22:C>T	16629002, 16635135	Ca12234	16628413	16638349	RNA-binding protein 39
SLMM/MLMM	GWAS set	NA	F17191-1	Ca4	8776003|F|0-61:T>C	36231638	Ca13516	36225721	36232356	DNA repair protein
MLMM	GWAS set	NA	TR9571	Ca4	8776114|F|0-21:C>T	36327109	Ca13522	36326928	36333894	Exostosin family protein
HTR	GWAS set	110	F17191-1	Ca4	5826025|F|0-36:C>T	37856016	Ca13630	37845884	37873849	uncharacterized protein LOC101490815 isoform X1 n=2 Tax=Cicer arietinum RepID=UPI0006414D65
		111	F17191-1	Ca4	5825419|F|0-36:A>G	37991817	Ca13649	37976328	37992363	histone-lysine-methyltransferase ATX5-like
		112	F17191-1	Ca4	5825835|F|0-6:T>G	38027338	Ca13648	38024727	38029569	diphthamide biosynthesis protein 2
			F17191-1	Ca4	5826257|F|0-23:T>C, 5825174|F|0-55:G>C	38071225, 38090236	Ca13660	38070451	38091210	helicase and polymerase-containing protein TEBICHI
			F17191-1	Ca4	11063609|F|0-24:C>T	38123012	Ca13657	38120753	38123406	2-on-2 hemoglobin
		120	F17191-1	Ca4	10270073|F|0-48:G>A	56597931	Ca14804	56593270	56605792	uncharacterized protein LOC101512730 isoform X1 n=3 Tax=Cicer arietinum RepID=UPI00032A90B2
			F17191-1	Ca4	15990248|F|0-13:C>A	56643812	Ca14805	56641288	56645588	polyadenylate-binding protein RBP47C-like
		135	F17191-1	Ca6	11063808|F|0-67:A>G	8125348	Ca02718	8121996	8129915	AP-5 complex subunit zeta-like protein
			F17191-1	Ca6	10264973|F|0-46:A>G	8228301	Ca02700	8224635	8228364	TIR-NBS-LRR disease resistance protein
		141	F17191-1	Ca6	10266288|F|0-61:A>C	11049083	Ca02986	11046591	11049539	Nodulin-like/MFS transporter
			F17191-1	Ca6	10266152|F|0-13:C>T	11138183	Ca03005	11137822	11140505	Transmembrane amino acid transporter family protein
LR	PBADrummond/CICA1841	NA	TR9571	Ca7	8776178|F|0-27:G>A	2352759	Ca15245	2352411	2353529	UPF0496 plant-like protein
			TR9571	Ca7	5825848|F|0-66:T>C	23532379	Ca16809	23527888	23532922	uncharacterized protein LOC101498678 isoform X1 n=2 Tax=Cicer arietinum
			TR9571	Ca7	5825371|F|0-9:A>T	23744896	Ca16822	23741641	23746521	Zinc finger CCCH domain-containing protein 62-like
